# Supplementary material for: Proteomic profiling of FBXW7‐mutant serous endometrial cancer cells reveals upregulation of PADI2, a potential therapeutic target
Source: Cancer Med. 2020 Apr 5;9(11):3863–74. doi: 10.1002/cam4.3013 (PMC7286459; doi:10.1002/cam4.3013)
Supplement: Supplementary file 2 — Table S1‐S8 [file CAM4-9-3863-s002.xlsx]

## Sheet: Column Definitions
Column Name	Definition
Accession	the UniProt accession number for the assigned protein
Calculated m/z	the calculated, accurate mass-to-charge ratio of the identified peptide from the primary amino acid sequence and associated modifications
Charge	the observed charge state for the identified peptide
Count	the number of times the designated modification site is represented from all peptide assignments. These redundant assignments can be as a result of multiple MS/MS spectra for the same peptide ion or from distinct peptide ions due to multiple charge states, presence of oxidized methionine and overlapping sequence
Description	the FASTA database description of the protein entry
Fold Change	is the relative fold-change between the integrated peak area of the FBXW7-mutant derivative line (numerator) and parental (denominator) conditions. A negative value indicates the peptide is more abundant in the parental
Gene Name	the gene name for the assigned protein
kD	the translated molecular weight of the assigned protein
Peptide	the amino acid sequence for the peptide assignment
Site	the site of modification for the peptide assignment
URL	the URL address for the PhosphoSitePlus web site for the protein assignment

## Sheet: Supplemental Table 1
Supplemental Table 1: Phosphorylated peptides significantly (p<0.05) differentially expressed in ARK1 FBXW7 R465C mutant cells compared to parental cells (≥+/- 2.0 average fold change).
														Average Abundance												Normalized Abundance												Log2 Ratio									Average Log2Ratio
Index	Gene Name	Protein Name	Site	Description	Accession	URL	kD	Protein NameSite	protsite ID	Max Abundance Study 1	Max % CV Study 1	Max Abundance Study 2	Max % CV Study 2	Parental Rep1	R465C Rep1	R479Q Rep1	R505C Rep1	Parental ARK1 Rep2	R465C Rep2	R479Q Rep2	R505C Rep2	Parental ARK1 Rep3	R465C Rep3	R479Q Rep3	R505C Rep3	Parental Rep1	R465C Rep1	R479Q Rep1	R505C Rep1	Parental ARK1 Rep2	R465C Rep2	R479Q Rep2	R505C Rep2	Parental ARK1 Rep3	R465C Rep3	R479Q Rep3	R505C Rep3	Rep1 R465C : Parental	Rep1 R479Q : Parental	Rep1 R505C : Parental	Rep2 R465C : Parental	Rep2 R479Q : Parental	Rep2 R505C : Parental	Rep3 R465C : Parental	Rep3 R479Q : Parental	Rep3 R505C : Parental	Rep1 R465C : Parental	Rep1 R479Q : Parental	Rep1 R505C : Parental
15649	MYH14;MYH14;MYH14;MYH14	MYH14;MYH14 iso2;MYH14 iso2;MYH14 iso2	§1969;2010;1753;1977	Myosin-14	Q7Z406;Q7Z406-2;Q7Z406-4;Q7Z406-6	http://www.phosphosite.org/proteinAction.do?id=13021&showAllSites=true	227.7	MYH14;MYH14 iso2;MYH14 iso2;MYH14 iso2§1969;2010;1753;1977	9845	6.03428e+08	0.177039	1.1999e+09	0.297843	2.58711e+06	1.82975e+08	1.91365e+08	7.76832e+07	9.93788e+06	1.38282e+09	1.26172e+09	8.83106e+07	7.07131e+06	9.04339e+08	1.13808e+09	3.23981e+08	1.05238e+07	7.50349e+08	7.92695e+08	3.31498e+08	9.93788e+06	1.38719e+09	1.35526e+09	9.58862e+07	8.44248e+06	1.03683e+09	1.49408e+09	3.24154e+08	6.15584	6.23504	4.97727	7.12501	7.09142	3.27031	6.9403	7.46738	5.26287	6.74038	6.93128	4.50349
36704	KCTD12	KCTD12	§187	BTB/POZ domain-containing protein KCTD12	Q96CX2	http://www.phosphosite.org/proteinAction.do?id=9130&showAllSites=true	35.7	KCTD12§187	7646	2.23496e+08	0.576836	5.86883e+08	0.480139	980003	1.03559e+08	2.23496e+08	2.53661e+07	8.02016e+06	5.64205e+08	6.8062e+08	1.30218e+08	1.01894e+07	4.06041e+08	4.93146e+08	2.29436e+08	3.98643e+06	4.2468e+08	9.25792e+08	1.08245e+08	8.02016e+06	5.65987e+08	7.31083e+08	1.41388e+08	1.21652e+07	4.65529e+08	6.47406e+08	2.29559e+08	6.73513	7.85945	4.76306	6.14099	6.51026	4.13989	5.25804	5.73384	4.23803	6.04472	6.70118	4.38033
36701	KCTD12	KCTD12	§176	BTB/POZ domain-containing protein KCTD12	Q96CX2	http://www.phosphosite.org/proteinAction.do?id=9130&showAllSites=true	35.7	KCTD12§176	7644	3.3734e+08	0.353958	8.99345e+08	0.400392	932679	1.46638e+08	3.3734e+08	2.55062e+07	4.45829e+07	7.17528e+08	8.67702e+08	1.89365e+08	1.88988e+07	7.15258e+08	9.30989e+08	2.67197e+08	3.79393e+06	6.01338e+08	1.39737e+09	1.08843e+08	4.45829e+07	7.19794e+08	9.32034e+08	2.05609e+08	2.25634e+07	8.20049e+08	1.22221e+09	2.6734e+08	7.30834	8.52481	4.84241	4.01302	4.38582	2.20534	5.18365	5.75936	3.56662	5.50167	6.22333	3.53812
3138	DPYSL2;DPYSL2	CRMP-2;CRMP-2 iso3	§514, §518, §522;478, 482, 486	Dihydropyrimidinase-related protein 2	Q16555;Q16555-2	http://www.phosphosite.org/proteinAction.do?id=954&showAllSites=true	62.3	CRMP-2;CRMP-2 iso3§514, §518, §522;478, 482, 486	3608	4.713e+07	0.564353	1.59539e+08	0.505261	807179	4.713e+07	1.76891e+07	8.65759e+06	3.41475e+07	2.12529e+08	7.63908e+07	8.28559e+07	3.06815e+06	1.06549e+08	3.82269e+07	1.4031e+08	3.28342e+06	1.93272e+08	7.32741e+07	3.69446e+07	3.41475e+07	2.132e+08	8.20545e+07	8.99636e+07	3.66308e+06	1.2216e+08	5.01845e+07	1.40385e+08	5.87929	4.48003	3.49209	2.64236	1.2648	1.39756	5.05957	3.77611	5.26019	4.52707	3.17365	3.38328
36243	FBXW9;FBXW9;FBXW9	FBXW9;FBXW9 iso2;FBXW9 iso3	§18;18;18	F-box/WD repeat-containing protein 9	Q5XUX1;Q5XUX1-2;Q5XUX1-3	http://www.phosphosite.org/proteinAction.do?id=10797&showAllSites=true	54.1	FBXW9;FBXW9 iso2;FBXW9 iso3§18;18;18	5712	4.52263e+07	0.20234	2.0544e+08	0.49468	699250	4.52263e+07	1.2257e+07	1.16097e+07	4.73274e+07	2.36026e+08	8.55041e+07	6.56409e+07	1.57079e+07	1.74854e+08	8.25841e+07	7.20489e+07	2.84439e+06	1.85466e+08	5.07723e+07	4.9542e+07	4.73274e+07	2.36771e+08	9.18436e+07	7.12717e+07	1.87537e+07	2.00471e+08	1.08417e+08	7.20874e+07	6.02689	4.15785	4.12246	2.32275	0.956503	0.590654	3.41815	2.53134	1.94257	3.92259	2.54857	2.21856
15648	MYH14;MYH14;MYH14;MYH14	MYH14;MYH14 iso2;MYH14 iso2;MYH14 iso2	§1969, §1989;2010, 2030;1753, 1773;1977, 1997	Myosin-14	Q7Z406;Q7Z406-2;Q7Z406-4;Q7Z406-6	http://www.phosphosite.org/proteinAction.do?id=13021&showAllSites=true	227.7	MYH14;MYH14 iso2;MYH14 iso2;MYH14 iso2§1969, §1989;2010, 2030;1753, 1773;1977, 1997	9844	1.7711e+08	0.535169	3.78858e+08	0.443201	2.93359e+06	4.1678e+07	6.00107e+07	1.68076e+07	1.5926e+07	3.05583e+08	3.73213e+08	26160278	8.20823e+06	2.28641e+08	3.84503e+08	8.01242e+07	1.19332e+07	1.70915e+08	2.48584e+08	7.17232e+07	1.5926e+07	3.06549e+08	4.00884e+08	2.84044e+07	9.79985e+06	2.62139e+08	5.04778e+08	8.0167e+07	3.84023	4.38068	2.58746	4.26666	4.65373	0.834734	4.74143	5.68675	3.03218	4.28277	4.90705	2.15146
37129	MICALL1	MIRab13	§486	MICAL-like protein 1	Q8N3F8	http://www.phosphosite.org/proteinAction.do?id=5920&showAllSites=true	93.4	MIRab13§486	9386	1.15072e+08	0.155562	5.29941e+08	0.477276	7.66537e+06	1.10085e+08	8.43146e+07	8.49022e+07	9.47676e+07	5.60454e+08	3.73869e+08	2.87483e+08	2.82719e+07	4.99428e+08	2.99115e+08	3.55381e+08	3.1181e+07	4.51439e+08	3.49258e+08	3.62304e+08	9.47676e+07	5.62224e+08	4.01588e+08	3.12144e+08	3.3754e+07	5.72598e+08	3.9268e+08	3.55571e+08	3.85579	3.48555	3.53846	2.56868	2.08325	1.71975	4.08439	3.54022	3.39701	3.50295	3.03634	2.88507
30278	TRPS1;TRPS1;TRPS1	TRPS1;TRPS1 iso2;TRPS1 iso 3	§127;140;131	Zinc finger transcription factor Trps1	Q9UHF7;Q9UHF7-2;Q9UHF7-3	http://www.phosphosite.org/proteinAction.do?id=20429&showAllSites=true	141.4	TRPS1;TRPS1 iso2;TRPS1 iso 3§127;140;131	17312	1.74922e+08	0.15667	5.06046e+08	0.16759	1.01761e+07	1.74922e+08	1.35667e+08	1.56606e+08	1.37155e+08	5.80675e+08	4.03325e+08	4.51572e+08	4.56358e+07	3.98772e+08	2.48536e+08	5.6052e+08	4.1394e+07	7.17324e+08	5.61977e+08	6.68286e+08	1.37155e+08	5.82509e+08	4.33228e+08	4.90309e+08	5.44849e+07	4.57195e+08	3.2628e+08	5.6082e+08	4.11513	3.76302	4.01297	2.08648	1.65932	1.83789	3.06888	2.58218	3.36361	3.09016	2.66818	3.07149
6056	MARCKSL1	MLP	§71	MARCKS-related protein	P49006	http://www.phosphosite.org/proteinAction.do?id=9518&showAllSites=true	19.5	MLP§71	9559	7.80522e+07	0.424443	3.7322e+08	0.305167	2.61285e+06	4.66859e+07	7.80522e+07	4.40297e+07	1.1211e+08	4.3974e+08	3.58048e+08	2.93372e+08	3.8995e+07	3.06699e+08	2.46541e+08	2.49535e+08	1.06285e+07	1.91451e+08	3.23317e+08	1.87888e+08	1.1211e+08	4.41129e+08	3.84595e+08	3.18539e+08	4.65563e+07	3.51633e+08	3.2366e+08	2.49669e+08	4.17097	4.92694	4.14387	1.97629	1.77842	1.50655	2.91702	2.79743	2.42297	3.02143	3.1676	2.69113
20829	SLC8A1;SLC8A1;SLC8A1;SLC8A1;SLC8A1	NCX1;NCX1 iso2;NCX1 iso2;NCX1 iso2;NCX1 iso2	§284;284;284;284;284	Sodium/calcium exchanger 1	P32418;P32418-2;P32418-3;P32418-4;P32418-5	http://www.phosphosite.org/proteinAction.do?id=4711&showAllSites=true	108.5	NCX1;NCX1 iso2;NCX1 iso2;NCX1 iso2;NCX1 iso2§284;284;284;284;284	10143	1.71127e+08	0.225621	6.27016e+08	0.40462	1.18634e+07	1.71127e+08	5.33182e+07	8.753e+07	1.69078e+08	5.96287e+08	1.80131e+08	2.93421e+08	6.72635e+07	6.57744e+08	1.3334e+08	3.43829e+08	4.82576e+07	7.01763e+08	2.20861e+08	3.73517e+08	1.69078e+08	5.9817e+08	1.93486e+08	3.18592e+08	8.03063e+07	7.54109e+08	1.75049e+08	3.44013e+08	3.86215	2.19431	2.95235	1.82287	0.194544	0.914022	3.23119	1.12417	2.09888	2.97207	1.17101	1.98842
9584	MAP2;MAP2;MAP2;MAP2	MAP2;MAP2 iso2;MAP2 iso3;MAP2 iso4	§1649;293;1645;350	Microtubule-associated protein 2	P11137;P11137-2;P11137-3;P11137-4	http://www.phosphosite.org/proteinAction.do?id=1132&showAllSites=true	199.4	MAP2;MAP2 iso2;MAP2 iso3;MAP2 iso4§1649;293;1645;350	8803	2.46472e+08	0.173818	1.05986e+09	0.171916	1.17633e+07	1.31199e+08	1.76198e+08	1.23392e+08	5.2784e+07	3.7193e+08	1.04273e+09	4.85538e+08	4.13896e+07	3.46082e+08	1.07699e+09	2.84364e+08	4.78503e+07	5.38027e+08	7.29867e+08	5.2655e+08	5.2784e+07	3.73105e+08	1.12004e+09	5.27189e+08	4.94153e+07	3.96786e+08	1.41389e+09	2.84517e+08	3.49108	3.93103	3.45997	2.82141	4.4073	3.32015	3.00533	4.83856	2.52548	3.10594	4.3923	3.10187
3135	DPYSL2;DPYSL2	CRMP-2;CRMP-2 iso3	§509;473	Dihydropyrimidinase-related protein 2	Q16555;Q16555-2	http://www.phosphosite.org/proteinAction.do?id=954&showAllSites=true	62.3	CRMP-2;CRMP-2 iso3§509;473	3607	1.36696e+09	0.0997513	3.61274e+09	0.329034	1.09553e+08	1.36696e+09	7.77328e+08	5.40178e+08	5.81476e+08	4.09685e+09	1.83915e+09	1.40947e+09	4.71348e+08	3.12864e+09	1.70772e+09	1.80955e+09	4.45638e+08	5.60567e+09	3.21994e+09	2.30511e+09	5.81476e+08	4.10979e+09	1.97551e+09	1.53038e+09	5.62745e+08	3.58701e+09	2.2419e+09	1.81051e+09	3.65294	2.85309	2.37089	2.82127	1.76443	1.3961	2.67223	1.99417	1.68585	3.04881	2.2039	1.81761
37242	MTFR1L;MTFR1L;MTFR1L	FAM54B;FAM54B iso3;FAM54B iso2	§103;103;103	Mitochondrial fission regulator 1-like	Q9H019;Q9H019-3;Q9H019-2	http://www.phosphosite.org/proteinAction.do?id=23684&showAllSites=true	31.9	FAM54B;FAM54B iso3;FAM54B iso2§103;103;103	5549	3.17154e+08	0.348233	1.16769e+09	0.105616	2.25473e+07	3.17154e+08	1.23961e+08	1.8416e+08	3.05989e+08	1.39285e+09	7.71162e+08	5.65312e+08	1.32057e+08	9.42536e+08	5.61833e+08	6.34847e+08	9.17172e+07	1.30059e+09	5.13488e+08	7.85865e+08	3.05989e+08	1.39725e+09	8.28337e+08	6.13806e+08	1.57664e+08	1.08062e+09	7.37578e+08	6.35187e+08	3.82584	2.48507	3.09902	2.19104	1.43674	1.00431	2.77694	2.22594	2.01033	2.93127	2.04925	2.03788
11974	DCP1B;DCP1B	DCP1B;DCP1B iso 2	§336;234	mRNA-decapping enzyme 1B	Q8IZD4;Q8IZD4-2	http://www.phosphosite.org/proteinAction.do?id=2681&showAllSites=true	67.7	DCP1B;DCP1B iso 2§336;234	3923	1.70403e+08	0.0536619	4.44188e+08	0.306042	1.73674e+07	1.70403e+08	1.04726e+08	1.11859e+08	1.54229e+08	4.96139e+08	3.4192e+08	3.0085e+08	3.24714e+07	3.92237e+08	2.86457e+08	2.17739e+08	7.06468e+07	6.98794e+08	4.33809e+08	4.77337e+08	1.54229e+08	4.97706e+08	3.6727e+08	3.26658e+08	3.87678e+07	4.49703e+08	3.76062e+08	2.17855e+08	3.30617	2.61836	2.75631	1.69022	1.25177	1.08271	3.53604	3.27804	2.49044	2.84414	2.38272	2.10982
23094	HNRNPLL;HNRNPLL;HNRNPLL;HNRNPLL;HNRNPLL	HNRPLL;HNRPLL iso2;HNRPLL iso4;HNRPLL iso4;HNRPLL iso4	§35;35;30;30;35	Heterogeneous nuclear ribonucleoprotein L-like	Q8WVV9;Q8WVV9-2;Q8WVV9-3;Q8WVV9-4;Q8WVV9-5	http://www.phosphosite.org/proteinAction.do?id=10274&showAllSites=true	60	HNRPLL;HNRPLL iso2;HNRPLL iso4;HNRPLL iso4;HNRPLL iso4§35;35;30;30;35	7009	4.32924e+07	0.326067	2.41537e+08	0.138327	4.94398e+06	4.32924e+07	3.53283e+07	3.48616e+07	4.51017e+07	2.40907e+08	2.32181e+08	1.49022e+08	3.09849e+07	2.42167e+08	1.99757e+08	1.18461e+08	2.0111e+07	1.77535e+08	1.46341e+08	1.48765e+08	4.51017e+07	2.41668e+08	2.49396e+08	1.61806e+08	3.6993e+07	2.77647e+08	2.62242e+08	1.18525e+08	3.14205	2.86328	2.88698	2.42177	2.46718	1.84301	2.90792	2.82557	1.67986	2.82391	2.71868	2.13662
19203	ABCC1;ABCC1;ABCC1;ABCC1;ABCC1;ABCC1;ABCC1;ABCC1;ABCC1	ABCC1;ABCC1 iso2;ABCC1 iso2;ABCC1 iso2;ABCC1 iso2;ABCC1 iso2;ABCC1 iso2;ABCC1 iso2;ABCC1 iso2	§919;860;863;919;804;860;863;804;929	Multidrug resistance-associated protein 1	P33527;P33527-2;P33527-3;P33527-4;P33527-5;P33527-6;P33527-7;P33527-8;P33527-9	http://www.phosphosite.org/proteinAction.do?id=8736&showAllSites=true	171.5	ABCC1;ABCC1 iso2;ABCC1 iso2;ABCC1 iso2;ABCC1 iso2;ABCC1 iso2;ABCC1 iso2;ABCC1 iso2;ABCC1 iso2§919;860;863;919;804;860;863;804;929	199	2.346e+07	0.279182	1.35173e+08	0.369251	904793	1.48853e+07	1.11072e+07	8.30002e+06	4.46877e+07	1.24673e+08	1.21904e+08	9.70609e+07	6.68885e+07	1.3531e+08	1.1047e+08	1.73285e+08	3.68049e+06	6.10423e+07	4.60095e+07	3.54187e+07	4.46877e+07	1.25067e+08	1.30942e+08	1.05387e+08	7.98586e+07	1.55134e+08	1.45025e+08	1.73378e+08	4.05184	3.64396	3.26654	1.48475	1.55098	1.23775	0.957994	0.860787	1.1184	2.16486	2.01858	1.87423
25448	TRA2B;TRA2B	TRA2B;TRA2B iso3	§201;101	Transformer-2 protein homolog beta	P62995;P62995-3	http://www.phosphosite.org/proteinAction.do?id=5912&showAllSites=true	33.6	TRA2B;TRA2B iso3§201;101	17111	1.94623e+09	0.385309	9.18123e+09	0.14832	1.88465e+08	1.94623e+09	1.11913e+09	9.33485e+08	1.81494e+09	9.95878e+09	7.20357e+09	6.41757e+09	1.63229e+09	8.40368e+09	6.56039e+09	4.2425e+09	7.66634e+08	7.98118e+09	4.63579e+09	3.98347e+09	1.81494e+09	9.99024e+09	7.73766e+09	6.96809e+09	1.94879e+09	9.63488e+09	8.61253e+09	4.24477e+09	3.37999	2.5962	2.37741	2.46059	2.09197	1.94084	2.30569	2.14385	1.1231	2.71542	2.27734	1.81379
9591	MAP2;MAP2;MAP2;MAP2	MAP2;MAP2 iso2;MAP2 iso3;MAP2 iso4	§1782;426;1778;514	Microtubule-associated protein 2	P11137;P11137-2;P11137-3;P11137-4	http://www.phosphosite.org/proteinAction.do?id=1132&showAllSites=true	199.4	MAP2;MAP2 iso2;MAP2 iso3;MAP2 iso4§1782;426;1778;514	8806	1.58593e+08	0.0879461	6.66312e+08	0.355794	1.10727e+07	5.66999e+07	1.06349e+08	6.64554e+07	1.22198e+07	1.29217e+08	6.75863e+08	2.84589e+08	8.63852e+07	2.33708e+08	6.56762e+08	7.61694e+07	4.50411e+07	2.32517e+08	4.40532e+08	2.83586e+08	1.22198e+07	1.29626e+08	7.25972e+08	3.09002e+08	1.03136e+08	2.67948e+08	8.62202e+08	7.62102e+07	2.36802	3.28993	2.65447	3.40706	5.89263	4.66033	1.37741	3.06348	-0.436488	2.38416	4.08201	2.29277
9025	DSP;DSP;DSP	Desmoplakin;Desmoplakin iso2;Desmoplakin iso2	§2209;1610;1766	Desmoplakin	P15924;P15924-2;P15924-3	http://www.phosphosite.org/proteinAction.do?id=4851&showAllSites=true	331.6	Desmoplakin;Desmoplakin iso2;Desmoplakin iso2§2209;1610;1766	4109	7.33015e+08	0.104704	2.21802e+09	0.244276	1.43823e+08	7.33015e+08	6.8702e+08	1.73054e+08	3.5744e+08	2.68263e+09	2.0049e+09	7.02909e+08	3.16454e+08	1.75341e+09	1.43284e+09	1.25225e+09	5.85039e+08	3.00597e+09	2.84586e+09	7.38473e+08	3.5744e+08	2.6911e+09	2.15355e+09	7.63207e+08	3.77816e+08	2.01029e+09	1.88105e+09	1.25292e+09	2.36123	2.28226	0.336013	2.91243	2.59094	1.09437	2.41165	2.31578	1.72954	2.56177	2.39633	1.05331
3419	MARCKS	MARCKS	§132	Myristoylated alanine-rich C-kinase substrate	P29966	http://www.phosphosite.org/proteinAction.do?id=996&showAllSites=true	31.5	MARCKS§132	8880	1.20516e+08	0.142549	2.34209e+08	0.198591	6.93095e+06	5.05155e+07	6.36857e+07	3.72322e+07	4.86167e+07	2.64292e+08	2.70165e+08	1.87581e+08	3.79584e+07	1.85803e+08	1.98253e+08	2.29213e+08	2.81935e+07	2.07155e+08	2.63807e+08	1.58881e+08	4.86167e+07	2.65127e+08	2.90196e+08	2.03672e+08	4.53188e+07	2.13024e+08	2.60268e+08	2.29335e+08	2.87728	3.22604	2.49451	2.44716	2.5775	2.06673	2.23284	2.52182	2.33928	2.51909	2.77512	2.30017
15545	KIF24;KIF24;KIF24	KIF24;KIF24 iso2;KIF24 iso 4	§911;777;§911	Kinesin-like protein KIF24	Q5T7B8;Q5T7B8-2;Q5T7B8-4	http://www.phosphosite.org/proteinAction.do?id=17918&showAllSites=true	151.8	KIF24;KIF24 iso2;KIF24 iso 4§911;777;§911	7970	4.3465e+07	0.452693	2.20702e+08	0.194695	4.19927e+06	3.8072e+07	2.93714e+07	1.82276e+07	5.78742e+07	2.28458e+08	1.89266e+08	1.09697e+08	5.29116e+07	2.12946e+08	1.98113e+08	1.04691e+08	1.70817e+07	1.56127e+08	1.21666e+08	7.77828e+07	5.78742e+07	2.2918e+08	2.03298e+08	1.19107e+08	6.31715e+07	2.44145e+08	2.60084e+08	1.04747e+08	3.19219	2.8324	2.187	1.98549	1.81261	1.04126	1.95039	2.04163	0.729569	2.37602	2.22888	1.31928
35332	C1orf226;C1orf226	C1orf226;C1orf226 iso 2	§258;301	Uncharacterized protein C1orf226	A1L170;A1L170-2	http://www.phosphosite.org/proteinAction.do?id=2721812&showAllSites=true	29	C1orf226;C1orf226 iso 2§258;301	2212	1.60166e+08	0.230282	5.02244e+08	0.293272	2.09819e+07	1.30251e+08	8.53776e+07	1.56746e+08	1.30866e+08	3.71279e+08	2.86226e+08	3.82571e+08	5.39542e+07	3.88106e+08	3.3048e+08	6.21918e+08	8.53497e+07	5.34136e+08	3.53661e+08	6.68881e+08	1.30866e+08	3.72451e+08	3.07447e+08	4.15389e+08	6.44163e+07	4.44966e+08	4.33857e+08	6.22251e+08	2.64575	2.05091	2.97029	1.50896	1.23225	1.66637	2.7882	2.75172	3.272	2.3143	2.01163	2.63622
8848	CLIP2;CLIP2	CYLN2;CYLN2 iso2	§923;888	CAP-Gly domain-containing linker protein 2	Q9UDT6;Q9UDT6-2	http://www.phosphosite.org/proteinAction.do?id=16159&showAllSites=true	115.8	CYLN2;CYLN2 iso2§923;888	3811	8.39022e+07	0.185687	2.4273e+08	0.25397	1.9936e+07	8.39022e+07	4.18083e+07	4.97618e+07	3.58947e+07	2.62418e+08	2.13762e+08	1.0586e+08	5.04572e+07	2.23041e+08	2.12466e+08	1.36829e+08	8.10951e+07	3.44069e+08	1.73183e+08	2.12349e+08	3.58947e+07	2.63247e+08	2.29611e+08	1.1494e+08	6.02412e+07	2.55718e+08	2.78927e+08	1.36902e+08	2.08501	1.09461	1.38875	2.87457	2.67735	1.67904	2.08573	2.21106	1.18432	2.34844	1.99434	1.41737
8846	CLIP2;CLIP2	CYLN2;CYLN2 iso2	§294;294	CAP-Gly domain-containing linker protein 2	Q9UDT6;Q9UDT6-2	http://www.phosphosite.org/proteinAction.do?id=16159&showAllSites=true	115.8	CYLN2;CYLN2 iso2§294;294	3810	8.92197e+07	0.133387	4.12365e+08	0.250447	2.78159e+07	8.92197e+07	6.45275e+07	7.98039e+07	6.79694e+07	4.78454e+08	3.8391e+08	2.33056e+08	7.13024e+07	3.46276e+08	2.55489e+08	2.98478e+08	1.13149e+08	3.65875e+08	2.67294e+08	3.40548e+08	6.79694e+07	4.79965e+08	4.12373e+08	2.53048e+08	8.51284e+07	3.97009e+08	3.35408e+08	2.98637e+08	1.69313	1.2402	1.58964	2.81997	2.60099	1.89646	2.22146	1.97821	1.81068	2.24485	1.9398	1.76559
30293	UIMC1;UIMC1;UIMC1	RAP80;RAP80 iso3;RAP80 iso3	§140;140;62	BRCA1-A complex subunit RAP80	Q96RL1;Q96RL1-2;Q96RL1-3	http://www.phosphosite.org/proteinAction.do?id=6333&showAllSites=true	79.7	RAP80;RAP80 iso3;RAP80 iso3§140;140;62	13087	7.18853e+07	0.101559	3.3661e+08	0.383269	1.22773e+07	5.51545e+07	2.99171e+07	3.53315e+07	8.3806e+07	3.7453e+08	2.20547e+08	1.39099e+08	4.87449e+07	2.98689e+08	1.42694e+08	1.92422e+08	4.99413e+07	2.2618e+08	1.23926e+08	1.5077e+08	8.3806e+07	3.75713e+08	2.36898e+08	1.51031e+08	5.81968e+07	3.42449e+08	1.87329e+08	1.92525e+08	2.17916	1.31118	1.59405	2.16451	1.49914	0.849722	2.55688	1.68656	1.72604	2.30018	1.49896	1.38994
8563	ABLIM1;ABLIM1;ABLIM1;ABLIM1;ABLIM1;ABLIM1;DOCK11	abLIM;abLIM iso2;abLIM iso2;abLIM iso2;abLIM iso2;abLIM iso5;DOCK11	§540;480;510;189;163;217;§560	Actin-binding LIM protein 1	O14639;O14639-2;O14639-6;O14639-3;O14639-4;O14639-5;Q5JSL3	http://www.phosphosite.org/proteinAction.do?id=2684&showAllSites=true	87.6	abLIM;abLIM iso2;abLIM iso2;abLIM iso2;abLIM iso2;abLIM iso5;DOCK11§540;480;510;189;163;217;§560	260	5.98259e+07	0.215372	2.18812e+08	0.296307	7.58908e+06	5.98259e+07	4.43891e+07	2.38535e+07	9.53909e+07	2.90043e+08	1.76466e+08	8.47066e+07	3.82794e+07	1.47582e+08	1.83371e+08	1.55358e+08	3.08707e+07	2.45336e+08	1.83874e+08	1.0179e+08	9.53909e+07	2.90959e+08	1.8955e+08	9.1973e+07	4.5702e+07	1.69204e+08	2.4073e+08	1.55441e+08	2.99045	2.57441	1.72129	1.60889	0.990653	-0.052641	1.88843	2.39709	1.76604	2.16259	1.98738	1.1449
30126	TP53BP1;TP53BP1;TP53BP1	53BP1;53BP1 iso2;53BP1 iso3	§119;124;124	Tumor suppressor p53-binding protein 1	Q12888;Q12888-2;Q12888-3	http://www.phosphosite.org/proteinAction.do?id=3129&showAllSites=true	213.4	53BP1;53BP1 iso2;53BP1 iso3§119;124;124	93	9.48893e+07	0.321481	2.8383e+08	0.269395	1.05772e+07	8.29497e+07	6.04222e+07	3.85457e+07	1.66041e+08	3.10506e+08	3.10186e+08	1.70619e+08	5.19641e+07	2.57154e+08	2.44231e+08	2.78127e+08	4.30255e+07	3.40163e+08	2.50288e+08	1.64486e+08	1.66041e+08	3.11487e+08	3.33184e+08	1.85255e+08	6.20402e+07	2.94829e+08	3.20628e+08	2.78276e+08	2.98296	2.54033	1.9347	0.90763	1.00478	0.157972	2.2486	2.36962	2.16524	2.0464	1.97158	1.41931
15381	KIF13B	KIF13B	§1391	Kinesin-like protein KIF13B	Q9NQT8	http://www.phosphosite.org/proteinAction.do?id=16093&showAllSites=true	202.7	KIF13B§1391	7880	4.93736e+08	0.463708	1.86995e+09	0.285241	1.10948e+08	4.93736e+08	2.53954e+08	1.94446e+08	3.25159e+08	2.16266e+09	9.62231e+08	5.51851e+08	4.89583e+08	1.57724e+09	1.01602e+09	8.04116e+08	4.5131e+08	2.02473e+09	1.05196e+09	8.29762e+08	3.25159e+08	2.16949e+09	1.03357e+09	5.9919e+08	5.84515e+08	1.80832e+09	1.33384e+09	8.04546e+08	2.16554	1.22089	0.878577	2.73814	1.66842	0.881867	1.62934	1.19028	0.460934	2.17767	1.35986	0.74046
6020	MARCKSL1	MLP	§165	MARCKS-related protein	P49006	http://www.phosphosite.org/proteinAction.do?id=9518&showAllSites=true	19.5	MLP§165	9548	1.99271e+08	0.359615	1.32687e+09	0.45053	3.04649e+07	1.99271e+08	1.81382e+08	1.50267e+08	4.32687e+08	1.53063e+09	8.73926e+08	8.31153e+08	2.7167e+08	1.12312e+09	8.56893e+08	8.64045e+08	1.23924e+08	8.17179e+08	7.51343e+08	6.41236e+08	4.32687e+08	1.53546e+09	9.38721e+08	9.02451e+08	3.24348e+08	1.28766e+09	1.12493e+09	8.64507e+08	2.72119	2.60001	2.3714	1.82728	1.11737	1.06053	1.98914	1.79423	1.41434	2.1792	1.8372	1.61542
6009	MARCKSL1	MLP	§104	MARCKS-related protein	P49006	http://www.phosphosite.org/proteinAction.do?id=9518&showAllSites=true	19.5	MLP§104	9540	1.65658e+10	0.167779	6.75938e+10	0.11482	3.37403e+09	1.65658e+10	7.7285e+09	1.09535e+10	1.81946e+10	7.71053e+10	5.36145e+10	4.39186e+10	1.26353e+10	5.80823e+10	4.33253e+10	4.99849e+10	1.37248e+10	6.79338e+10	3.20139e+10	4.6742e+10	1.81946e+10	7.73488e+10	5.75896e+10	4.76861e+10	1.50854e+10	6.65918e+10	5.68777e+10	5.00117e+10	2.30735	1.22191	1.76794	2.08787	1.6623	1.39006	2.14219	1.91471	1.72911	2.17914	1.59964	1.62904
5428	CCNE1;CCNE1;CCNE1	CCNE1;CCNE1 iso 2;CCNE1 iso 3	§77;§77;62	G1/S-specific cyclin-E1	P24864;P24864-2;P24864-3	http://www.phosphosite.org/proteinAction.do?id=1167&showAllSites=true	47	CCNE1;CCNE1 iso 2;CCNE1 iso 3§77;§77;62	2691	1.03751e+09	0.13815	1.87207e+09	0.240994	1.25786e+08	4.32075e+08	4.72141e+08	5.04192e+08	4.94254e+08	1.61148e+09	1.76428e+09	2.00772e+09	2.9019e+08	2.06583e+09	1.79249e+09	1.73642e+09	5.11669e+08	1.77187e+09	1.95576e+09	2.15154e+09	4.94254e+08	1.61657e+09	1.89509e+09	2.17994e+09	3.4646e+08	2.36849e+09	2.35319e+09	1.73735e+09	1.79199	1.93445	2.07209	1.70961	1.93894	2.14097	2.77321	2.76386	2.32612	2.0916	2.21242	2.17973
10064	SPTBN2	SPTBN2	§2384	Spectrin beta chain, non-erythrocytic 2	O15020	http://www.phosphosite.org/proteinAction.do?id=11928&showAllSites=true	271.2	SPTBN2§2384	15520	5.98521e+07	0.232367	4.90891e+08	0.0833982	1.31124e+07	5.98521e+07	3.01346e+07	3.42049e+07	9.13047e+07	4.9184e+08	5.15836e+08	2.42693e+08	1.34443e+08	4.89941e+08	4.02188e+08	1.7458e+08	5.33382e+07	2.45443e+08	1.24827e+08	1.45963e+08	9.13047e+07	4.93393e+08	5.54081e+08	2.63512e+08	1.60512e+08	5.61722e+08	5.27995e+08	1.74674e+08	2.20215	1.22669	1.45236	2.43398	2.60133	1.52911	1.80717	1.71784	0.121981	2.14777	1.84862	1.03448
30175	TP53BP1;TP53BP1;TP53BP1	53BP1;53BP1 iso2;53BP1 iso3	§1609;1614;1614	Tumor suppressor p53-binding protein 1	Q12888;Q12888-2;Q12888-3	http://www.phosphosite.org/proteinAction.do?id=3129&showAllSites=true	213.4	53BP1;53BP1 iso2;53BP1 iso3§1609;1614;1614	109	8.21998e+07	0.259079	2.87094e+08	0.418678	1.05271e+07	6.19685e+07	7.9284e+07	7.67914e+07	4.73516e+07	1.82607e+08	3.04293e+08	2.40366e+08	6.23371e+07	2.39222e+08	2.69894e+08	1.31289e+08	4.28219e+07	2.54122e+08	3.2842e+08	3.27692e+08	4.73516e+07	1.83183e+08	3.26854e+08	2.60985e+08	7.44246e+07	2.7427e+08	3.54319e+08	1.3136e+08	2.5691	2.93912	2.93592	1.9518	2.78716	2.46248	1.88175	2.2512	0.819669	2.13422	2.65916	2.07269
17906	KALRN;KALRN;KALRN;KALRN	kalirin;kalirin iso4;kalirin iso5;kalirin iso6	§1757;60;130;60	Kalirin	O60229;O60229-4;O60229-5;O60229-6	http://www.phosphosite.org/proteinAction.do?id=778&showAllSites=true	340	kalirin;kalirin iso4;kalirin iso5;kalirin iso6§1757;60;130;60	7598	1.38201e+08	0.360578	4.22643e+08	0.216943	4.06456e+07	1.38201e+08	9.08829e+07	6.69027e+07	1.34863e+08	5.49588e+08	2.01302e+08	1.62813e+08	4.93826e+07	2.95697e+08	1.28765e+08	2.10159e+08	1.65337e+08	5.66738e+08	3.76466e+08	2.85494e+08	1.34863e+08	5.51324e+08	2.16227e+08	1.7678e+08	5.89582e+07	3.39019e+08	1.69044e+08	2.10272e+08	1.77727	1.18711	0.788052	2.0314	0.681048	0.390456	2.5236	1.51964	1.83449	2.11076	1.12926	1.00433
13159	PDHA1;PDHA1;PDHA1;PDHA1	PDHA1;PDHA1 iso2;PDHA1 iso 3;PDHA1 iso 4	§232;239;201;270	Pyruvate dehydrogenase E1 component subunit alpha, somatic form, mitochondrial	P08559;P08559-2;P08559-3;P08559-4	http://www.phosphosite.org/proteinAction.do?id=1271&showAllSites=true	43.3	PDHA1;PDHA1 iso2;PDHA1 iso 3;PDHA1 iso 4§232;239;201;270	11418	2.30021e+08	0.123463	1.22248e+09	0.311285	5.04669e+07	2.30021e+08	7.201e+07	5.23525e+07	5.2427e+08	1.23781e+09	3.10373e+08	1.25971e+08	1.87429e+08	1.20716e+09	2.34631e+08	1.07174e+08	2.05288e+08	9.43278e+08	2.98289e+08	2.23404e+08	5.2427e+08	1.24172e+09	3.33385e+08	1.36777e+08	2.23772e+08	1.38402e+09	3.08025e+08	1.07231e+08	2.20003	0.539059	0.122006	1.24395	-0.65312	-1.93848	2.62877	0.461017	-1.06131	2.02425	0.115652	-0.959261
16463	PPP1R2	PPP1R2	§87	Protein phosphatase inhibitor 2	P41236	http://www.phosphosite.org/proteinAction.do?id=2719&showAllSites=true	23	PPP1R2§87	12302	6.1376e+08	0.258329	1.77191e+09	0.43204	1.21528e+08	6.1376e+08	2.42276e+08	3.51677e+08	4.62359e+08	1.7812e+09	1.18162e+09	9.0563e+08	4.16779e+08	1.76263e+09	1.04336e+09	9.82248e+08	4.94348e+08	2.51693e+09	1.00358e+09	1.50071e+09	4.62359e+08	1.78683e+09	1.26922e+09	9.83318e+08	4.97594e+08	2.02086e+09	1.36973e+09	9.82774e+08	2.34807	1.02156	1.60205	1.95032	1.45686	1.08865	2.02193	1.46085	0.981889	2.10677	1.31309	1.22419
22641	BICC1;BICC1	BICC1;BICC1 iso 2	§679;§679	Protein bicaudal C homolog 1	Q9H694;Q9H694-2	http://www.phosphosite.org/proteinAction.do?id=10201&showAllSites=true	104.8	BICC1;BICC1 iso 2§679;§679	1925	1.70822e+08	0.258251	5.58449e+08	0.478118	2.37129e+07	1.66628e+08	1.43032e+08	1.12364e+08	2.02263e+08	6.22418e+08	5.99978e+08	3.90037e+08	1.73962e+08	4.9448e+08	4.71547e+08	3.95147e+08	9.64586e+07	6.83315e+08	5.92485e+08	4.7949e+08	2.02263e+08	6.24384e+08	6.44462e+08	4.23496e+08	2.07694e+08	5.66925e+08	6.1905e+08	3.95358e+08	2.82457	2.6188	2.31352	1.6262	1.67186	1.06611	1.4487	1.5756	0.928703	1.96649	1.95542	1.43611
8545	ABLIM1;ABLIM1;ABLIM1;ABLIM1;ABLIM1;ABLIM1	abLIM;abLIM iso2;abLIM iso2;abLIM iso2;abLIM iso2;abLIM iso5	§452;392;420;136;110;164	Actin-binding LIM protein 1	O14639;O14639-2;O14639-6;O14639-3;O14639-4;O14639-5	http://www.phosphosite.org/proteinAction.do?id=2684&showAllSites=true	87.6	abLIM;abLIM iso2;abLIM iso2;abLIM iso2;abLIM iso2;abLIM iso5§452;392;420;136;110;164	249	3.42731e+08	0.0924656	1.85327e+09	0.247715	6.94128e+07	3.42096e+08	3.42731e+08	1.52874e+08	5.15434e+08	2.04127e+09	2.01865e+09	6.49662e+08	3.65507e+08	1.49621e+09	1.68788e+09	7.9238e+08	2.82356e+08	1.40288e+09	1.4197e+09	6.5236e+08	5.15434e+08	2.04772e+09	2.16832e+09	7.05393e+08	4.3638e+08	1.71542e+09	2.21586e+09	7.92804e+08	2.3128	2.33	1.20816	1.99016	2.07272	0.452639	1.9749	2.34421	0.861378	2.09262	2.24898	0.840724
38172	TBCEL	LRRC35	§41	Tubulin-specific chaperone cofactor E-like protein	Q5QJ74	http://www.phosphosite.org/proteinAction.do?id=16614&showAllSites=true	48.2	LRRC35§41	8640	9.4191e+07	0.197685	5.64191e+08	0.490742	2.27787e+07	9.4191e+07	8.11896e+07	5.59247e+07	1.03059e+08	6.35452e+08	4.5646e+08	3.16814e+08	2.06586e+08	4.92929e+08	5.92097e+08	3.9991e+08	9.26588e+07	3.86262e+08	3.36313e+08	2.38648e+08	1.03059e+08	6.37459e+08	4.90303e+08	3.43991e+08	2.46644e+08	5.65147e+08	7.77309e+08	4.00124e+08	2.05958	1.85981	1.36488	2.62886	2.2502	1.7389	1.1962	1.65606	0.69802	1.96155	1.92202	1.26727
6054	MARCKSL1	MLP	§48	MARCKS-related protein	P49006	http://www.phosphosite.org/proteinAction.do?id=9518&showAllSites=true	19.5	MLP§48	9557	1.91537e+08	0.107337	1.1903e+09	0.187749	2.71708e+07	1.59216e+08	1.91537e+08	1.37163e+08	4.7697e+08	1.3012e+09	9.85368e+08	9.64299e+08	2.78668e+08	1.07939e+09	1.03123e+09	1.00041e+09	1.10525e+08	6.52916e+08	7.93409e+08	5.85315e+08	4.7697e+08	1.30531e+09	1.05843e+09	1.04702e+09	3.32703e+08	1.23753e+09	1.3538e+09	1.00095e+09	2.56253	2.8437	2.40485	1.45242	1.14995	1.13432	1.89515	2.02471	1.58906	1.97004	2.00612	1.70941
6055	MARCKSL1	MLP	§54	MARCKS-related protein	P49006	http://www.phosphosite.org/proteinAction.do?id=9518&showAllSites=true	19.5	MLP§54	9558	1.91537e+08	0.107337	1.1903e+09	0.187749	2.71708e+07	1.59216e+08	1.91537e+08	1.37163e+08	4.7697e+08	1.3012e+09	9.85368e+08	9.64299e+08	2.78668e+08	1.07939e+09	1.03123e+09	1.00041e+09	1.10525e+08	6.52916e+08	7.93409e+08	5.85315e+08	4.7697e+08	1.30531e+09	1.05843e+09	1.04702e+09	3.32703e+08	1.23753e+09	1.3538e+09	1.00095e+09	2.56253	2.8437	2.40485	1.45242	1.14995	1.13432	1.89515	2.02471	1.58906	1.97004	2.00612	1.70941
14370	SRGAP1;SRGAP1	ARHGAP13;ARHGAP13 iso 2	§917;894	SLIT-ROBO Rho GTPase-activating protein 1	Q7Z6B7;Q7Z6B7-2	http://www.phosphosite.org/proteinAction.do?id=14284&showAllSites=true	124.2	ARHGAP13;ARHGAP13 iso 2§917;894	1148	6.24341e+07	0.266473	1.53281e+08	0.43314	2.59678e+07	6.24341e+07	5.53717e+07	5.99234e+07	8.27333e+07	2.00283e+08	2.17326e+07	43961644	1.49526e+07	1.06278e+08	6.79188e+07	1.66265e+08	1.05631e+08	2.56032e+08	2.29367e+08	2.55712e+08	8.27333e+07	2.00916e+08	2.33438e+07	4.77328e+07	1.7852e+07	1.21848e+08	8.91642e+07	1.66354e+08	1.27729	1.11862	1.27548	1.28005	-1.82543	-0.793488	2.77093	2.32038	3.2201	1.77609	0.537859	1.23403
38672	EPN2;EPN2	epsin 2 iso2;epsin 2	§192, §195;153, 156	Epsin-2	O95208-2;O95208-3	http://www.phosphosite.org/proteinAction.do?id=6830&showAllSites=true	62.3	epsin 2 iso2;epsin 2§192, §195;153, 156	5051	2.27653e+07	0.330898	1.68437e+08	0.383699	5.03692e+06	2.27653e+07	1.22453e+07	1.61683e+07	5.37849e+07	1.89326e+08	1.12372e+08	4.95955e+07	3.97209e+07	1.47548e+08	5.84446e+07	9.87366e+07	2.04891e+07	9.33565e+07	5.07239e+07	6.89952e+07	5.37849e+07	1.89924e+08	1.20704e+08	5.38499e+07	4.7423e+07	1.69165e+08	7.67265e+07	9.87895e+07	2.1879	1.30781	1.75164	1.82015	1.1662	0.00174268	1.83478	0.694139	1.05877	1.94761	1.05605	0.937385
16807	SSH3;SSH3;SSH3	SSH3;SSH3 iso 2;SSH3 iso4	§37;§37;37	Protein phosphatase Slingshot homolog 3	Q8TE77;Q8TE77-2;Q8TE77-4	http://www.phosphosite.org/proteinAction.do?id=15811&showAllSites=true	73	SSH3;SSH3 iso 2;SSH3 iso4§37;§37;37	16069	3.38564e+08	0.126046	1.00575e+09	0.192108	7.29601e+07	3.38564e+08	2.33165e+08	1.16613e+08	2.42122e+08	1.00512e+09	8.48216e+08	4.10819e+08	3.5375e+08	1.00638e+09	8.64504e+08	3.71803e+08	2.96785e+08	1.3884e+09	9.65844e+08	4.97623e+08	2.42122e+08	1.00829e+09	9.11105e+08	4.4606e+08	4.22344e+08	1.15382e+09	1.13493e+09	3.72002e+08	2.22593	1.70237	0.745633	2.05811	1.91188	0.881502	1.44993	1.42611	-0.183107	1.91132	1.68012	0.481343
5413	CCNE1;CCNE1;CCNE1	CCNE1;CCNE1 iso 2;CCNE1 iso 3	§103;§103;88	G1/S-specific cyclin-E1	P24864;P24864-2;P24864-3	http://www.phosphosite.org/proteinAction.do?id=1167&showAllSites=true	47	CCNE1;CCNE1 iso 2;CCNE1 iso 3§103;§103;88	2685	1.3902e+09	0.107954	2.89564e+09	0.369134	1.74449e+08	8.12094e+08	6.7767e+08	7.30461e+08	6.16764e+08	2.07444e+09	2.03816e+09	2.41514e+09	8.67698e+08	3.16827e+09	3.23149e+09	3.37615e+09	7.09619e+08	3.33026e+09	2.80712e+09	3.1171e+09	6.16764e+08	2.081e+09	2.18927e+09	2.62232e+09	1.03595e+09	3.63244e+09	4.24232e+09	3.37796e+09	2.23052	1.98398	2.13509	1.75449	1.82766	2.08805	1.80999	2.0339	1.7052	1.93166	1.94851	1.97611
942	DLG1;DLG1;DLG1;DLG1;DLG1;DLG1;DLG1	DLG1 iso2;DLG1 iso5;DLG1;DLG1 iso3;DLG1 iso5;DLG1 iso5;DLG1 iso5	138;138;§138;138;138;138;138	Disks large homolog 1	Q12959-2;Q12959-4;Q12959;Q12959-3;Q12959-5;Q12959-6;Q12959-7	http://www.phosphosite.org/proteinAction.do?id=25237&showAllSites=true	103.3	DLG1 iso2;DLG1 iso5;DLG1;DLG1 iso3;DLG1 iso5;DLG1 iso5;DLG1 iso5138;138;§138;138;138;138;138	4170	2.17739e+08	0.286923	6.00238e+08	0.203676	4.46324e+07	2.17739e+08	1.23401e+08	1.61817e+08	2.29516e+08	6.94701e+08	4.60234e+08	4.57611e+08	1.37925e+08	5.05775e+08	3.41311e+08	4.85719e+08	1.81555e+08	8.92912e+08	5.11166e+08	6.90522e+08	2.29516e+08	6.96896e+08	4.94357e+08	4.96867e+08	1.64669e+08	5.79875e+08	4.48076e+08	4.85979e+08	2.29812	1.49339	1.92728	1.60235	1.10696	1.11427	1.81617	1.44418	1.56133	1.90555	1.34818	1.53429
3445	MARCKS	MARCKS	§170	Myristoylated alanine-rich C-kinase substrate	P29966	http://www.phosphosite.org/proteinAction.do?id=996&showAllSites=true	31.5	MARCKS§170	8891	4.51352e+09	0.192156	2.02458e+10	0.132459	1.23204e+09	4.26793e+09	2.92648e+09	3.45035e+09	4.83985e+09	1.86806e+10	2.36378e+10	1.23899e+10	3.38645e+09	1.44821e+10	1.68538e+10	1.42141e+10	5.01167e+09	1.75021e+10	1.21224e+10	1.47237e+10	4.83985e+09	1.87397e+10	2.53903e+10	1.34528e+10	4.0431e+09	1.66039e+10	2.21258e+10	1.42217e+10	1.80416	1.27431	1.55478	1.95306	2.39125	1.47487	2.03799	2.4522	1.81456	1.93174	2.03925	1.61474
30531	ZNF148	ZNF148	674	Zinc finger protein 148	Q9UQR1	http://www.phosphosite.org/proteinAction.do?id=2975&showAllSites=true	88.9	ZNF148674	18554	1.19411e+08	0.290453	3.3706e+08	0.228148	32955252	1.09846e+08	1.14358e+08	8.08092e+07	1.91303e+08	4.01235e+08	3.8735e+08	2.93971e+08	4.57743e+07	2.72886e+08	1.85713e+08	2.04455e+08	1.34055e+08	4.50458e+08	4.73709e+08	3.44837e+08	1.91303e+08	4.02502e+08	4.16068e+08	3.19189e+08	5.46502e+07	3.12866e+08	2.43805e+08	2.04565e+08	1.74857	1.82118	1.3631	1.07314	1.12096	0.738549	2.51724	2.15743	1.90426	1.77965	1.69986	1.3353
30530	ZNF148	ZNF148	§670	Zinc finger protein 148	Q9UQR1	http://www.phosphosite.org/proteinAction.do?id=2975&showAllSites=true	88.9	ZNF148§670	18560	1.19411e+08	0.290453	3.3706e+08	0.228148	32955252	1.09846e+08	1.14358e+08	8.08092e+07	1.91303e+08	4.01235e+08	3.8735e+08	2.93971e+08	4.57743e+07	2.72886e+08	1.85713e+08	2.04455e+08	1.34055e+08	4.50458e+08	4.73709e+08	3.44837e+08	1.91303e+08	4.02502e+08	4.16068e+08	3.19189e+08	5.46502e+07	3.12866e+08	2.43805e+08	2.04565e+08	1.74857	1.82118	1.3631	1.07314	1.12096	0.738549	2.51724	2.15743	1.90426	1.77965	1.69986	1.3353
9751	MAP4;MAP4;MAP4;MAP4;MAP4	MAP4;MAP4 iso2;MAP4 iso6;MAP4 iso4;MAP4 iso5	§928;755;928;663;655	Microtubule-associated protein 4	P27816;P27816-2;P27816-6;P27816-4;P27816-5	http://www.phosphosite.org/proteinAction.do?id=1181&showAllSites=true	120.9	MAP4;MAP4 iso2;MAP4 iso6;MAP4 iso4;MAP4 iso5§928;755;928;663;655	8825	4.9244e+08	0.182073	3.0275e+09	0.209279	1.08546e+08	4.9244e+08	2.65135e+08	2.71038e+08	1.11565e+09	3.40246e+09	2.00751e+09	1.35262e+09	7.23375e+08	2.65254e+09	1.53478e+09	1.69909e+09	4.41539e+08	2.01941e+09	1.09827e+09	1.1566e+09	1.11565e+09	3.41321e+09	2.15635e+09	1.46866e+09	8.63642e+08	3.04116e+09	2.01487e+09	1.7e+09	2.19332	1.31463	1.38928	1.61325	0.950707	0.396612	1.81611	1.22218	0.977026	1.87423	1.1625	0.920973
8523	ABLIM1;ABLIM1;ABLIM1;ABLIM1;ABLIM1	abLIM;abLIM iso2;abLIM iso2;abLIM iso2;abLIM iso5	§351, §367;291, 307;319, 335;35, 51;63, 79	Actin-binding LIM protein 1	O14639;O14639-2;O14639-6;O14639-3;O14639-5	http://www.phosphosite.org/proteinAction.do?id=2684&showAllSites=true	87.6	abLIM;abLIM iso2;abLIM iso2;abLIM iso2;abLIM iso5§351, §367;291, 307;319, 335;35, 51;63, 79	261	5.07521e+08	0.0854094	1.34639e+09	0.140061	1.10746e+08	3.83028e+08	5.07521e+08	2.34655e+08	6.42365e+08	1.76273e+09	1.2966e+09	7.422e+08	1.83731e+08	9.30043e+08	5.76446e+08	8.79321e+08	4.50489e+08	1.57073e+09	2.10231e+09	1.00134e+09	6.42365e+08	1.7683e+09	1.39274e+09	8.05869e+08	2.19358e+08	1.0663e+09	7.56762e+08	8.79791e+08	1.80187	2.22241	1.15237	1.46089	1.11646	0.327151	2.28126	1.78655	2.00387	1.84801	1.70847	1.16113
8528	ABLIM1;ABLIM1;ABLIM1;ABLIM1;ABLIM1	abLIM;abLIM iso2;abLIM iso2;abLIM iso2;abLIM iso5	§352, §367;292, 307;320, 335;36, 51;§64, 79	Actin-binding LIM protein 1	O14639;O14639-2;O14639-6;O14639-3;O14639-5	http://www.phosphosite.org/proteinAction.do?id=2684&showAllSites=true	87.6	abLIM;abLIM iso2;abLIM iso2;abLIM iso2;abLIM iso5§352, §367;292, 307;320, 335;36, 51;§64, 79	263	5.07521e+08	0.0854094	1.34639e+09	0.140061	1.10746e+08	3.83028e+08	5.07521e+08	2.34655e+08	6.42365e+08	1.76273e+09	1.2966e+09	7.422e+08	1.83731e+08	9.30043e+08	5.76446e+08	8.79321e+08	4.50489e+08	1.57073e+09	2.10231e+09	1.00134e+09	6.42365e+08	1.7683e+09	1.39274e+09	8.05869e+08	2.19358e+08	1.0663e+09	7.56762e+08	8.79791e+08	1.80187	2.22241	1.15237	1.46089	1.11646	0.327151	2.28126	1.78655	2.00387	1.84801	1.70847	1.16113
11395	OSBPL3;OSBPL3;OSBPL3;OSBPL3;OSBPL3;OSBPL3;OSBPL3;OSBPL3	OSBPL3;OSBPL3 iso2;OSBPL3 iso8;OSBPL3 iso8;OSBPL3 iso8;OSBPL3 iso8;OSBPL3 iso8;OSBPL3 iso8	§304;§273;304;§273;304;§273;304;§273	Oxysterol-binding protein-related protein 3	Q9H4L5;Q9H4L5-2;Q9H4L5-3;Q9H4L5-4;Q9H4L5-5;Q9H4L5-6;Q9H4L5-7;Q9H4L5-8	http://www.phosphosite.org/proteinAction.do?id=14162&showAllSites=true	101.2	OSBPL3;OSBPL3 iso2;OSBPL3 iso8;OSBPL3 iso8;OSBPL3 iso8;OSBPL3 iso8;OSBPL3 iso8;OSBPL3 iso8§304;§273;304;§273;304;§273;304;§273	11033	1.21704e+09	0.406215	3.50282e+09	0.302828	2.71483e+08	1.21704e+09	2.68635e+08	3.03627e+08	1.32152e+09	4.41604e+09	1.01009e+09	9.23782e+08	7.97269e+08	2.58961e+09	6.59105e+08	1.14648e+09	1.10433e+09	4.99087e+09	1.11277e+09	1.29567e+09	1.32152e+09	4.42999e+09	1.08498e+09	1.00303e+09	9.51864e+08	2.96901e+09	8.65278e+08	1.14709e+09	2.17612	0.0109853	0.230525	1.7451	-0.284537	-0.397843	1.64115	-0.137592	0.269149	1.85412	-0.137048	0.0339436
19524	DIP2A;DIP2A;DIP2A;DIP2A;DIP2A	DIP2A;DIP2A iso2;DIP2A iso 3;DIP2A iso 4;DIP2A iso 6	§94;94;§94;§94;§94	Disco-interacting protein 2 homolog A	Q14689;Q14689-2;Q14689-3;Q14689-4;Q14689-6	http://www.phosphosite.org/proteinAction.do?id=20247&showAllSites=true	170.3	DIP2A;DIP2A iso2;DIP2A iso 3;DIP2A iso 4;DIP2A iso 6§94;94;§94;§94;§94	4150	8.49075e+07	0.327929	2.76324e+08	0.220508	2.09115e+07	8.49075e+07	5.96508e+07	3.50267e+07	1.01304e+08	3.45469e+08	2.04631e+08	1.06011e+08	5.89419e+07	2.07179e+08	1.61111e+08	2.53517e+08	8.50631e+07	3.48191e+08	2.47092e+08	1.4947e+08	1.01304e+08	3.4656e+08	2.19802e+08	1.15105e+08	7.0371e+07	2.37532e+08	2.11508e+08	2.53653e+08	2.03327	1.53845	0.813248	1.77441	1.11751	0.184252	1.75507	1.58766	1.8498	1.85425	1.41454	0.949101
36368	GLCCI1	GLCCI1	§258	Glucocorticoid-induced transcript 1 protein	Q86VQ1	http://www.phosphosite.org/proteinAction.do?id=10768&showAllSites=true	58	GLCCI1§258	6205	5.47225e+07	0.206508	2.38425e+08	0.208992	1.0664e+07	5.47225e+07	3.16502e+07	2.30499e+07	8.05258e+07	2.63041e+08	1.68167e+08	1.19826e+08	8.43373e+07	2.13809e+08	1.73131e+08	1.29694e+08	4.3379e+07	2.24408e+08	1.31105e+08	9.83608e+07	8.05258e+07	2.63872e+08	1.80635e+08	1.30106e+08	1.00691e+08	2.45134e+08	2.27288e+08	1.29763e+08	2.37106	1.59566	1.18109	1.71232	1.16556	0.69216	1.28364	1.17459	0.365951	1.789	1.31193	0.746399
15386	KIF13B	KIF13B	§1410	Kinesin-like protein KIF13B	Q9NQT8	http://www.phosphosite.org/proteinAction.do?id=16093&showAllSites=true	202.7	KIF13B§1410	7881	1.52667e+08	0.219452	1.23394e+09	0.180474	4.21555e+07	1.52667e+08	8.19738e+07	6.99325e+07	3.40459e+08	1.359e+09	8.17136e+08	4.97028e+08	3.48329e+08	1.10887e+09	6.73819e+08	4.90845e+08	1.71479e+08	6.26062e+08	3.39562e+08	2.98423e+08	3.40459e+08	1.36329e+09	8.7772e+08	5.39665e+08	4.15872e+08	1.27133e+09	8.84595e+08	4.91107e+08	1.86827	0.98564	0.799328	2.00154	1.36628	0.664582	1.61213	1.08888	0.2399	1.82732	1.14693	0.567937
19739	KLRG2;KLRG2	KLRG2;KLRG2 iso 2	§139, §143;§139, §143	Killer cell lectin-like receptor subfamily G member 2	A4D1S0;A4D1S0-2	http://www.phosphosite.org/proteinAction.do?id=1180744&showAllSites=true	42.8	KLRG2;KLRG2 iso 2§139, §143;§139, §143	8053	2.11459e+08	0.130287	6.47684e+08	0.105835	4.48793e+07	1.61551e+08	1.32499e+08	1.67977e+08	1.83816e+08	6.42483e+08	2.67693e+08	5.02845e+08	1.79975e+08	6.52884e+08	2.22666e+08	4.86842e+08	1.82559e+08	6.62495e+08	5.48853e+08	7.16809e+08	1.83816e+08	6.44513e+08	2.8754e+08	5.45981e+08	2.14873e+08	7.48537e+08	2.92318e+08	4.87102e+08	1.85955	1.58806	1.97323	1.80995	0.645503	1.57059	1.80059	0.444058	1.18074	1.82336	0.892539	1.57485
8606	ADD3;ADD3	ADD3;ADD3 iso2	§681;649	Gamma-adducin	Q9UEY8;Q9UEY8-2	http://www.phosphosite.org/proteinAction.do?id=5703&showAllSites=true	79.1	ADD3;ADD3 iso2§681;649	387	4.76655e+08	0.0911018	1.64883e+09	0.398516	1.00331e+08	4.76655e+08	2.77611e+08	1.48405e+08	4.82114e+08	1.71146e+09	1.43874e+09	5.68011e+08	6.89986e+08	1.58621e+09	1.1058e+09	2.36766e+08	4.08126e+08	1.95468e+09	1.14995e+09	6.33289e+08	4.82114e+08	1.71686e+09	1.54541e+09	6.16737e+08	8.23779e+08	1.8186e+09	1.4517e+09	2.36892e+08	2.25985	1.49449	0.63385	1.83233	1.68054	0.355281	1.1425	0.817419	-1.79803	1.74489	1.33082	-0.269632
1913	RBSN	ZFYVE20	§548	Rabenosyn-5	Q9H1K0	http://www.phosphosite.org/proteinAction.do?id=9505&showAllSites=true	88.8	ZFYVE20§548	18534	3.73046e+07	0.162421	1.89363e+08	0.376915	9.27118e+06	3.73046e+07	1.85355e+07	1.97412e+07	5.9416e+07	1.83274e+08	1.53325e+08	8.59482e+07	5.57128e+07	1.95452e+08	1.37652e+08	8.25691e+07	3.77131e+07	1.5298e+08	7.67799e+07	8.42417e+07	5.9416e+07	1.83853e+08	1.64693e+08	9.33211e+07	6.65158e+07	2.24087e+08	1.8071e+08	8.26133e+07	2.0202	1.02566	1.15947	1.62963	1.47086	0.651351	1.75229	1.44191	0.312676	1.80071	1.31281	0.707832
8866	CTTN;CTTN;CTTN	Cortactin;Cortactin iso2;Cortactin iso3	§11;11;11	Src substrate cortactin	Q14247;Q14247-2;Q14247-3	http://www.phosphosite.org/proteinAction.do?id=1192&showAllSites=true	61.5	Cortactin;Cortactin iso2;Cortactin iso3§11;11;11	3525	1.61055e+08	0.228635	3.14642e+08	0.13991	4.99504e+07	1.37507e+08	1.61055e+08	1.00254e+08	1.15086e+08	3.69385e+08	3.24208e+08	1.76639e+08	5.55339e+07	2.599e+08	1.76979e+08	2.7982e+08	2.03187e+08	5.63895e+08	6.67141e+08	4.27813e+08	1.15086e+08	3.70552e+08	3.48245e+08	1.91792e+08	6.63022e+07	2.97977e+08	2.3234e+08	2.7997e+08	1.47262	1.71519	1.07417	1.68696	1.59739	0.736827	2.16807	1.80911	2.07814	1.77588	1.70723	1.29638
31039	EEF1G;EEF1G;SCYL3;SCYL3	EEF1G;EEF1G iso 2;SCYL3;SCYL3 iso2	§46;96;§153;153	Elongation factor 1-gamma	P26641;P26641-2;Q8IZE3;Q8IZE3-2	http://www.phosphosite.org/proteinAction.do?id=9164&showAllSites=true	50.1	EEF1G;EEF1G iso 2;SCYL3;SCYL3 iso2§46;96;§153;153	4543	7.99965e+08	0.138236	1.87928e+09	0.173257	2.8984e+08	7.99965e+08	5.93586e+08	5.68294e+08	7.45426e+08	2.57129e+09	1.47715e+09	1.59988e+09	2.69499e+08	1.18727e+09	4.91734e+08	2.15045e+09	1.179e+09	3.28052e+09	2.45882e+09	2.42509e+09	7.45426e+08	2.57942e+09	1.58666e+09	1.73713e+09	3.21757e+08	1.36121e+09	6.45552e+08	2.1516e+09	1.47636	1.0604	1.04047	1.79091	1.08986	1.22057	2.08085	1.00456	2.74137	1.7827	1.05161	1.66747
10301	XPC;XPC	XPC;XPC iso2	§883, §884;846, 847	DNA repair protein complementing XP-C cells	Q01831;Q01831-2	http://www.phosphosite.org/proteinAction.do?id=2974&showAllSites=true	105.9	XPC;XPC iso2§883, §884;846, 847	18102	1.81039e+08	0.256967	1.07458e+09	0.172821	3.93929e+07	1.81039e+08	1.3828e+08	1.15918e+08	5.75287e+08	1.2275e+09	1.08138e+09	7.60771e+08	2.37461e+08	9.13031e+08	1.06779e+09	9.33658e+08	1.60241e+08	7.42412e+08	5.72802e+08	4.94657e+08	5.75287e+08	1.23137e+09	1.16155e+09	8.26032e+08	2.83507e+08	1.0468e+09	1.4018e+09	9.34158e+08	2.21197	1.83779	1.62618	1.09791	1.0137	0.521917	1.88453	2.30582	1.72028	1.73147	1.71911	1.28946
20906	STIM2;STIM2	STIM2;STIM2 iso2	§719;814	Stromal interaction molecule 2	Q9P246;Q9P246-2	http://www.phosphosite.org/proteinAction.do?id=15059&showAllSites=true	83.9	STIM2;STIM2 iso2§719;814	16133	1.32834e+08	0.0795793	8.9034e+08	0.141311	2.49431e+07	1.29612e+08	8.12077e+07	1.08511e+08	6.18871e+08	1.00957e+09	9.00735e+08	8.37937e+08	2.06455e+08	7.71112e+08	8.30918e+08	7.6398e+08	1.01463e+08	5.31515e+08	3.36388e+08	4.6305e+08	6.18871e+08	1.01276e+09	9.67517e+08	9.09818e+08	2.46488e+08	8.84086e+08	1.09084e+09	7.64389e+08	2.38916	1.72917	2.19022	0.710577	0.644649	0.55594	1.84267	2.14585	1.63279	1.64747	1.50656	1.45965
6050	MARCKSL1	MLP	§36	MARCKS-related protein	P49006	http://www.phosphosite.org/proteinAction.do?id=9518&showAllSites=true	19.5	MLP§36	9555	1.25705e+09	0.0914715	1.04965e+10	0.247515	3.27866e+08	1.25705e+09	8.09354e+08	9.48902e+08	3.61679e+09	1.05995e+10	6.98099e+09	7.42442e+09	2.80862e+09	1.03935e+10	6.83286e+09	6.83129e+09	1.33368e+09	5.15494e+09	3.3526e+09	4.04926e+09	3.61679e+09	1.0633e+10	7.49858e+09	8.06131e+09	3.35323e+09	1.19162e+10	8.97023e+09	6.83495e+09	1.95054	1.32987	1.60224	1.55577	1.05191	1.15631	1.8293	1.4196	1.02738	1.77854	1.26712	1.26198
22642	BICC1;BICC1	BICC1;BICC1 iso 2	§766;§766	Protein bicaudal C homolog 1	Q9H694;Q9H694-2	http://www.phosphosite.org/proteinAction.do?id=10201&showAllSites=true	104.8	BICC1;BICC1 iso 2§766;§766	1926	1.96239e+08	0.0991309	9.81755e+08	0.290422	5.32446e+07	1.86531e+08	1.68363e+08	1.35481e+08	3.43089e+08	1.09575e+09	7.18963e+08	4.1374e+08	2.30493e+08	8.67764e+08	5.12687e+08	8.23666e+08	2.16587e+08	7.64933e+08	6.97412e+08	5.78138e+08	3.43089e+08	1.09921e+09	7.72268e+08	4.49232e+08	2.75187e+08	9.94898e+08	6.73059e+08	8.24106e+08	1.82039	1.68707	1.41647	1.67981	1.17052	0.388875	1.85414	1.29032	1.58242	1.78478	1.38263	1.12925
6469	NBN	NBS1	§397	Nibrin	O60934	http://www.phosphosite.org/proteinAction.do?id=1802&showAllSites=true	84.9	NBS1§397	10050	1.90392e+08	0.146955	2.30169e+08	0.296327	2.05178e+07	6.92103e+07	3.2755e+07	5.18759e+07	6.65066e+07	2.58228e+08	1.77704e+08	9.9963e+07	6.81267e+07	2.0211e+08	1.47613e+08	2.11378e+08	8.34616e+07	2.8382e+08	1.35682e+08	2.2137e+08	6.65066e+07	2.59044e+08	1.9088e+08	1.08538e+08	8.13369e+07	2.31721e+08	1.93787e+08	2.11492e+08	1.76579	0.701043	1.40728	1.96163	1.52109	0.706632	1.51041	1.25249	1.37862	1.74594	1.15821	1.16418
15183	OSBPL11	OSBPL11	§181	Oxysterol-binding protein-related protein 11	Q9BXB4	http://www.phosphosite.org/proteinAction.do?id=2949&showAllSites=true	83.6	OSBPL11§181	11027	1.27221e+09	0.140657	4.30883e+09	0.115667	3.23142e+08	1.27221e+09	6.81895e+08	8.66207e+08	1.50486e+09	5.13657e+09	2.83107e+09	2.50919e+09	1.35227e+09	3.4811e+09	2.43768e+09	2.51703e+09	1.31447e+09	5.21713e+09	2.82463e+09	3.69637e+09	1.50486e+09	5.15279e+09	3.04098e+09	2.72443e+09	1.61448e+09	3.9911e+09	3.20021e+09	2.51838e+09	1.98878	1.10358	1.49163	1.77573	1.01491	0.856329	1.30572	0.987098	0.641426	1.69008	1.0352	0.996462
36374	GLCCI1	GLCCI1	§406	Glucocorticoid-induced transcript 1 protein	Q86VQ1	http://www.phosphosite.org/proteinAction.do?id=10768&showAllSites=true	58	GLCCI1§406	6208	6.68874e+07	0.166099	1.90721e+08	0.377572	1.72815e+07	6.68874e+07	5.37706e+07	5.48094e+07	7.75446e+07	2.25286e+08	1.63446e+08	1.23655e+08	4.99374e+07	1.56157e+08	9.3779e+07	1.43615e+08	7.02973e+07	2.74294e+08	2.22735e+08	2.33888e+08	7.75446e+07	2.25997e+08	1.75565e+08	1.34263e+08	5.96205e+07	1.79035e+08	1.23114e+08	1.43692e+08	1.96418	1.66379	1.73428	1.54321	1.1789	0.791963	1.58636	1.04611	1.2691	1.69792	1.29627	1.26511
18122	MINK1;MINK1;MINK1;MINK1;MINK1	MINK;MINK iso4;MINK iso2;MINK iso3;MINK iso4	§674;654;674;674;654	Misshapen-like kinase 1	Q8N4C8;Q8N4C8-4;Q8N4C8-2;Q8N4C8-3;Q8N4C8-5	http://www.phosphosite.org/proteinAction.do?id=723&showAllSites=true	149.7	MINK;MINK iso4;MINK iso2;MINK iso3;MINK iso4§674;654;674;674;654	9377	8.46052e+07	0.147512	5.44421e+08	0.111276	2.39787e+07	8.46052e+07	5.29781e+07	4.94439e+07	1.79856e+08	5.91104e+08	4.17402e+08	2.90476e+08	1.69831e+08	4.97738e+08	3.28583e+08	2.37704e+08	9.75401e+07	3.46952e+08	2.19452e+08	2.10992e+08	1.79856e+08	5.92971e+08	4.48349e+08	3.15394e+08	2.02762e+08	5.7066e+08	4.31365e+08	2.37831e+08	1.83067	1.16984	1.11312	1.72112	1.31778	0.810314	1.49285	1.08912	0.230149	1.68154	1.19225	0.717862
2231	SYNE2;SYNE2;SYNE2;SYNE2;SYNE2;SYNE2;SYNE2	SYNE2;SYNE2 iso2;SYNE2 iso 3;SYNE2 iso 4;SYNE2 iso 7;SYNE2 iso 1;SYNE2 iso 1	§6361;6361;331;239;2746;144;511	Nesprin-2	Q8WXH0;Q8WXH0-2;Q8WXH0-3;Q8WXH0-4;Q8WXH0-7;Q8WXH0-1;Q8WXH0-1	http://www.phosphosite.org/proteinAction.do?id=2946&showAllSites=true	795.9	SYNE2;SYNE2 iso2;SYNE2 iso 3;SYNE2 iso 4;SYNE2 iso 7;SYNE2 iso 1;SYNE2 iso 1§6361;6361;331;239;2746;144;511	16257	5.23614e+08	0.0820657	1.60913e+09	0.29081	1.32993e+08	5.23614e+08	3.52005e+08	2.92336e+08	8.18372e+08	2.09336e+09	1.08128e+09	1.10892e+09	3.46839e+08	1.1249e+09	9.52368e+08	1.34708e+09	5.40987e+08	2.14725e+09	1.45812e+09	1.24749e+09	8.18372e+08	2.09997e+09	1.16144e+09	1.20404e+09	4.14093e+08	1.28971e+09	1.25028e+09	1.3478e+09	1.98883	1.43044	1.20536	1.35954	0.505089	0.557056	1.63902	1.59422	1.70258	1.66246	1.17658	1.155
36239	FBXO42	FBXO42	§365	F-box only protein 42	Q6P3S6	http://www.phosphosite.org/proteinAction.do?id=2318841&showAllSites=true	77.8	FBXO42§365	5709	1.15142e+08	0.246459	7.82772e+08	0.180633	2.44716e+07	1.15142e+08	7.40292e+07	7.6834e+07	3.15054e+08	8.70356e+08	5.82767e+08	6.22032e+08	3.23955e+08	6.95187e+08	4.94921e+08	5.73972e+08	9.95451e+07	4.72177e+08	3.06652e+08	3.27874e+08	3.15054e+08	8.73106e+08	6.25974e+08	6.75392e+08	3.86772e+08	7.97037e+08	6.49736e+08	5.74279e+08	2.24591	1.62318	1.71972	1.47056	0.990505	1.10013	1.04316	0.74837	0.570269	1.58654	1.12069	1.13004
35328	C1orf226;C1orf226	C1orf226;C1orf226 iso 2	§223;266	Uncharacterized protein C1orf226	A1L170;A1L170-2	http://www.phosphosite.org/proteinAction.do?id=2721812&showAllSites=true	29	C1orf226;C1orf226 iso 2§223;266	2209	3.39289e+08	0.0627707	1.62658e+09	0.230598	9.70972e+07	3.39289e+08	1.9144e+08	3.02703e+08	8.37362e+08	1.74924e+09	9.45925e+08	1.51297e+09	2.04986e+08	8.28002e+08	4.06149e+08	1.74019e+09	3.9497e+08	1.39137e+09	7.93006e+08	1.29173e+09	8.37362e+08	1.75476e+09	1.01606e+09	1.64276e+09	2.44734e+08	9.49311e+08	5.33196e+08	1.74113e+09	1.81669	1.00559	1.70949	1.06735	0.279057	0.972194	1.95567	1.12345	2.83073	1.61324	0.802699	1.83747
29382	SPEN	SHARP	§1918	Msx2-interacting protein	Q96T58	http://www.phosphosite.org/proteinAction.do?id=5958&showAllSites=true	402	SHARP§1918	14682	7.31188e+07	0.494199	4.69096e+08	0.282156	2.40957e+07	6.88899e+07	3.28524e+07	3.843e+07	1.49507e+08	5.05845e+08	2.69393e+08	2.74812e+08	1.32738e+08	4.32348e+08	2.45465e+08	2.33436e+08	9.80157e+07	2.82506e+08	1.36085e+08	1.63993e+08	1.49507e+08	5.07443e+08	2.89366e+08	2.98386e+08	1.58477e+08	4.9569e+08	3.22248e+08	2.3356e+08	1.5272	0.473423	0.742546	1.76303	0.952685	0.996969	1.64517	1.0239	0.559522	1.64513	0.816669	0.766346
19190	LMTK2	Lmr2	§1450	Serine/threonine-protein kinase LMTK2	Q8IWU2	http://www.phosphosite.org/proteinAction.do?id=827&showAllSites=true	164.8	Lmr2§1450	8552	8.15569e+07	0.140716	2.40193e+08	0.3741	4.11961e+07	8.15569e+07	5.47028e+07	5.93456e+07	6.40482e+07	2.76646e+08	1.81419e+08	9.31648e+07	6.40155e+07	2.03739e+08	9.98622e+07	4.66038e+07	1.67577e+08	3.34451e+08	2.26596e+08	2.53246e+08	6.40482e+07	2.7752e+08	1.9487e+08	1.01157e+08	7.64285e+07	2.33588e+08	1.311e+08	4.66287e+07	0.996975	0.435304	0.595717	2.11536	1.60528	0.659364	1.61179	0.778483	-0.712892	1.57471	0.93969	0.180729
13713	UNG;UNG	UNG;UNG iso2	§60, §64;51, 55	Uracil-DNA glycosylase	P13051;P13051-2	http://www.phosphosite.org/proteinAction.do?id=5798&showAllSites=true	34.6	UNG;UNG iso2§60, §64;51, 55	17578	2.80234e+08	0.181388	5.49e+08	0.474074	1.55846e+08	2.18398e+08	2.80234e+08	1.71065e+08	1.49104e+08	5.35449e+08	6.0773e+08	3.81955e+08	1.24313e+08	5.62551e+08	3.17755e+08	7.11131e+08	6.33947e+08	8.95613e+08	1.16082e+09	7.29985e+08	1.49104e+08	5.37141e+08	6.52788e+08	4.1472e+08	1.48418e+08	6.4497e+08	4.17151e+08	7.11511e+08	0.498512	0.872708	0.203505	1.84898	2.1303	1.47582	2.11957	1.49091	2.26123	1.48902	1.49797	1.31352
34015	ATRX;ATRX;ATRX;ATRX;ATRX;ATRX	ATRX;ATRX iso2;ATRX iso4;ATRX iso4;ATRX iso4;ATRX iso6	§750;546;633;712;595;682	Transcriptional regulator ATRX	P46100;P46100-2;P46100-3;P46100-4;P46100-5;P46100-6	http://www.phosphosite.org/proteinAction.do?id=6042&showAllSites=true	282.4	ATRX;ATRX iso2;ATRX iso4;ATRX iso4;ATRX iso4;ATRX iso6§750;546;633;712;595;682	1617	7.67623e+07	0.224568	3.2877e+08	0.42966	4.23603e+07	7.67623e+07	6.62685e+07	6.20016e+07	1.08686e+08	3.08074e+08	2.56283e+08	1.95345e+08	7.20103e+07	3.49465e+08	2.77997e+08	1.61589e+08	1.72312e+08	3.14789e+08	2.74505e+08	2.6458e+08	1.08686e+08	3.09048e+08	2.75284e+08	2.12103e+08	8.59735e+07	4.00664e+08	3.64957e+08	1.61675e+08	0.869361	0.671809	0.618678	1.50766	1.34075	0.96459	2.22043	2.08576	0.911136	1.53248	1.36611	0.831468
37030	LUZP1;LUZP1;LUZP1	LUZP1;LUZP1 iso2;LUZP1 iso3	§611;611;611	Leucine zipper protein 1	Q86V48;Q86V48-2;Q86V48-3	http://www.phosphosite.org/proteinAction.do?id=8594&showAllSites=true	120.2	LUZP1;LUZP1 iso2;LUZP1 iso3§611;611;611	8723	9.30656e+07	0.487231	4.36494e+08	0.455358	2.26847e+07	8.14966e+07	9.30656e+07	3.5179e+07	1.90228e+08	5.39803e+08	3.51924e+08	2.99809e+08	1.11927e+08	3.33185e+08	2.12237e+08	3.16656e+08	9.22765e+07	3.34204e+08	3.85508e+08	1.5012e+08	1.90228e+08	5.41509e+08	3.78016e+08	3.25527e+08	1.3363e+08	3.81999e+08	2.78626e+08	3.16825e+08	1.85669	2.06272	0.702078	1.50925	0.990717	0.77505	1.51532	1.06009	1.24544	1.62709	1.37118	0.907523
21863	PRKRA	PACT	§18	Interferon-inducible double-stranded RNA-dependent protein kinase activator A	O75569	http://www.phosphosite.org/proteinAction.do?id=6116&showAllSites=true	34.4	PACT§18	11146	1.08402e+08	0.186833	5.32761e+08	0.369545	3.04728e+07	1.08402e+08	5.77887e+07	3.28334e+07	1.8416e+08	5.44196e+08	5.65097e+08	1.97608e+08	1.82797e+08	5.21326e+08	4.17758e+08	2.88761e+08	1.23957e+08	4.44537e+08	2.39379e+08	1.4011e+08	1.8416e+08	5.45915e+08	6.06994e+08	2.1456e+08	2.18242e+08	5.97705e+08	5.48436e+08	2.88916e+08	1.84247	0.949463	0.176726	1.56771	1.72072	0.220415	1.4535	1.32939	0.404719	1.62123	1.33319	0.267287
8551	ABLIM1;ABLIM1;ABLIM1;ABLIM1;ABLIM1;ABLIM1	abLIM;abLIM iso2;abLIM iso2;abLIM iso2;abLIM iso2;abLIM iso5	§655;595;625;304;278;332	Actin-binding LIM protein 1	O14639;O14639-2;O14639-6;O14639-3;O14639-4;O14639-5	http://www.phosphosite.org/proteinAction.do?id=2684&showAllSites=true	87.6	abLIM;abLIM iso2;abLIM iso2;abLIM iso2;abLIM iso2;abLIM iso5§655;595;625;304;278;332	254	9.99342e+08	0.120821	4.10692e+09	0.330926	3.03309e+08	9.99342e+08	9.64729e+08	6.26763e+08	1.77669e+09	4.72696e+09	4.79557e+09	1.83372e+09	9.71518e+08	3.31644e+09	3.41827e+09	2.44619e+09	1.23379e+09	4.09814e+09	3.99621e+09	2.67459e+09	1.77669e+09	4.74189e+09	5.15112e+09	1.99102e+09	1.1599e+09	3.80232e+09	4.48753e+09	2.4475e+09	1.73187	1.69553	1.11622	1.41627	1.5357	0.164316	1.71288	1.95192	1.07731	1.62034	1.72772	0.785947
9732	MAP4;MAP4;MAP4;MAP4;MAP4	MAP4;MAP4 iso2;MAP4 iso6;MAP4 iso4;MAP4 iso5	§1073;900;§1073;793;731	Microtubule-associated protein 4	P27816;P27816-2;P27816-6;P27816-4;P27816-5	http://www.phosphosite.org/proteinAction.do?id=1181&showAllSites=true	120.9	MAP4;MAP4 iso2;MAP4 iso6;MAP4 iso4;MAP4 iso5§1073;900;§1073;793;731	8818	2.46453e+09	0.170393	8.89848e+09	0.319471	7.56859e+08	2.46453e+09	1.62377e+09	1.7773e+09	3.51484e+09	1.01769e+10	5.82461e+09	4.18155e+09	2.37881e+09	7.62008e+09	5.54239e+09	4.8898e+09	3.07873e+09	1.01066e+10	6.72617e+09	7.58429e+09	3.51484e+09	1.0209e+10	6.25645e+09	4.54025e+09	2.84008e+09	8.73648e+09	7.27608e+09	4.89242e+09	1.71489	1.12745	1.30068	1.53832	0.831887	0.369315	1.62112	1.35723	0.784618	1.62478	1.10552	0.818204
14055	TBC1D1;TBC1D1	TBC1D1;TBC1D1 iso2	§237;237	TBC1 domain family member 1	Q86TI0;Q86TI0-2	http://www.phosphosite.org/proteinAction.do?id=4188&showAllSites=true	133	TBC1D1;TBC1D1 iso2§237;237	16413	3.10584e+08	0.0897467	1.63088e+09	0.167244	8.26811e+07	3.10584e+08	2.42273e+08	1.21129e+08	7.5304e+08	1.93074e+09	1.96023e+09	6.30235e+08	4.49883e+08	1.33103e+09	1.28893e+09	8.21679e+08	3.36328e+08	1.27365e+09	1.00357e+09	5.16896e+08	7.5304e+08	1.93684e+09	2.10557e+09	6.84298e+08	5.37117e+08	1.52603e+09	1.69212e+09	8.22119e+08	1.92103	1.5772	0.620004	1.36291	1.48341	-0.138102	1.50648	1.65552	0.614111	1.5968	1.57204	0.365338
33773	RBL2	Rb-like 2	§662	Retinoblastoma-like protein 2	Q08999	http://www.phosphosite.org/proteinAction.do?id=1019&showAllSites=true	128.3	Rb-like 2§662	13198	1.75357e+08	0.219596	4.189e+08	0.497172	5.54286e+07	1.75357e+08	1.02211e+08	1.24838e+08	1.47178e+08	4.20713e+08	2.32564e+08	2.28515e+08	1.30069e+08	4.17086e+08	2.81111e+08	2.73301e+08	2.25471e+08	7.19108e+08	4.23389e+08	5.32721e+08	1.47178e+08	4.22042e+08	2.49806e+08	2.48118e+08	1.55291e+08	4.78193e+08	3.69044e+08	2.73447e+08	1.67327	0.909041	1.24044	1.51982	0.763245	0.753461	1.62262	1.24882	0.816293	1.60524	0.973703	0.936731
31534	EIF4G1;EIF4G1;EIF4G1;EIF4G1;EIF4G1;EIF4G1;EIF4G1;EIF4G1	eIF4G;eIF4G iso3;eIF4G iso8;eIF4G iso8;eIF4G iso8;eIF4G iso8;eIF4G iso8;eIF4G iso8	§1185, §1187;§1145, §1147;1098, 1100;1021, 1023;989, 991;990, 992;§1186, 1188;1192, 1194	Eukaryotic translation initiation factor 4 gamma 1	Q04637;Q04637-3;Q04637-4;Q04637-5;Q04637-6;Q04637-7;Q04637-8;Q04637-9	http://www.phosphosite.org/proteinAction.do?id=3566&showAllSites=true	175.4	eIF4G;eIF4G iso3;eIF4G iso8;eIF4G iso8;eIF4G iso8;eIF4G iso8;eIF4G iso8;eIF4G iso8§1185, §1187;§1145, §1147;1098, 1100;1021, 1023;989, 991;990, 992;§1186, 1188;1192, 1194	4707	9.70508e+07	0.148499	4.18874e+08	0.21677	2.42387e+07	9.70508e+07	5.03289e+07	3.14693e+07	1.99919e+08	4.48705e+08	2.9386e+08	1.82473e+08	1.33582e+08	3.89043e+08	2.24108e+08	1.67269e+08	9.85974e+07	3.97989e+08	2.08478e+08	1.34289e+08	1.99919e+08	4.50122e+08	3.15647e+08	1.98126e+08	1.59484e+08	4.46041e+08	2.94211e+08	1.67359e+08	2.01311	1.08028	0.445722	1.1709	0.658895	-0.0130006	1.48377	0.883441	0.0695347	1.55592	0.874204	0.167419
6402	NASP;NASP;NASP	NASP;NASP iso3;NASP iso4	§421;423;357	Nuclear autoantigenic sperm protein	P49321;P49321-3;P49321-4	http://www.phosphosite.org/proteinAction.do?id=5841&showAllSites=true	85.2	NASP;NASP iso3;NASP iso4§421;423;357	10028	3.09907e+08	0.113063	8.14281e+08	0.0896198	5.81872e+07	1.69349e+08	1.52811e+08	1.05899e+08	4.09568e+08	9.63825e+08	9.4347e+08	4.07098e+08	1.57009e+08	6.17367e+08	6.85093e+08	8.4358e+08	2.36693e+08	6.94472e+08	6.3299e+08	4.51902e+08	4.09568e+08	9.66869e+08	1.01342e+09	4.4202e+08	1.87454e+08	7.07816e+08	8.99395e+08	8.44031e+08	1.5529	1.41917	0.932996	1.23922	1.30706	0.110008	1.91684	2.26242	2.17076	1.56965	1.66288	1.07125
37657	RAD51AP1;RAD51AP1;RAD51AP1	RAD51AP1;RAD51AP1 iso 2;RAD51AP1 iso 3	§120;103;§120	RAD51-associated protein 1	Q96B01;Q96B01-2;Q96B01-3	http://www.phosphosite.org/proteinAction.do?id=22805&showAllSites=true	38.4	RAD51AP1;RAD51AP1 iso 2;RAD51AP1 iso 3§120;103;§120	12859	1.09893e+08	0.204031	5.428e+08	0.322098	1.66909e+07	5.98628e+07	3.59732e+07	3.31045e+07	2.35779e+08	5.62307e+08	4.38422e+08	2.48004e+08	1.69787e+08	5.23294e+08	4.39527e+08	2.62375e+08	6.7895e+07	2.45487e+08	1.49013e+08	1.41267e+08	2.35779e+08	5.64083e+08	4.70928e+08	2.69279e+08	2.02709e+08	5.9996e+08	5.77014e+08	2.62516e+08	1.85427	1.13406	1.05705	1.25847	0.998069	0.191665	1.56545	1.5092	0.372992	1.5594	1.21377	0.540569
35256	C11orf52	MGC14839	§103	Uncharacterized protein C11orf52	Q96A22	http://www.phosphosite.org/proteinAction.do?id=6848&showAllSites=true	13.9	MGC14839§103	9289	1.00744e+08	0.247891	3.45538e+08	0.317013	3.37579e+07	1.00744e+08	6.1426e+07	4.0432e+07	2.00954e+08	4.10674e+08	2.67872e+08	1.46071e+08	6.95807e+07	2.80402e+08	1.94155e+08	1.80118e+08	1.3732e+08	4.13135e+08	2.54446e+08	1.72536e+08	2.00954e+08	4.11972e+08	2.87733e+08	1.58601e+08	8.30728e+07	3.21483e+08	2.54888e+08	1.80215e+08	1.58908	0.889824	0.329357	1.03568	0.517868	-0.341458	1.95229	1.61742	1.11727	1.52568	1.00837	0.368389
9698	MAP4;MAP4;MAP4;MAP4	MAP4;MAP4 iso2;MAP4 iso6;MAP4 iso5	§94, §99;94, 99;94, 99;94, 99	Microtubule-associated protein 4	P27816;P27816-2;P27816-6;P27816-5	http://www.phosphosite.org/proteinAction.do?id=1181&showAllSites=true	120.9	MAP4;MAP4 iso2;MAP4 iso6;MAP4 iso5§94, §99;94, 99;94, 99;94, 99	8829	3.83296e+08	0.275342	1.32384e+09	0.387748	1.015e+08	3.72533e+08	3.83296e+08	2.34301e+08	6.01829e+08	1.41027e+09	1.08977e+09	8.40701e+08	4.14987e+08	1.23742e+09	9.44302e+08	8.50812e+08	4.12879e+08	1.5277e+09	1.58773e+09	9.99834e+08	6.01829e+08	1.41472e+09	1.17057e+09	9.12819e+08	4.95455e+08	1.41871e+09	1.23969e+09	8.51268e+08	1.88757	1.94318	1.27597	1.2331	0.959782	0.600976	1.51775	1.32315	0.780859	1.54614	1.4087	0.885935
36795	KIAA1522;KIAA1522;KIAA1522	KIAA1522;KIAA1522 iso2;KIAA1522 iso2	§138;197;149	Uncharacterized protein KIAA1522	Q9P206;Q9P206-2;Q9P206-3	http://www.phosphosite.org/proteinAction.do?id=6402&showAllSites=true	107	KIAA1522;KIAA1522 iso2;KIAA1522 iso2§138;197;149	7785	1.99779e+08	0.300916	7.45676e+08	0.154938	6.47009e+07	1.99779e+08	1.15378e+08	1.33903e+08	3.82452e+08	8.35202e+08	8.74669e+08	4.61754e+08	1.77191e+08	6.5615e+08	5.29002e+08	4.66766e+08	2.63189e+08	8.19262e+08	4.77934e+08	5.71403e+08	3.82452e+08	8.37841e+08	9.39518e+08	5.01365e+08	2.11549e+08	7.52282e+08	6.94478e+08	4.67016e+08	1.63823	0.860713	1.11841	1.1314	1.29664	0.39058	1.83028	1.71493	1.14248	1.5333	1.29076	0.883822
3747	SCRIB;SCRIB;SCRIB	Scribble;Scribble iso2;Scribble iso3	§1306, §1309;1225, 1228;1306, 1309	Protein scribble homolog	Q14160;Q14160-2;Q14160-3	http://www.phosphosite.org/proteinAction.do?id=2961&showAllSites=true	174.8	Scribble;Scribble iso2;Scribble iso3§1306, §1309;1225, 1228;1306, 1309	14231	3.86513e+08	0.391463	1.42178e+09	0.25763	4.25012e+07	1.25538e+08	3.86513e+08	1.73136e+08	2.87182e+08	1.00843e+09	1.54468e+09	7.84611e+08	2.8915e+08	7.0687e+08	1.29889e+09	9.25442e+08	1.72885e+08	5.14811e+08	1.60106e+09	7.38826e+08	2.87182e+08	1.01161e+09	1.6592e+09	8.51918e+08	3.45217e+08	8.10432e+08	1.70519e+09	9.25937e+08	1.57423	3.21114	2.09542	1.81662	2.53045	1.56875	1.23119	2.30436	1.42341	1.54068	2.68198	1.69586
1513	NOS1AP;NOS1AP	NOS1AP;NOS1AP iso 3	§266;261	Carboxyl-terminal PDZ ligand of neuronal nitric oxide synthase protein	O75052;O75052-3	http://www.phosphosite.org/proteinAction.do?id=10810&showAllSites=true	56.1	NOS1AP;NOS1AP iso 3§266;261	10603	3.1668e+08	0.196095	1.11164e+09	0.14184	6.34218e+07	2.30782e+08	1.79114e+08	2.40203e+08	4.09363e+08	9.42382e+08	6.99744e+08	1.11472e+09	2.72847e+08	7.89703e+08	6.55713e+08	1.10856e+09	2.57986e+08	9.46397e+08	7.41949e+08	1.02502e+09	4.09363e+08	9.45359e+08	7.51624e+08	1.21035e+09	3.25754e+08	9.054e+08	8.60825e+08	1.10915e+09	1.87516	1.52403	1.99029	1.20748	0.87663	1.56397	1.47477	1.40194	1.7676	1.51914	1.26753	1.77395
8515	ABLIM1;ABLIM1;ABLIM1	abLIM iso2;abLIM iso2;abLIM iso5	157;131;§185	Actin-binding LIM protein 1	O14639-3;O14639-4;O14639-5	http://www.phosphosite.org/proteinAction.do?id=40225003&showAllSites=true	48.8	abLIM iso2;abLIM iso2;abLIM iso5157;131;§185	241	7.41772e+08	0.136592	1.15449e+09	0.427608	2.49368e+08	5.9004e+08	7.41772e+08	3.88776e+08	4.78839e+08	1.42893e+09	1.37037e+09	7.40569e+08	2.56484e+08	8.80046e+08	6.37379e+08	8.6777e+08	1.01437e+09	2.41965e+09	3.07266e+09	1.65902e+09	4.78839e+08	1.43344e+09	1.47197e+09	8.04097e+08	3.06218e+08	1.00898e+09	8.36756e+08	8.68235e+08	1.25421	1.5989	0.709747	1.58187	1.62014	0.747831	1.72027	1.45025	1.50352	1.51878	1.55643	0.987034
16805	SSH3;SSH3;SSH3	SSH3;SSH3 iso 2;SSH3 iso4	§16;§16;16	Protein phosphatase Slingshot homolog 3	Q8TE77;Q8TE77-2;Q8TE77-4	http://www.phosphosite.org/proteinAction.do?id=15811&showAllSites=true	73	SSH3;SSH3 iso 2;SSH3 iso4§16;§16;16	16067	5.76756e+08	0.203253	1.83279e+09	0.303258	2.32742e+08	5.76756e+08	4.64436e+08	2.80168e+08	1.17481e+09	2.48236e+09	1.55432e+09	1.08042e+09	2.89605e+08	1.18322e+09	4.62164e+08	1.21425e+09	9.46743e+08	2.36518e+09	1.92384e+09	1.19556e+09	1.17481e+09	2.4902e+09	1.66956e+09	1.1731e+09	3.45761e+08	1.35657e+09	6.06733e+08	1.2149e+09	1.32091	1.02295	0.336645	1.08383	0.507036	-0.0021015	1.97211	0.811286	1.81299	1.45895	0.780422	0.715845
24579	SRRM2	SRm300	§2132	Serine/arginine repetitive matrix protein 2	Q9UQ35	http://www.phosphosite.org/proteinAction.do?id=3140&showAllSites=true	299.4	SRm300§2132	15706	2.43371e+08	0.275077	6.11619e+08	0.358702	8.79703e+07	2.43371e+08	1.22684e+08	1.06126e+08	2.54228e+08	6.38108e+08	5.3665e+08	4.14846e+08	1.75882e+08	5.8513e+08	2.59434e+08	3.76423e+08	3.57844e+08	9.98026e+08	5.08196e+08	4.5287e+08	2.54228e+08	6.40124e+08	5.76438e+08	4.50433e+08	2.09987e+08	6.70856e+08	3.40587e+08	3.76624e+08	1.47975	0.506054	0.339768	1.33223	1.18104	0.825187	1.67571	0.697727	0.842829	1.49589	0.794941	0.669261
29780	TCOF1;TCOF1;TCOF1;TCOF1;TCOF1;TCOF1;TCOF1	treacle;treacle iso2;treacle iso3;treacle iso4;treacle iso6;treacle iso4;treacle iso4	§1410;1333;1411;1446;1372;1373;1334	Treacle protein	Q13428;Q13428-2;Q13428-3;Q13428-4;Q13428-6;Q13428-7;Q13428-8	http://www.phosphosite.org/proteinAction.do?id=5887&showAllSites=true	152	treacle;treacle iso2;treacle iso3;treacle iso4;treacle iso6;treacle iso4;treacle iso4§1410;1333;1411;1446;1372;1373;1334	17203	3.17693e+08	0.105665	1.28954e+09	0.144531	8.57122e+07	2.57931e+08	1.43912e+08	1.31011e+08	7.06557e+08	1.5505e+09	7.73746e+08	5.36953e+08	3.04228e+08	1.02859e+09	5.3545e+08	8.5154e+08	3.48658e+08	1.05773e+09	5.9613e+08	5.59066e+08	7.06557e+08	1.5554e+09	8.31112e+08	5.83015e+08	3.6322e+08	1.17928e+09	7.02943e+08	8.51996e+08	1.60109	0.773814	0.681206	1.13841	0.234237	-0.277275	1.69899	0.952565	1.23	1.4795	0.653538	0.544645
5858	GTSE1	GTSE1	§575	G2 and S phase-expressed protein 1	Q9NYZ3	http://www.phosphosite.org/proteinAction.do?id=2984&showAllSites=true	76.6	GTSE1§575	6466	4.39472e+08	0.176911	2.26902e+09	0.164115	1.63958e+08	3.93396e+08	2.28497e+08	2.74945e+08	1.36365e+09	2.77461e+09	1.57237e+09	2.05203e+09	4.31423e+08	1.76343e+09	7.18985e+08	1.85011e+09	6.66944e+08	1.61325e+09	9.46508e+08	1.17327e+09	1.36365e+09	2.78338e+09	1.68895e+09	2.22805e+09	5.15078e+08	2.02179e+09	9.43888e+08	1.8511e+09	1.27433	0.505049	0.814901	1.02936	0.308649	0.708308	1.97277	0.873824	1.84552	1.42549	0.562507	1.12291
14653	RCC2	TD-60	§50, §51	Protein RCC2	Q9P258	http://www.phosphosite.org/proteinAction.do?id=6437&showAllSites=true	56	TD-60§50, §51	16522	9.51339e+07	0.162032	9.44443e+08	0.261452	2.36671e+07	9.51339e+07	8.55332e+07	6.33949e+07	2.23975e+08	5.95674e+08	7.81189e+08	6.99656e+08	5.41922e+08	9.31404e+08	1.1077e+09	6.25628e+08	9.62725e+07	3.90128e+08	3.54306e+08	2.70526e+08	2.23975e+08	5.97556e+08	8.39108e+08	7.59675e+08	6.47003e+08	1.06786e+09	1.45419e+09	6.25963e+08	2.01875	1.8798	1.49057	1.41574	1.90552	1.76205	0.72288	1.16837	-0.0476961	1.38579	1.65123	1.06831
17070	USP32	USP32	§1588	Ubiquitin carboxyl-terminal hydrolase 32	Q8NFA0	http://www.phosphosite.org/proteinAction.do?id=5924&showAllSites=true	181.5	USP32§1588	17638	1.01038e+08	0.128917	2.06406e+08	0.428555	5.13595e+07	8.23801e+07	4.70925e+07	1.01038e+08	6.26864e+07	1.95414e+08	1.07726e+08	2.63057e+08	5.52551e+07	2.07945e+08	8.83562e+07	1.49756e+08	2.08919e+08	3.37827e+08	1.95072e+08	4.31159e+08	6.26864e+07	1.96031e+08	1.15713e+08	2.85623e+08	6.59694e+07	2.3841e+08	1.15995e+08	1.49836e+08	0.693343	-0.0989336	1.04528	1.64486	0.884331	2.18789	1.85358	0.814188	1.18352	1.39726	0.533195	1.47223
8774	CLASP2;CLASP2	CLASP2;CLASP2 iso 3	§1012;1233	CLIP-associating protein 2	O75122;O75122-3	http://www.phosphosite.org/proteinAction.do?id=6992&showAllSites=true	141	CLASP2;CLASP2 iso 3§1012;1233	3383	5.87605e+07	0.259238	4.07162e+08	0.321234	1.58326e+07	5.87605e+07	1.85368e+07	3.99053e+07	1.83031e+08	4.28956e+08	2.65283e+08	3.49396e+08	1.65554e+08	3.85368e+08	2.20316e+08	2.97211e+08	6.44033e+07	2.40967e+08	7.67854e+07	1.70288e+08	1.83031e+08	4.30311e+08	2.84952e+08	3.79369e+08	1.97656e+08	4.41828e+08	2.89233e+08	2.9737e+08	1.90363	0.253699	1.40277	1.23329	0.638629	1.05151	1.16049	0.549239	0.589266	1.43247	0.480522	1.01452
94	ABI2;ABI2;ABI2;ABI2	Abi-2;Abi-2 iso2;Abi-2 iso 3;Abi-2 iso 4	§196;190;145;190	Abl interactor 2	Q9NYB9;Q9NYB9-2;Q9NYB9-3;Q9NYB9-4	http://www.phosphosite.org/proteinAction.do?id=6879&showAllSites=true	55.6	Abi-2;Abi-2 iso2;Abi-2 iso 3;Abi-2 iso 4§196;190;145;190	233	2.34446e+07	0.293868	3.31217e+08	0.423204	5.33225e+06	2.34446e+07	2.19306e+07	1.35799e+07	1.4234e+08	3.12623e+08	3.63192e+08	2.71715e+08	1.7791e+08	3.11315e+08	2.99242e+08	1.48024e+08	2.16904e+07	9.61423e+07	9.08435e+07	5.79497e+07	1.4234e+08	3.13611e+08	3.9012e+08	2.95023e+08	2.12408e+08	3.56925e+08	3.92847e+08	1.48103e+08	2.14811	2.06633	1.41774	1.13963	1.45458	1.05149	0.748785	0.887132	-0.520236	1.34551	1.46934	0.649666
11034	SMARCC1	SMARCC1	§328	SWI/SNF complex subunit SMARCC1	Q92922	http://www.phosphosite.org/proteinAction.do?id=5455&showAllSites=true	122.8	SMARCC1§328	15082	1.62346e+08	0.125252	1.07019e+09	0.104008	3.95338e+07	1.25342e+08	1.62346e+08	8.29621e+07	4.37201e+08	1.02958e+09	1.22551e+09	4.6925e+08	2.86843e+08	8.21373e+08	9.14874e+08	5.11406e+08	1.60815e+08	5.14008e+08	6.7249e+08	3.54025e+08	4.37201e+08	1.03283e+09	1.31638e+09	5.09503e+08	3.42464e+08	9.41711e+08	1.20105e+09	5.1168e+08	1.67639	2.06411	1.13845	1.24023	1.5902	0.220794	1.45933	1.81028	0.579289	1.45865	1.82153	0.646178
11045	SMARCC1	SMARCC1	§330	SWI/SNF complex subunit SMARCC1	Q92922	http://www.phosphosite.org/proteinAction.do?id=5455&showAllSites=true	122.8	SMARCC1§330	15085	1.62346e+08	0.125252	1.07019e+09	0.104008	3.95338e+07	1.25342e+08	1.62346e+08	8.29621e+07	4.37201e+08	1.02958e+09	1.22551e+09	4.6925e+08	2.86843e+08	8.21373e+08	9.14874e+08	5.11406e+08	1.60815e+08	5.14008e+08	6.7249e+08	3.54025e+08	4.37201e+08	1.03283e+09	1.31638e+09	5.09503e+08	3.42464e+08	9.41711e+08	1.20105e+09	5.1168e+08	1.67639	2.06411	1.13845	1.24023	1.5902	0.220794	1.45933	1.81028	0.579289	1.45865	1.82153	0.646178
7445	KIAA1217;KIAA1217	SKT;SKT iso3	§1650;1333	Sickle tail protein homolog	Q5T5P2;Q5T5P2-3	http://www.phosphosite.org/proteinAction.do?id=5258&showAllSites=true	214	SKT;SKT iso3§1650;1333	14845	1.68503e+08	0.100473	8.91777e+08	0.352766	5.11621e+07	1.68503e+08	1.06345e+08	8.26868e+07	3.78568e+08	1.0307e+09	6.64575e+08	3.85435e+08	3.22733e+08	7.52852e+08	5.81777e+08	5.03042e+08	2.08116e+08	6.91003e+08	4.40516e+08	3.5285e+08	3.78568e+08	1.03396e+09	7.13848e+08	4.18499e+08	3.85313e+08	8.63151e+08	7.63761e+08	5.03311e+08	1.7313	1.08181	0.761668	1.44955	0.915064	0.144672	1.16358	0.98709	0.385421	1.44815	0.994654	0.430587
16513	PPP2R5D;PPP2R5D;PPP2R5D	PPP2R5D;PPP2R5D iso 2;PPP2R5D iso 3	§573;541;467	Serine/threonine-protein phosphatase 2A 56 kDa regulatory subunit delta isoform	Q14738;Q14738-2;Q14738-3	http://www.phosphosite.org/proteinAction.do?id=9104&showAllSites=true	69.9	PPP2R5D;PPP2R5D iso 2;PPP2R5D iso 3§573;541;467	12318	8.38974e+08	0.0648749	3.69392e+09	0.101632	3.44563e+08	8.38974e+08	4.79299e+08	3.25655e+08	1.49101e+09	3.49948e+09	2.53804e+09	1.60099e+09	1.10134e+09	3.88836e+09	2.49884e+09	2.14802e+09	1.40161e+09	3.44049e+09	1.98541e+09	1.38967e+09	1.49101e+09	3.51054e+09	2.72621e+09	1.73833e+09	1.31489e+09	4.45803e+09	3.28049e+09	2.14917e+09	1.29553	0.502356	-0.012338	1.23541	0.870612	0.221414	1.76146	1.31897	0.708835	1.4308	0.897312	0.30597
9706	MAP4;MAP4;MAP4;MAP4	MAP4;MAP4 iso2;MAP4 iso6;MAP4 iso5	§96, §99;96, 99;96, 99;96, 99	Microtubule-associated protein 4	P27816;P27816-2;P27816-6;P27816-5	http://www.phosphosite.org/proteinAction.do?id=1181&showAllSites=true	120.9	MAP4;MAP4 iso2;MAP4 iso6;MAP4 iso5§96, §99;96, 99;96, 99;96, 99	8831	3.83296e+08	0.275342	1.78337e+09	0.211966	1.015e+08	3.72533e+08	3.83296e+08	2.34301e+08	8.88077e+08	2.00589e+09	1.52212e+09	1.18407e+09	6.74071e+08	1.56085e+09	1.38363e+09	1.36923e+09	4.12879e+08	1.5277e+09	1.58773e+09	9.99834e+08	8.88077e+08	2.01222e+09	1.63497e+09	1.28564e+09	8.04778e+08	1.78953e+09	1.81644e+09	1.36996e+09	1.88757	1.94318	1.27597	1.18003	0.880507	0.533732	1.15292	1.17445	0.76747	1.40684	1.33271	0.859058
36356	FYTTD1;FYTTD1	FYTTD1;FYTTD1 iso 4	§16;§16	UAP56-interacting factor	Q96QD9;Q96QD9-4	http://www.phosphosite.org/proteinAction.do?id=23572&showAllSites=true	35.8	FYTTD1;FYTTD1 iso 4§16;§16	6003	3.3872e+08	0.260333	2.60945e+09	0.107014	5.12516e+07	1.88096e+08	3.3872e+08	2.02698e+08	1.40673e+09	2.04517e+09	3.82229e+09	1.78528e+09	4.45705e+08	1.39428e+09	1.39662e+09	2.73432e+09	2.0848e+08	7.71352e+08	1.40309e+09	8.64972e+08	1.40673e+09	2.05163e+09	4.10568e+09	1.93843e+09	5.3213e+08	1.59855e+09	1.83349e+09	2.73578e+09	1.88748	2.75063	2.05275	0.544425	1.54528	0.462546	1.58691	1.78474	2.3621	1.33961	2.02688	1.6258
13137	PCYT1A	PCYT1A	§342, §347	Choline-phosphate cytidylyltransferase A	P49585	http://www.phosphosite.org/proteinAction.do?id=5400&showAllSites=true	41.7	PCYT1A§342, §347	11392	1.17744e+09	0.0542702	6.18423e+09	0.0918121	5.17997e+08	1.17744e+09	8.99017e+08	9.66503e+08	3.23574e+09	7.83957e+09	5.01264e+09	4.85209e+09	1.27843e+09	4.5289e+09	1.92468e+09	6.94395e+09	2.10709e+09	4.8285e+09	3.72402e+09	4.12436e+09	3.23574e+09	7.86433e+09	5.38428e+09	5.26832e+09	1.52632e+09	5.19242e+09	2.52673e+09	6.94766e+09	1.19632	0.821604	0.968917	1.28123	0.734658	0.703246	1.76635	0.727215	2.18647	1.41463	0.761159	1.28621
16493	PPP1R2;PPP1R2P3	PPP1R2;PPP1R2P3	§121, §122;§121, §122	Protein phosphatase inhibitor 2	P41236;Q6NXS1	http://www.phosphosite.org/proteinAction.do?id=2719&showAllSites=true	23	PPP1R2;PPP1R2P3§121, §122;§121, §122	12305	8.61591e+08	0.152464	4.01156e+09	0.271699	3.19995e+08	8.61591e+08	5.78509e+08	6.5305e+08	1.87101e+09	4.39931e+09	2.95924e+09	2.57075e+09	1.14199e+09	3.62381e+09	2.37233e+09	4.06269e+09	1.30167e+09	3.53324e+09	2.39637e+09	2.78676e+09	1.87101e+09	4.41321e+09	3.17865e+09	2.79128e+09	1.36343e+09	4.15473e+09	3.11441e+09	4.06486e+09	1.44063	0.880487	1.09823	1.23801	0.764591	0.577104	1.60752	1.19172	1.57597	1.42872	0.9456	1.08377
18116	MINK1;MINK1	MINK;MINK iso4	§732;712	Misshapen-like kinase 1	Q8N4C8;Q8N4C8-4	http://www.phosphosite.org/proteinAction.do?id=723&showAllSites=true	149.7	MINK;MINK iso4§732;712	9374	4.82095e+08	0.194244	2.14031e+09	0.403162	2.01043e+08	4.82095e+08	3.24003e+08	2.59278e+08	1.07834e+09	2.50256e+09	1.38963e+09	1.0204e+09	5.06323e+08	1.77807e+09	3.41322e+08	1.47145e+09	8.17799e+08	1.97699e+09	1.34212e+09	1.10642e+09	1.07834e+09	2.51047e+09	1.49266e+09	1.10794e+09	6.04502e+08	2.03857e+09	4.4809e+08	1.47223e+09	1.27349	0.714698	0.436077	1.21915	0.46908	0.0390658	1.75374	-0.431958	1.28419	1.41546	0.250607	0.586443
20903	STIM2;STIM2	STIM2;STIM2 iso2	§680;775	Stromal interaction molecule 2	Q9P246;Q9P246-2	http://www.phosphosite.org/proteinAction.do?id=15059&showAllSites=true	83.9	STIM2;STIM2 iso2§680;775	16129	1.75403e+08	0.120058	5.15601e+08	0.178238	4.61162e+07	1.53062e+08	1.75403e+08	1.38146e+08	2.69394e+08	4.62363e+08	5.34109e+08	3.87828e+08	1.53185e+08	4.54406e+08	4.97093e+08	3.18285e+08	1.8759e+08	6.27682e+08	7.26576e+08	5.89512e+08	2.69394e+08	4.63824e+08	5.73709e+08	4.21098e+08	1.82889e+08	5.2098e+08	6.52587e+08	3.18455e+08	1.74245	1.95353	1.65194	0.78386	1.0906	0.644438	1.51026	1.8352	0.800122	1.34552	1.62644	1.03217
768	CGN;CGN	CGN;CGN iso2	§288;288	Cingulin	Q9P2M7;Q9P2M7-2	http://www.phosphosite.org/proteinAction.do?id=7138&showAllSites=true	136.3	CGN;CGN iso2§288;288	3209	2.13578e+08	0.190676	6.55666e+08	0.30331	9.88929e+07	2.13578e+08	1.31635e+08	1.08467e+08	2.79993e+08	8.4431e+08	3.45946e+08	2.00545e+08	1.66299e+08	4.67021e+08	1.54985e+08	4.44349e+08	4.02274e+08	8.75848e+08	5.45274e+08	4.62861e+08	2.79993e+08	8.46977e+08	3.71595e+08	2.17748e+08	1.98545e+08	5.35444e+08	2.03465e+08	4.44587e+08	1.1225	0.438803	0.2024	1.59693	0.408338	-0.362733	1.43127	0.0353153	1.163	1.38357	0.294152	0.334221
33782	RBL2;RBL2	Rb-like 2;Rb-like 2 iso 2	§401;185	Retinoblastoma-like protein 2	Q08999;Q08999-2	http://www.phosphosite.org/proteinAction.do?id=1019&showAllSites=true	128.3	Rb-like 2;Rb-like 2 iso 2§401;185	13206	8.1168e+07	0.200645	2.99509e+08	0.384058	2.55934e+07	8.1168e+07	5.01592e+07	6.49348e+07	1.48386e+08	3.55059e+08	2.89989e+08	3.11738e+08	1.01973e+08	2.43958e+08	2.60367e+08	2.52789e+08	1.04108e+08	3.32857e+08	2.07775e+08	2.77097e+08	1.48386e+08	3.56181e+08	3.11489e+08	3.3848e+08	1.21746e+08	2.79699e+08	3.41812e+08	2.52924e+08	1.67682	0.99694	1.41231	1.26326	1.06983	1.18972	1.20001	1.48933	1.05484	1.38003	1.18537	1.21895
8530	ABLIM1;ABLIM1;ABLIM1;ABLIM1;ABLIM1	abLIM;abLIM iso2;abLIM iso2;abLIM iso2;abLIM iso5	§352;292;320;36;§64	Actin-binding LIM protein 1	O14639;O14639-2;O14639-6;O14639-3;O14639-5	http://www.phosphosite.org/proteinAction.do?id=2684&showAllSites=true	87.6	abLIM;abLIM iso2;abLIM iso2;abLIM iso2;abLIM iso5§352;292;320;36;§64	264	8.20581e+07	0.348828	8.47652e+08	0.305048	1.73684e+07	8.20581e+07	6.63102e+07	4.40441e+07	3.53238e+08	6.0276e+08	9.14131e+08	3.86256e+08	3.65169e+08	5.30112e+08	7.81174e+08	3.1686e+08	7.06506e+07	3.36506e+08	2.74678e+08	1.8795e+08	3.53238e+08	6.04664e+08	9.81906e+08	4.19391e+08	4.35978e+08	6.07778e+08	1.02553e+09	3.1703e+08	2.25186	1.95897	1.41157	0.775494	1.47495	0.247656	0.479289	1.23404	-0.459636	1.16888	1.55599	0.399864
27501	HTATSF1	TAT-SF1	§481	HIV Tat-specific factor 1	O43719	http://www.phosphosite.org/proteinAction.do?id=6164&showAllSites=true	85.8	TAT-SF1§481	16386	2.72209e+08	0.333525	1.15375e+09	0.164418	1.09154e+08	2.43465e+08	1.36912e+08	1.38681e+08	5.2696e+08	1.49787e+09	6.20006e+08	4.32176e+08	2.82289e+08	8.0963e+08	4.09295e+08	6.66186e+08	4.44016e+08	9.9841e+08	5.67135e+08	5.91795e+08	5.2696e+08	1.50261e+09	6.65975e+08	4.6925e+08	3.37026e+08	9.28247e+08	5.37326e+08	6.66542e+08	1.16902	0.35308	0.414486	1.5117	0.337773	-0.167338	1.46165	0.672935	0.983834	1.38079	0.454596	0.410327
36839	KIAA1522;KIAA1522;KIAA1522	KIAA1522;KIAA1522 iso2;KIAA1522 iso2	§862;921;873	Uncharacterized protein KIAA1522	Q9P206;Q9P206-2;Q9P206-3	http://www.phosphosite.org/proteinAction.do?id=6402&showAllSites=true	107	KIAA1522;KIAA1522 iso2;KIAA1522 iso2§862;921;873	7806	8.23715e+08	0.0950611	1.94402e+09	0.179295	2.98994e+08	8.23715e+08	6.44837e+08	5.11964e+08	1.05448e+09	2.5784e+09	1.35829e+09	1.2226e+09	4.79813e+08	1.30965e+09	7.76216e+08	1.73292e+09	1.21624e+09	3.37792e+09	2.67112e+09	2.18471e+09	1.05448e+09	2.58654e+09	1.459e+09	1.32748e+09	5.72852e+08	1.50153e+09	1.01902e+09	1.73385e+09	1.4737	1.13502	0.845009	1.29449	0.468446	0.332155	1.3902	0.830951	1.59774	1.38613	0.811471	0.924969
30214	TP53BP1;TP53BP1;TP53BP1	53BP1;53BP1 iso2;53BP1 iso3	§525;530;530	Tumor suppressor p53-binding protein 1	Q12888;Q12888-2;Q12888-3	http://www.phosphosite.org/proteinAction.do?id=3129&showAllSites=true	213.4	53BP1;53BP1 iso2;53BP1 iso3§525;530;530	133	2.14417e+08	0.36125	6.40323e+08	0.251617	7.47652e+07	2.04358e+08	2.14417e+08	1.91436e+08	2.52796e+08	7.68272e+08	6.68879e+08	4.85985e+08	2.43974e+08	5.12374e+08	5.38388e+08	4.15666e+08	3.04128e+08	8.38039e+08	8.88182e+08	8.16917e+08	2.52796e+08	7.70698e+08	7.18471e+08	5.27674e+08	2.91282e+08	5.87441e+08	7.068e+08	4.15888e+08	1.46234	1.54618	1.42551	1.60819	1.50696	1.06167	1.01203	1.27888	0.513779	1.36085	1.44401	1.00032
31764	IGF2BP2;IGF2BP2;IGF2BP2;IGF2BP2;IGF2BP2;IGF2BP2	IGF2BP2;IGF2BP2 iso 1;IGF2BP2 iso 3;IGF2BP2 iso 4;IGF2BP2 iso 5;IGF2BP2 iso 6	§164;§164;101;107;101;96	Insulin-like growth factor 2 mRNA-binding protein 2	Q9Y6M1;Q9Y6M1-1;Q9Y6M1-3;Q9Y6M1-4;Q9Y6M1-5;Q9Y6M1-6	http://www.phosphosite.org/proteinAction.do?id=12610&showAllSites=true	66.1	IGF2BP2;IGF2BP2 iso 1;IGF2BP2 iso 3;IGF2BP2 iso 4;IGF2BP2 iso 5;IGF2BP2 iso 6§164;§164;101;107;101;96	7216	4.68448e+08	0.159225	1.08953e+09	0.478802	1.62005e+08	4.03613e+08	3.51766e+08	3.11034e+08	3.43707e+08	1.01149e+09	1.09829e+09	1.02523e+09	4.05202e+08	9.84694e+08	7.22718e+08	1.15384e+09	6.58999e+08	1.65515e+09	1.45713e+09	1.32728e+09	3.43707e+08	1.01469e+09	1.17972e+09	1.11318e+09	4.83773e+08	1.12896e+09	9.48789e+08	1.15445e+09	1.32861	1.14478	1.01012	1.56178	1.7792	1.69543	1.22259	0.971758	1.25481	1.371	1.29858	1.32012
36814	KIAA1522;KIAA1522;KIAA1522	KIAA1522;KIAA1522 iso2;KIAA1522 iso2	§504;563;515	Uncharacterized protein KIAA1522	Q9P206;Q9P206-2;Q9P206-3	http://www.phosphosite.org/proteinAction.do?id=6402&showAllSites=true	107	KIAA1522;KIAA1522 iso2;KIAA1522 iso2§504;563;515	7796	3.1586e+08	0.254023	2.02663e+09	0.301445	8.84147e+07	3.05713e+08	3.1586e+08	1.7915e+08	9.41814e+08	2.23482e+09	2.02557e+09	1.60087e+09	9.06717e+08	1.81844e+09	1.58364e+09	1.81832e+09	3.59651e+08	1.25368e+09	1.30839e+09	7.64486e+08	9.41814e+08	2.24188e+09	2.17574e+09	1.73819e+09	1.08253e+09	2.08486e+09	2.07902e+09	1.81929e+09	1.8015	1.86313	1.08789	1.2512	1.20799	0.884074	0.945539	0.94149	0.748962	1.33274	1.33754	0.906976
513	ANK3	ANK3 iso4	§850	Ankyrin-3	Q12955-4	http://www.phosphosite.org/proteinAction.do?id=22778905&showAllSites=true	204	ANK3 iso4§850	781	8.54221e+07	0.376241	3.69131e+08	0.173692	2.4709e+07	8.54221e+07	5.54371e+07	4.89138e+07	1.6324e+08	3.90839e+08	2.24432e+08	1.51651e+08	1.8578e+08	3.47423e+08	2.36674e+08	1.54742e+08	1.00511e+08	3.50302e+08	2.29638e+08	2.0873e+08	1.6324e+08	3.92074e+08	2.41072e+08	1.6466e+08	2.21804e+08	3.98324e+08	3.10707e+08	1.54825e+08	1.80125	1.19201	1.05429	1.26413	0.562469	0.0124976	0.844656	0.486268	-0.518646	1.30335	0.746916	0.182713
3432	MARCKS	MARCKS	§150	Myristoylated alanine-rich C-kinase substrate	P29966	http://www.phosphosite.org/proteinAction.do?id=996&showAllSites=true	31.5	MARCKS§150	8887	1.52988e+09	0.0729213	4.85104e+09	0.15552	3.30416e+08	1.00068e+09	8.88586e+08	1.01909e+09	1.3809e+09	3.46091e+09	4.52933e+09	3.32613e+09	1.95059e+09	4.29154e+09	5.17276e+09	2.43142e+09	1.34406e+09	4.1036e+09	3.68081e+09	4.34879e+09	1.3809e+09	3.47184e+09	4.86514e+09	3.61146e+09	2.32882e+09	4.92028e+09	6.79084e+09	2.43272e+09	1.61029	1.45342	1.69402	1.33009	1.81687	1.38697	1.07914	1.54399	0.0629705	1.33984	1.60476	1.04799
16438	PPP1R14A;PPP1R14A	PPP1R14A;PPP1R14A iso2	§136;109	Protein phosphatase 1 regulatory subunit 14A	Q96A00;Q96A00-2	http://www.phosphosite.org/proteinAction.do?id=2792&showAllSites=true	16.7	PPP1R14A;PPP1R14A iso2§136;109	12292	1.79207e+08	0.165275	6.03448e+08	0.21298	2.34107e+07	7.81688e+07	9.04741e+07	1.23335e+08	1.45064e+08	3.57015e+08	3.11069e+08	6.30784e+08	2.48744e+08	4.77719e+08	3.5821e+08	5.76112e+08	9.52293e+07	3.20557e+08	3.74773e+08	5.26309e+08	1.45064e+08	3.58143e+08	3.34133e+08	6.84894e+08	2.96976e+08	5.47708e+08	4.7026e+08	5.7642e+08	1.7511	1.97654	2.46643	1.30384	1.20373	2.23919	0.883058	0.663111	0.956772	1.31267	1.28113	1.88746
28927	RERE;RERE	RERE;RERE iso 2	§675, §679;121, 125	Arginine-glutamic acid dipeptide repeats protein	Q9P2R6;Q9P2R6-2	http://www.phosphosite.org/proteinAction.do?id=6426&showAllSites=true	172.3	RERE;RERE iso 2§675, §679;121, 125	13487	3.25283e+07	0.269682	2.56286e+08	0.192851	1.29164e+07	3.23896e+07	2.1812e+07	2.14373e+07	1.23689e+08	3.09926e+08	2.04305e+08	1.62182e+08	7.47973e+07	2.02646e+08	1.31909e+08	1.87271e+08	5.25411e+07	1.32824e+08	9.03522e+07	9.14796e+07	1.23689e+08	3.10905e+08	2.19453e+08	1.76095e+08	8.93009e+07	2.32335e+08	1.73172e+08	1.87371e+08	1.338	0.782115	0.800004	1.32976	0.827199	0.50964	1.37946	0.955456	1.06915	1.34907	0.854923	0.792931
35139	ANKS3;ANKS3	ANKS3;ANKS3 iso 2	§320;247	Ankyrin repeat and SAM domain-containing protein 3	Q6ZW76;Q6ZW76-2	http://www.phosphosite.org/proteinAction.do?id=17381&showAllSites=true	72	ANKS3;ANKS3 iso 2§320;247	878	1.32704e+08	0.107871	5.43362e+08	0.107676	3.95623e+07	1.27408e+08	9.39639e+07	6.5962e+07	2.77787e+08	6.44397e+08	5.59293e+08	3.80966e+08	2.08676e+08	4.42326e+08	4.72706e+08	5.11139e+08	1.60931e+08	5.22478e+08	3.89228e+08	2.8148e+08	2.77787e+08	6.46433e+08	6.0076e+08	4.13647e+08	2.49139e+08	5.07131e+08	6.20571e+08	5.11412e+08	1.69893	1.27418	0.806593	1.21852	1.11281	0.574418	1.02541	1.31665	1.03754	1.31429	1.23454	0.806182
8614	ARVCF;ARVCF	ARVCF;ARVCF iso2	887;824	Armadillo repeat protein deleted in velo-cardio-facial syndrome	O00192;O00192-2	http://www.phosphosite.org/proteinAction.do?id=9118&showAllSites=true	104.6	ARVCF;ARVCF iso2887;824	1369	1.0885e+08	0.163173	5.88103e+08	0.432378	4.13753e+07	1.0885e+08	6.49088e+07	6.23842e+07	2.73743e+08	6.28151e+08	3.89633e+08	2.97162e+08	1.98484e+08	5.48055e+08	2.91571e+08	2.39453e+08	1.68305e+08	4.46378e+08	2.68873e+08	2.66213e+08	2.73743e+08	6.30135e+08	4.18521e+08	3.22653e+08	2.36971e+08	6.2835e+08	3.82776e+08	2.39581e+08	1.40718	0.675845	0.661498	1.20284	0.612478	0.237162	1.40685	0.691788	0.015801	1.33896	0.660037	0.304821
8768	CFL1	Cofilin-1	§3	Cofilin-1	P23528	http://www.phosphosite.org/proteinAction.do?id=948&showAllSites=true	18.5	Cofilin-1§3	3492	5.48708e+08	0.123198	9.77836e+08	0.133424	2.76859e+08	5.48708e+08	3.47817e+08	3.8845e+08	4.12537e+08	1.04867e+09	4.47908e+08	3.91406e+08	2.89081e+08	9.07004e+08	5.64607e+08	4.78926e+08	1.1262e+09	2.25016e+09	1.44077e+09	1.65764e+09	4.12537e+08	1.05198e+09	4.81117e+08	4.24982e+08	3.45135e+08	1.03989e+09	7.4122e+08	4.79182e+08	0.998564	0.355376	0.557663	1.35051	0.221862	0.0428774	1.59119	1.10274	0.473413	1.31342	0.559993	0.357984
29350	SP100;SP100;SP100;SP100;SP100;SP100;SP100	SP100;SP100 iso2;SP100 iso4;SP100 iso4;SP100 iso4;SP100 iso4;SP100 iso4	§189;189;189;189;189;164;154	Nuclear autoantigen Sp-100	P23497;P23497-2;P23497-3;P23497-4;P23497-5;P23497-6;P23497-7	http://www.phosphosite.org/proteinAction.do?id=9249&showAllSites=true	100.4	SP100;SP100 iso2;SP100 iso4;SP100 iso4;SP100 iso4;SP100 iso4;SP100 iso4§189;189;189;189;189;164;154	15409	6.3449e+08	0.387684	4.93052e+08	0.36763	5.6275e+08	6.3449e+08	3.04151e+08	3.44716e+08	1.04364e+08	3.85546e+08	1.54365e+08	2.82203e+08	2.15593e+08	6.00558e+08	2.19633e+08	2.42682e+08	2.28914e+09	2.60194e+09	1.25989e+09	1.47101e+09	1.04364e+08	3.86764e+08	1.6581e+08	3.06412e+08	2.57398e+08	6.88544e+08	2.88335e+08	2.42812e+08	0.184779	-0.861508	-0.638	1.88983	0.667914	1.55385	1.41955	0.163747	-0.0841597	1.16472	-0.00994894	0.277231
29354	SP100;SP100;SP100;SP100;SP100;SP100;SP100	SP100;SP100 iso2;SP100 iso4;SP100 iso4;SP100 iso4;SP100 iso4;SP100 iso4	§191;191;191;191;191;166;156	Nuclear autoantigen Sp-100	P23497;P23497-2;P23497-3;P23497-4;P23497-5;P23497-6;P23497-7	http://www.phosphosite.org/proteinAction.do?id=9249&showAllSites=true	100.4	SP100;SP100 iso2;SP100 iso4;SP100 iso4;SP100 iso4;SP100 iso4;SP100 iso4§191;191;191;191;191;166;156	15410	6.3449e+08	0.387684	4.93052e+08	0.36763	5.6275e+08	6.3449e+08	3.04151e+08	3.44716e+08	1.04364e+08	3.85546e+08	1.54365e+08	2.82203e+08	2.15593e+08	6.00558e+08	2.19633e+08	2.42682e+08	2.28914e+09	2.60194e+09	1.25989e+09	1.47101e+09	1.04364e+08	3.86764e+08	1.6581e+08	3.06412e+08	2.57398e+08	6.88544e+08	2.88335e+08	2.42812e+08	0.184779	-0.861508	-0.638	1.88983	0.667914	1.55385	1.41955	0.163747	-0.0841597	1.16472	-0.00994894	0.277231
36807	KIAA1522;KIAA1522;KIAA1522	KIAA1522;KIAA1522 iso2;KIAA1522 iso2	§327;386;338	Uncharacterized protein KIAA1522	Q9P206;Q9P206-2;Q9P206-3	http://www.phosphosite.org/proteinAction.do?id=6402&showAllSites=true	107	KIAA1522;KIAA1522 iso2;KIAA1522 iso2§327;386;338	7792	1.32537e+08	0.214318	6.18584e+08	0.377438	4.27295e+07	1.32537e+08	9.57423e+07	9.39493e+07	3.02062e+08	6.69371e+08	5.20518e+08	4.67482e+08	2.56279e+08	5.67798e+08	3.17079e+08	5.28574e+08	1.73814e+08	5.43512e+08	3.96595e+08	4.00911e+08	3.02062e+08	6.71486e+08	5.5911e+08	5.07584e+08	3.05973e+08	6.50985e+08	4.16264e+08	5.28856e+08	1.64477	1.19012	1.20574	1.15251	0.888288	0.748802	1.08922	0.444094	0.789472	1.2955	0.840835	0.91467
16820	ADAM17	TACE	§791	Disintegrin and metalloproteinase domain-containing protein 17	P78536	http://www.phosphosite.org/proteinAction.do?id=2708&showAllSites=true	93	TACE§791	16306	1.96531e+08	0.191905	7.79183e+08	0.328488	9.46815e+07	1.96531e+08	1.10456e+08	1.49995e+08	2.73955e+08	9.36038e+08	5.30301e+08	4.50568e+08	3.20148e+08	6.22329e+08	3.40418e+08	5.76667e+08	3.85143e+08	8.05942e+08	4.57545e+08	6.40075e+08	2.73955e+08	9.38995e+08	5.69619e+08	4.89219e+08	3.82226e+08	7.13505e+08	4.46903e+08	5.76975e+08	1.06528	0.24852	0.732846	1.77718	1.05606	0.836542	0.900497	0.225536	0.594083	1.24765	0.510038	0.721157
31479	EIF4EBP1	4E-BP1	§94	Eukaryotic translation initiation factor 4E-binding protein 1	Q13541	http://www.phosphosite.org/proteinAction.do?id=555&showAllSites=true	12.6	4E-BP1§94	59	8.34602e+08	0.265863	3.48322e+09	0.269064	3.19282e+08	8.34602e+08	3.40578e+08	5.72709e+08	1.81754e+09	4.40605e+09	2.58387e+09	2.85292e+09	1.0665e+09	2.56039e+09	1.52255e+09	3.6696e+09	1.29877e+09	3.42256e+09	1.41078e+09	2.44393e+09	1.81754e+09	4.41997e+09	2.77545e+09	3.09765e+09	1.2733e+09	2.9355e+09	1.99881e+09	3.67157e+09	1.39793	0.119352	0.912057	1.28205	0.610732	0.769184	1.20503	0.650566	1.52782	1.295	0.460217	1.06969
16405	PPP1R12A;PPP1R12A;PPP1R12A;PPP1R12A;PPP1R12A	MYPT1;MYPT1 iso2;MYPT1 iso4;MYPT1 iso4;MYPT1 iso4	§696;696;640;637;§609	Protein phosphatase 1 regulatory subunit 12A	O14974;O14974-2;O14974-3;O14974-4;O14974-5	http://www.phosphosite.org/proteinAction.do?id=1748&showAllSites=true	115.2	MYPT1;MYPT1 iso2;MYPT1 iso4;MYPT1 iso4;MYPT1 iso4§696;696;640;637;§609	9914	5.84811e+08	0.207019	1.46972e+09	0.224827	2.35881e+08	5.84811e+08	4.16259e+08	4.59109e+08	7.33155e+08	1.63728e+09	1.14515e+09	7.70019e+08	4.7602e+08	1.30217e+09	8.84434e+08	7.19732e+08	9.59512e+08	2.39821e+09	1.72428e+09	1.95916e+09	7.33155e+08	1.64245e+09	1.23006e+09	8.36074e+08	5.68323e+08	1.49294e+09	1.16109e+09	7.20117e+08	1.32158	0.845619	1.02986	1.16366	0.746533	0.189511	1.39338	1.0307	0.341519	1.29287	0.874283	0.520297
15177	OSBPL10;OSBPL10	OSBPL10;OSBPL10 iso2	§507;443	Oxysterol-binding protein-related protein 10	Q9BXB5;Q9BXB5-2	http://www.phosphosite.org/proteinAction.do?id=12001&showAllSites=true	83.9	OSBPL10;OSBPL10 iso2§507;443	11024	1.36184e+08	0.132622	6.47651e+08	0.144105	6.53219e+07	1.36184e+08	1.07509e+08	1.26748e+08	4.13179e+08	8.38459e+08	5.48199e+08	5.81656e+08	1.26161e+08	4.23679e+08	1.80925e+08	7.13646e+08	2.65715e+08	5.58466e+08	4.45335e+08	5.40872e+08	4.13179e+08	8.41107e+08	5.88843e+08	6.31553e+08	1.50624e+08	4.85751e+08	2.37519e+08	7.14028e+08	1.07159	0.745011	1.02541	1.02552	0.511115	0.612135	1.68926	0.657089	2.24503	1.26213	0.637738	1.29419
971	DLG5;DLG5;DLG5	DLG5;DLG5 iso4;DLG5 iso4	865;414;755	Disks large homolog 5	Q8TDM6;Q8TDM6-3;Q8TDM6-4	http://www.phosphosite.org/proteinAction.do?id=11755&showAllSites=true	213.7	DLG5;DLG5 iso4;DLG5 iso4865;414;755	4197	1.65174e+08	0.11529	4.60768e+08	0.227033	5.65338e+07	1.65174e+08	1.05727e+08	7.71307e+07	2.60754e+08	5.08348e+08	3.69868e+08	2.39733e+08	1.64188e+08	4.13188e+08	1.88676e+08	2.05523e+08	2.29967e+08	6.77349e+08	4.37957e+08	3.2914e+08	2.60754e+08	5.09954e+08	3.9729e+08	2.60298e+08	1.96025e+08	4.73723e+08	2.47695e+08	2.05633e+08	1.55847	0.929362	0.517276	0.967676	0.607503	-0.00252709	1.27301	0.337529	0.0690347	1.26639	0.624798	0.194595
972	DLG5;DLG5;DLG5	DLG5;DLG5 iso4;DLG5 iso4	866;415;756	Disks large homolog 5	Q8TDM6;Q8TDM6-3;Q8TDM6-4	http://www.phosphosite.org/proteinAction.do?id=11755&showAllSites=true	213.7	DLG5;DLG5 iso4;DLG5 iso4866;415;756	4198	1.65174e+08	0.11529	4.60768e+08	0.227033	5.65338e+07	1.65174e+08	1.05727e+08	7.71307e+07	2.60754e+08	5.08348e+08	3.69868e+08	2.39733e+08	1.64188e+08	4.13188e+08	1.88676e+08	2.05523e+08	2.29967e+08	6.77349e+08	4.37957e+08	3.2914e+08	2.60754e+08	5.09954e+08	3.9729e+08	2.60298e+08	1.96025e+08	4.73723e+08	2.47695e+08	2.05633e+08	1.55847	0.929362	0.517276	0.967676	0.607503	-0.00252709	1.27301	0.337529	0.0690347	1.26639	0.624798	0.194595
8505	TOPBP1	TOPBP1	§888	DNA topoisomerase 2-binding protein 1	Q92547	http://www.phosphosite.org/proteinAction.do?id=9774&showAllSites=true	170.6	TOPBP1§888	16983	1.63815e+08	0.245202	4.8319e+08	0.16441	3.33166e+07	9.71584e+07	6.5632e+07	7.67827e+07	2.64235e+08	5.36306e+08	4.32558e+08	3.65788e+08	1.78439e+08	4.30073e+08	3.63319e+08	3.67189e+08	1.35524e+08	3.9843e+08	2.71869e+08	3.27655e+08	2.64235e+08	5.38e+08	4.64629e+08	3.97166e+08	2.13039e+08	4.93082e+08	4.76967e+08	3.67385e+08	1.55578	1.00436	1.27363	1.02578	0.814255	0.587918	1.21071	1.16277	0.786177	1.26409	0.993796	0.882574
13567	SLX4;SLX4	SLX4;SLX4 iso2	§1453;1141	Structure-specific endonuclease subunit SLX4	Q8IY92;Q8IY92-2	http://www.phosphosite.org/proteinAction.do?id=9808&showAllSites=true	199.9	SLX4;SLX4 iso2§1453;1141	15038	3.8129e+07	0.222909	1.62284e+08	0.254246	1.12445e+07	2.81388e+07	2.44081e+07	2.70233e+07	1.04422e+08	1.53038e+08	8.63637e+07	1.28035e+08	1.96051e+07	6.72468e+07	3.72786e+07	1.96533e+08	4.57401e+07	1.15392e+08	1.01106e+08	1.15317e+08	1.04422e+08	1.53522e+08	9.27668e+07	1.39018e+08	2.34066e+07	7.7099e+07	4.89397e+07	1.96638e+08	1.33501	1.14434	1.33407	0.556016	-0.170748	0.412845	1.71979	1.06409	3.07055	1.20361	0.679226	1.60582
13436	RECQL5;RECQL5	RECQL5;RECQL5 iso 4	§815;788	ATP-dependent DNA helicase Q5	O94762;O94762-4	http://www.phosphosite.org/proteinAction.do?id=17801&showAllSites=true	108.8	RECQL5;RECQL5 iso 4§815;788	13430	4.00038e+08	0.132864	1.73065e+09	0.144707	1.81342e+08	4.00038e+08	1.97837e+08	2.68411e+08	1.03135e+09	2.44141e+09	7.40153e+08	1.32626e+09	3.69533e+08	1.01989e+09	2.80522e+08	1.60961e+09	7.37657e+08	1.64049e+09	8.19506e+08	1.14539e+09	1.03135e+09	2.44912e+09	7.9503e+08	1.44004e+09	4.41188e+08	1.16931e+09	3.68272e+08	1.61047e+09	1.15311	0.151805	0.634817	1.24773	-0.37545	0.481574	1.40619	-0.260624	1.86802	1.26901	-0.161423	0.994802
34553	SQSTM1	SQSTM1	§24	Sequestosome-1	Q13501	http://www.phosphosite.org/proteinAction.do?id=4472&showAllSites=true	47.7	SQSTM1§24	15524	4.94286e+09	0.20868	8.83228e+09	0.192731	8.00283e+08	2.13828e+09	1.30869e+09	2.32296e+09	4.27837e+09	9.93736e+09	5.58322e+09	6.60298e+09	3.41911e+09	7.7272e+09	4.8679e+09	6.34171e+09	3.25537e+09	8.76872e+09	5.42101e+09	9.91276e+09	4.27837e+09	9.96875e+09	5.99717e+09	7.1694e+09	4.0821e+09	8.8593e+09	6.39061e+09	6.3451e+09	1.42954	0.73574	1.60646	1.22035	0.487222	0.744792	1.11788	0.646643	0.636333	1.25593	0.623201	0.995863
22643	BICC1;BICC1	BICC1;BICC1 iso 2	§799;§799	Protein bicaudal C homolog 1	Q9H694;Q9H694-2	http://www.phosphosite.org/proteinAction.do?id=10201&showAllSites=true	104.8	BICC1;BICC1 iso 2§799;§799	1927	3.84369e+08	0.130369	9.28358e+08	0.399984	1.20337e+08	3.30701e+08	3.69795e+08	3.0673e+08	5.58613e+08	1.13416e+09	9.50169e+08	6.75203e+08	2.94301e+08	7.22557e+08	7.86414e+08	7.6303e+08	4.89503e+08	1.35615e+09	1.53181e+09	1.30891e+09	5.58613e+08	1.13774e+09	1.02062e+09	7.33124e+08	3.51368e+08	8.28417e+08	1.03241e+09	7.63439e+08	1.47013	1.64584	1.41898	1.02625	0.86952	0.392208	1.23738	1.55496	1.11953	1.24458	1.35678	0.976905
9005	DBN1;DBN1;DBN1	DBN1;DBN1 iso2;DBN1 iso3	§601;603;647	Drebrin	Q16643;Q16643-2;Q16643-3	http://www.phosphosite.org/proteinAction.do?id=2675&showAllSites=true	71.4	DBN1;DBN1 iso2;DBN1 iso3§601;603;647	3888	1.3558e+08	0.286551	6.03054e+08	0.320757	4.73111e+07	1.33021e+08	7.84046e+07	1.3558e+08	3.32347e+08	7.02225e+08	5.93122e+08	5.93901e+08	2.19749e+08	5.03883e+08	4.14624e+08	5.73134e+08	1.92451e+08	5.45496e+08	3.24777e+08	5.7856e+08	3.32347e+08	7.04443e+08	6.37097e+08	6.44848e+08	2.62359e+08	5.77706e+08	5.44322e+08	5.73441e+08	1.50308	0.754958	1.58797	1.08379	0.938823	0.956269	1.13879	1.05292	1.1281	1.24189	0.915566	1.22412
5567	CDCA5	CDCA5	§21	Sororin	Q96FF9	http://www.phosphosite.org/proteinAction.do?id=14905&showAllSites=true	27.6	CDCA5§21	2868	7.7166e+08	0.0943276	5.53934e+09	0.200969	2.85807e+08	7.7166e+08	5.55492e+08	5.75687e+08	2.39833e+09	5.12382e+09	5.6283e+09	3.79026e+09	2.5246e+09	5.95486e+09	4.49619e+09	3.16459e+09	1.1626e+09	3.16445e+09	2.30102e+09	2.45663e+09	2.39833e+09	5.14e+09	6.0456e+09	4.1154e+09	3.01414e+09	6.82729e+09	5.90263e+09	3.16628e+09	1.4446	0.984924	1.07933	1.09974	1.33386	0.779003	1.17957	0.969614	0.0710442	1.2413	1.09613	0.643125
17557	BCR;BCR	Bcr;Bcr iso2	§459, §463;459, 463	Breakpoint cluster region protein	P11274;P11274-2	http://www.phosphosite.org/proteinAction.do?id=927&showAllSites=true	142.7	Bcr;Bcr iso2§459, §463;459, 463	1915	7.94881e+07	0.337492	4.73578e+08	0.27354	2.03792e+07	6.9716e+07	4.93674e+07	5.86599e+07	3.05522e+08	5.26711e+08	3.48107e+08	3.62742e+08	2.09016e+08	4.20446e+08	2.95218e+08	4.70708e+08	8.28979e+07	2.85894e+08	2.04496e+08	2.5032e+08	3.05522e+08	5.28375e+08	3.73916e+08	3.93859e+08	2.49545e+08	4.82044e+08	3.87564e+08	4.7096e+08	1.78607	1.30266	1.59436	0.790283	0.291436	0.3664	0.949866	0.635136	0.916307	1.17541	0.743078	0.959024
8550	ABLIM1;ABLIM1;ABLIM1;ABLIM1;ABLIM1;ABLIM1	abLIM;abLIM iso2;abLIM iso2;abLIM iso2;abLIM iso2;abLIM iso5	§640;580;610;289;263;317	Actin-binding LIM protein 1	O14639;O14639-2;O14639-6;O14639-3;O14639-4;O14639-5	http://www.phosphosite.org/proteinAction.do?id=2684&showAllSites=true	87.6	abLIM;abLIM iso2;abLIM iso2;abLIM iso2;abLIM iso2;abLIM iso5§640;580;610;289;263;317	253	1.49368e+08	0.471708	5.89716e+08	0.327405	3.12663e+07	9.37306e+07	1.49368e+08	6.01946e+07	3.12527e+08	5.44418e+08	5.60594e+08	2.72121e+08	2.10932e+08	5.03009e+08	6.18838e+08	3.00351e+08	1.27184e+08	3.84373e+08	6.1873e+08	2.56869e+08	3.12527e+08	5.46138e+08	6.02158e+08	2.95465e+08	2.51832e+08	5.76703e+08	8.12415e+08	3.00512e+08	1.59559	2.28239	1.01411	0.805282	0.946159	-0.0809972	1.19536	1.68975	0.254957	1.19874	1.63943	0.396023
19960	MXRA7;MXRA7;MXRA7	MXRA7;MXRA7 iso2;MXRA7 iso2	§144;144;144	Matrix-remodeling-associated protein 7	P84157;P84157-2;P84157-3	http://www.phosphosite.org/proteinAction.do?id=10803&showAllSites=true	21.5	MXRA7;MXRA7 iso2;MXRA7 iso2§144;144;144	9795	1.37276e+09	0.163787	6.36127e+09	0.253021	5.64863e+08	1.37276e+09	5.03254e+08	7.85398e+08	3.36785e+09	7.80487e+09	2.54247e+09	4.14475e+09	2.06702e+09	4.91767e+09	1.78509e+09	4.52628e+09	2.29774e+09	5.62947e+09	2.08464e+09	3.35153e+09	3.36785e+09	7.82952e+09	2.73097e+09	4.50029e+09	2.46783e+09	5.63815e+09	2.34348e+09	4.5287e+09	1.29278	-0.140416	0.544607	1.2171	-0.302412	0.418193	1.19198	-0.0745895	0.875856	1.23395	-0.172473	0.612885
10065	SPTBN2;SPTBN2	SPTBN2;SPTBN2 iso2	§2171;2171	Spectrin beta chain, non-erythrocytic 2	O15020;O15020-2	http://www.phosphosite.org/proteinAction.do?id=11928&showAllSites=true	271.2	SPTBN2;SPTBN2 iso2§2171;2171	15521	6.14103e+08	0.088237	2.76666e+09	0.0824541	2.56891e+08	6.14103e+08	4.7415e+08	3.5268e+08	1.2403e+09	3.08822e+09	2.15399e+09	1.57736e+09	1.09412e+09	2.44511e+09	1.69814e+09	1.99285e+09	1.04498e+09	2.51833e+09	1.96408e+09	1.50499e+09	1.2403e+09	3.09797e+09	2.31369e+09	1.71267e+09	1.30627e+09	2.80334e+09	2.22932e+09	1.99392e+09	1.269	0.910385	0.526288	1.32064	0.899508	0.465561	1.10169	0.771149	0.61015	1.23044	0.860347	0.533999
20606	SHROOM2	APXL	847	Protein Shroom2	Q13796	http://www.phosphosite.org/proteinAction.do?id=8433&showAllSites=true	176.3	APXL847	1021	3.9286e+07	0.398369	2.80819e+08	0.450001	1.38589e+07	3.9286e+07	1.9642e+07	3.66602e+07	1.46044e+08	3.35919e+08	2.05347e+08	1.64687e+08	1.22419e+08	2.25719e+08	1.53739e+08	1.81722e+08	5.63751e+07	1.61105e+08	8.13633e+07	1.5644e+08	1.46044e+08	3.3698e+08	2.20572e+08	1.78815e+08	1.46156e+08	2.58789e+08	2.0183e+08	1.81819e+08	1.51487	0.529321	1.47248	1.20627	0.594851	0.292066	0.824263	0.465626	0.314989	1.1818	0.529933	0.69318
12385	GMPS;GMPS	GMPS;GMPS iso 2	§318;219	GMP synthase [glutamine-hydrolyzing]	P49915;P49915-2	http://www.phosphosite.org/proteinAction.do?id=8879&showAllSites=true	76.7	GMPS;GMPS iso 2§318;219	6238	1.12873e+10	0.152762	1.81556e+10	0.448606	2.90883e+09	6.46082e+09	7.64893e+09	7.34343e+09	7.30126e+09	1.66882e+10	1.80308e+10	1.74453e+10	7.14803e+09	1.78499e+10	1.82805e+10	1.82284e+10	1.18325e+10	2.64948e+10	3.16843e+10	3.13367e+10	7.30126e+09	1.67409e+10	1.93676e+10	1.89418e+10	8.53407e+09	2.04651e+10	2.39987e+10	1.82381e+10	1.16296	1.42102	1.4051	1.19716	1.40743	1.37535	1.26186	1.49165	1.09565	1.20733	1.44003	1.29204
11557	ALDOA;ALDOA	ALDOA;ALDOA iso 2	§39;93	Fructose-bisphosphate aldolase A	P04075;P04075-2	http://www.phosphosite.org/proteinAction.do?id=4109&showAllSites=true	39.4	ALDOA;ALDOA iso 2§39;93	680	8.92343e+07	0.17714	3.47685e+08	0.440243	3.69564e+07	8.92343e+07	5.35377e+07	6.24887e+07	1.1679e+08	3.12194e+08	2.22709e+08	2.46017e+08	2.06249e+08	3.83176e+08	2.59052e+08	1.77028e+08	1.5033e+08	3.65935e+08	2.2177e+08	2.66658e+08	1.1679e+08	3.1318e+08	2.39221e+08	2.67121e+08	2.46242e+08	4.39315e+08	3.40085e+08	1.77123e+08	1.28345	0.56093	0.826856	1.42307	1.03442	1.19357	0.835177	0.465817	-0.475327	1.18057	0.687057	0.515034
5216	PKP4;PKP4	plakophilin 4;plakophilin 4 iso2	§281;281	Plakophilin-4	Q99569;Q99569-2	http://www.phosphosite.org/proteinAction.do?id=2590&showAllSites=true	131.8	plakophilin 4;plakophilin 4 iso2§281;281	11889	1.69969e+08	0.223321	7.36375e+08	0.177831	5.91352e+07	1.62167e+08	1.10507e+08	1.1049e+08	5.16288e+08	8.76294e+08	6.18694e+08	5.31424e+08	2.36145e+08	5.96457e+08	4.21477e+08	5.80166e+08	2.40549e+08	6.6502e+08	4.57754e+08	4.71496e+08	5.16288e+08	8.79062e+08	6.64566e+08	5.77012e+08	2.81935e+08	6.83843e+08	5.53318e+08	5.80477e+08	1.46707	0.928242	0.970917	0.76779	0.364236	0.160425	1.2783	0.972745	1.04187	1.17105	0.755074	0.724405
8585	ADD1;ADD1;ADD2;ADD3;ADD3	ADD1;ADD1 iso3;ADD2;ADD3;ADD3 iso2	§726;757;§713;§693;661	Alpha-adducin	P35611;P35611-3;P35612;Q9UEY8;Q9UEY8-2	http://www.phosphosite.org/proteinAction.do?id=3233&showAllSites=true	80.9	ADD1;ADD1 iso3;ADD2;ADD3;ADD3 iso2§726;757;§713;§693;661	375	2.17529e+09	0.0600639	8.10767e+09	0.0984777	7.4548e+08	2.17529e+09	1.14253e+09	8.26698e+08	4.98696e+09	9.80538e+09	5.17038e+09	3.55963e+09	3.11596e+09	6.40996e+09	3.80371e+09	4.48757e+09	3.03244e+09	8.92049e+09	4.73273e+09	3.52777e+09	4.98696e+09	9.83635e+09	5.55372e+09	3.86499e+09	3.72016e+09	7.34907e+09	4.99354e+09	4.48997e+09	1.55664	0.642192	0.218277	0.979961	0.155293	-0.367697	0.982198	0.424698	0.27134	1.17293	0.407394	0.0406399
6374	MPLKIP	TTDN1	§115	M-phase-specific PLK1-interacting protein	Q8TAP9	http://www.phosphosite.org/proteinAction.do?id=16180&showAllSites=true	19.1	TTDN1§115	17372	1.38305e+08	0.190573	8.78808e+08	0.242523	5.29372e+07	1.3475e+08	1.03023e+08	9.81151e+07	4.20431e+08	9.99284e+08	5.95324e+08	4.95253e+08	3.77436e+08	7.58332e+08	5.37004e+08	4.44445e+08	2.15337e+08	5.52589e+08	4.26754e+08	4.18687e+08	4.20431e+08	1.00244e+09	6.39462e+08	5.37737e+08	4.50623e+08	8.69433e+08	7.04983e+08	4.44683e+08	1.35961	0.986813	0.959279	1.25358	0.604991	0.355034	0.948153	0.645665	-0.0191461	1.18711	0.745823	0.431722
17519	ATR;ATR;ATR	ATR;ATR iso2;ATR iso2	§952;888;952	Serine/threonine-protein kinase ATR	Q13535;Q13535-2;Q13535-3	http://www.phosphosite.org/proteinAction.do?id=576&showAllSites=true	301.2	ATR;ATR iso2;ATR iso2§952;888;952	1587	3.83813e+08	0.449013	3.92748e+08	0.243378	6.06817e+07	1.54866e+08	1.82904e+08	1.45919e+08	2.45125e+08	4.15441e+08	3.19843e+08	2.7289e+08	1.36536e+08	3.70056e+08	3.05411e+08	3.46615e+08	2.4684e+08	6.35081e+08	7.57647e+08	6.2268e+08	2.45125e+08	4.16754e+08	3.43557e+08	2.96299e+08	1.63011e+08	4.24272e+08	4.00946e+08	3.46801e+08	1.36337	1.61795	1.33492	0.765678	0.487034	0.273537	1.38002	1.29844	1.08914	1.16969	1.13448	0.899198
13146	PCYT1A	PCYT1A	§362	Choline-phosphate cytidylyltransferase A	P49585	http://www.phosphosite.org/proteinAction.do?id=5400&showAllSites=true	41.7	PCYT1A§362	11395	5.04657e+08	0.0799897	2.72652e+09	0.2726	2.19276e+08	5.04657e+08	2.82435e+08	4.10621e+08	1.61234e+09	3.21592e+09	2.37453e+09	2.29912e+09	8.43325e+08	2.23713e+09	1.33894e+09	2.86789e+09	8.91965e+08	2.06951e+09	1.16994e+09	1.75225e+09	1.61234e+09	3.22608e+09	2.55058e+09	2.49635e+09	1.00685e+09	2.56489e+09	1.75777e+09	2.86942e+09	1.21423	0.39137	0.974146	1.00062	0.661672	0.630663	1.34904	0.8039	1.51091	1.18797	0.618981	1.03857
13131	PCYT1A	PCYT1A	§329, §331	Choline-phosphate cytidylyltransferase A	P49585	http://www.phosphosite.org/proteinAction.do?id=5400&showAllSites=true	41.7	PCYT1A§329, §331	11388	8.7392e+08	0.10124	3.73684e+09	0.302098	3.39906e+08	8.7392e+08	5.97049e+08	6.61708e+08	2.12241e+09	4.07608e+09	2.60006e+09	2.46266e+09	1.39888e+09	3.3976e+09	1.53397e+09	4.38888e+09	1.38266e+09	3.5838e+09	2.47317e+09	2.82371e+09	2.12241e+09	4.08896e+09	2.79283e+09	2.67391e+09	1.67013e+09	3.89538e+09	2.0138e+09	4.39122e+09	1.37404	0.838911	1.03014	0.94603	0.396024	0.33325	1.2218	0.269958	1.39466	1.18062	0.501631	0.919351
19160	ERBB2;ERBB2;ERBB2;ERBB2;ERBB2	HER2;HER2 iso2;HER2 iso2;HER2 iso2;HER2 iso5	§877;267;191;862;847	Receptor tyrosine-protein kinase erbB-2	P04626;P04626-2;P04626-3;P04626-4;P04626-5	http://www.phosphosite.org/proteinAction.do?id=1580&showAllSites=true	137.8	HER2;HER2 iso2;HER2 iso2;HER2 iso2;HER2 iso5§877;267;191;862;847	6709	2.30233e+09	0.0983477	1.23305e+10	0.215241	9.19011e+08	2.30233e+09	1.79589e+09	1.8748e+09	4.84429e+09	1.28057e+10	8.47833e+09	9.79824e+09	6.85792e+09	1.18554e+10	8.64633e+09	8.87829e+09	3.73833e+09	9.44147e+09	7.43915e+09	8.00035e+09	4.84429e+09	1.28462e+10	9.10693e+09	1.06388e+10	8.18771e+09	1.35923e+10	1.1351e+10	8.88304e+09	1.33662	0.992744	1.09767	1.40698	0.910678	1.13497	0.731253	0.471283	0.117594	1.15828	0.791568	0.783412
5019	AMOTL2;AMOTL2;AMOTL2;AMOTL2	AMOTL2;AMOTL2 iso 2;AMOTL2 iso 3;AMOTL2 iso 4	§759;760;757;817	Angiomotin-like protein 2	Q9Y2J4;Q9Y2J4-2;Q9Y2J4-3;Q9Y2J4-4	http://www.phosphosite.org/proteinAction.do?id=17007&showAllSites=true	85.7	AMOTL2;AMOTL2 iso 2;AMOTL2 iso 3;AMOTL2 iso 4§759;760;757;817	741	3.40587e+07	0.322186	2.61318e+08	0.233886	8.17293e+06	2.99554e+07	2.45782e+07	2.86226e+07	1.55908e+08	2.44636e+08	2.96342e+08	2.01948e+08	1.49838e+08	2.40551e+08	2.26294e+08	2.41014e+08	3.32457e+07	1.22842e+08	1.01811e+08	1.22141e+08	1.55908e+08	2.45408e+08	3.18313e+08	2.19272e+08	1.78892e+08	2.75794e+08	2.9708e+08	2.41143e+08	1.88557	1.61465	1.87732	0.654489	1.02975	0.492026	0.624504	0.731766	0.430803	1.05485	1.12539	0.933382
14558	ARFGEF2	ARFGEF2	§240, §243	Brefeldin A-inhibited guanine nucleotide-exchange protein 2	Q9Y6D5	http://www.phosphosite.org/proteinAction.do?id=6026&showAllSites=true	201.9	ARFGEF2§240, §243	1085	1.71407e+08	0.20573	7.76606e+08	0.382967	1.08995e+08	1.69444e+08	1.26246e+08	1.53037e+08	5.13353e+08	1.06257e+09	3.99069e+08	6.0879e+08	1.48906e+08	4.90641e+08	1.70876e+08	7.50511e+08	4.43368e+08	6.9486e+08	5.22953e+08	6.53058e+08	5.13353e+08	1.06593e+09	4.28656e+08	6.61013e+08	1.7778e+08	5.62524e+08	2.24327e+08	7.50913e+08	0.648217	0.238176	0.558706	1.05409	-0.260129	0.364728	1.66183	0.335516	2.07856	1.12138	0.104521	1.00066
20843	SLC9A1	NHE1	§785	Sodium/hydrogen exchanger 1	P19634	http://www.phosphosite.org/proteinAction.do?id=1013&showAllSites=true	90.7	NHE1§785	10366	1.7271e+08	0.0983821	1.43537e+09	0.125633	7.24873e+07	1.7271e+08	1.23358e+08	1.23289e+08	6.54536e+08	1.48593e+09	1.21015e+09	6.81182e+08	6.25425e+08	1.38481e+09	1.27187e+09	7.64277e+08	2.94862e+08	7.08254e+08	5.1099e+08	5.26112e+08	6.54536e+08	1.49062e+09	1.29987e+09	7.39616e+08	7.46698e+08	1.5877e+09	1.66972e+09	7.64686e+08	1.26423	0.793255	0.83533	1.18737	0.989828	0.176304	1.08834	1.16101	0.0343417	1.17998	0.981366	0.348658
19821	LRBA;LRBA	LRBA;LRBA iso2	§979;979	Lipopolysaccharide-responsive and beige-like anchor protein	P50851;P50851-2	http://www.phosphosite.org/proteinAction.do?id=9133&showAllSites=true	318.9	LRBA;LRBA iso2§979;979	8603	1.57564e+08	0.184938	5.91896e+08	0.18564	5.07239e+07	1.57564e+08	1.13688e+08	7.70172e+07	3.31414e+08	6.70447e+08	5.16024e+08	3.56796e+08	3.02207e+08	5.13346e+08	4.49781e+08	3.65969e+08	2.06333e+08	6.46144e+08	4.70931e+08	3.28656e+08	3.31414e+08	6.72565e+08	5.54283e+08	3.87403e+08	3.60807e+08	5.88555e+08	5.90476e+08	3.66165e+08	1.64688	1.19054	0.6716	1.02104	0.741987	0.225201	0.705952	0.710653	0.0212685	1.12462	0.88106	0.306023
91	ABI2;ABI2;ABI2;ABI2	Abi-2;Abi-2 iso2;Abi-2 iso 3;Abi-2 iso 4	§183;177;132;177	Abl interactor 2	Q9NYB9;Q9NYB9-2;Q9NYB9-3;Q9NYB9-4	http://www.phosphosite.org/proteinAction.do?id=6879&showAllSites=true	55.6	Abi-2;Abi-2 iso2;Abi-2 iso 3;Abi-2 iso 4§183;177;132;177	232	8.46058e+08	0.176613	4.33039e+09	0.145142	2.96813e+08	8.46058e+08	7.03375e+08	5.4271e+08	2.33765e+09	4.80812e+09	3.49286e+09	2.8871e+09	2.00389e+09	3.85266e+09	2.95796e+09	2.8852e+09	1.20737e+09	3.46954e+09	2.9136e+09	2.31591e+09	2.33765e+09	4.82331e+09	3.75183e+09	3.13477e+09	2.39246e+09	4.41711e+09	3.88323e+09	2.88674e+09	1.52288	1.27094	0.93971	1.04496	0.682536	0.423301	0.884608	0.698765	0.270948	1.15082	0.884079	0.544653
30169	TP53BP1;TP53BP1;TP53BP1	53BP1;53BP1 iso2;53BP1 iso3	§1462;1467;1467	Tumor suppressor p53-binding protein 1	Q12888;Q12888-2;Q12888-3	http://www.phosphosite.org/proteinAction.do?id=3129&showAllSites=true	213.4	53BP1;53BP1 iso2;53BP1 iso3§1462;1467;1467	107	6.99586e+08	0.148738	3.79845e+09	0.0665521	2.50413e+08	6.99586e+08	5.41999e+08	4.58163e+08	2.16712e+09	4.52492e+09	4.14901e+09	3.26649e+09	1.58105e+09	3.07199e+09	2.96911e+09	3.52711e+09	1.01862e+09	2.86889e+09	2.24513e+09	1.95512e+09	2.16712e+09	4.53921e+09	4.45662e+09	3.5467e+09	1.88762e+09	3.52206e+09	3.89786e+09	3.52899e+09	1.49387	1.14018	0.940636	1.06666	1.04017	0.710698	0.899852	1.04612	0.902689	1.15346	1.07549	0.851341
27299	HMGN1	HMGN1	§86, §89	Non-histone chromosomal protein HMG-14	P05114	http://www.phosphosite.org/proteinAction.do?id=1656&showAllSites=true	10.7	HMGN1§86, §89	6865	1.25711e+08	0.186541	5.45927e+08	0.107283	4.69887e+07	1.25711e+08	6.21772e+07	6.38297e+07	2.12422e+08	4.50885e+08	6.38428e+08	4.16797e+08	3.16105e+08	6.40614e+08	4.53426e+08	2.11238e+08	1.9114e+08	5.15521e+08	2.57558e+08	2.72381e+08	2.12422e+08	4.52309e+08	6.85763e+08	4.52552e+08	3.77399e+08	7.34469e+08	5.95261e+08	2.11351e+08	1.4314	0.430269	0.511	1.09037	1.69077	1.09115	0.96061	0.65743	-0.836454	1.1608	0.926158	0.255231
38228	TRAFD1	FLN29	§327	TRAF-type zinc finger domain-containing protein 1	O14545	http://www.phosphosite.org/proteinAction.do?id=2907&showAllSites=true	64.8	FLN29§327	5786	3.12561e+09	0.110379	1.46628e+10	0.127274	1.19413e+09	3.12561e+09	1.68743e+09	1.51552e+09	7.32836e+09	1.64826e+10	9.31302e+09	6.66405e+09	6.66718e+09	1.28429e+10	8.27042e+09	7.1772e+09	4.85744e+09	1.28176e+10	6.98989e+09	6.46721e+09	7.32836e+09	1.65347e+10	1.00035e+10	7.23571e+09	7.95998e+09	1.47245e+10	1.08575e+10	7.18104e+09	1.39986	0.525074	0.412948	1.17393	0.448943	-0.0183569	0.887381	0.44785	-0.148572	1.15372	0.473956	0.0820061
22452	UTP14A;UTP14A;UTP14A	UTP14A;UTP14A iso2;UTP14A iso2	§445;277;393	U3 small nucleolar RNA-associated protein 14 homolog A	Q9BVJ6;Q9BVJ6-2;Q9BVJ6-3	http://www.phosphosite.org/proteinAction.do?id=7044&showAllSites=true	87.9	UTP14A;UTP14A iso2;UTP14A iso2§445;277;393	17730	1.66215e+08	0.147149	5.75847e+08	0.397174	5.66699e+07	1.29132e+08	7.24419e+07	7.59793e+07	3.65185e+08	7.20937e+08	4.72496e+08	3.23093e+08	1.68489e+08	4.30757e+08	2.79584e+08	5.52347e+08	2.30521e+08	5.29548e+08	3.00077e+08	3.24227e+08	3.65185e+08	7.23214e+08	5.07528e+08	3.50809e+08	2.0116e+08	4.93866e+08	3.67041e+08	5.52642e+08	1.19987	0.380438	0.492109	0.985797	0.474861	-0.0579415	1.29577	0.867592	1.458	1.16048	0.574297	0.630722
13188	PDXDC1;PDXDC1;PDXDC1;PDXDC1	PDXDC1;PDXDC1 iso 3;PDXDC1 iso 4;PDXDC1 iso 5	§779;688;751;752	Pyridoxal-dependent decarboxylase domain-containing protein 1	Q6P996;Q6P996-3;Q6P996-4;Q6P996-5	http://www.phosphosite.org/proteinAction.do?id=19599&showAllSites=true	86.7	PDXDC1;PDXDC1 iso 3;PDXDC1 iso 4;PDXDC1 iso 5§779;688;751;752	11456	1.40568e+08	0.211594	6.1953e+08	0.304804	4.76272e+07	1.40568e+08	8.53511e+07	9.00437e+07	3.07949e+08	6.45996e+08	6.01154e+08	3.99105e+08	3.49096e+08	5.93064e+08	5.2661e+08	4.15363e+08	1.93737e+08	5.76447e+08	3.53551e+08	3.84244e+08	3.07949e+08	6.48036e+08	6.45724e+08	4.33341e+08	4.16788e+08	6.79952e+08	6.91337e+08	4.15585e+08	1.57309	0.867823	0.987926	1.07338	1.06823	0.492812	0.706121	0.730077	-0.00416729	1.11753	0.888709	0.49219
20608	SIGIRR	SIGIRR	§383	Single Ig IL-1-related receptor	Q6IA17	http://www.phosphosite.org/proteinAction.do?id=11790&showAllSites=true	45.7	SIGIRR§383	14756	5.03431e+07	0.166292	1.68977e+08	0.144877	2.66045e+07	5.03431e+07	2.0587e+07	3.83197e+07	1.08875e+08	2.08145e+08	1.11371e+08	1.08662e+08	4.37189e+07	1.29809e+08	5.54103e+07	1.8878e+08	1.08221e+08	2.06449e+08	8.52779e+07	1.63522e+08	1.08875e+08	2.08803e+08	1.19628e+08	1.17984e+08	5.21962e+07	1.48828e+08	7.27431e+07	1.88881e+08	0.931802	-0.343737	0.595502	0.939473	0.135889	0.115919	1.51163	0.478866	1.85546	1.12763	0.0903393	0.855627
22349	SYMPK	Symplekin	§1243, §1257, §1259	Symplekin	Q92797	http://www.phosphosite.org/proteinAction.do?id=5938&showAllSites=true	141.1	Symplekin§1243, §1257, §1259	16248	4.49079e+08	0.180908	1.03912e+09	0.114964	1.64791e+08	3.707e+08	3.77279e+08	3.94882e+08	3.92378e+08	9.83365e+08	7.2961e+08	9.01796e+08	4.385e+08	8.59232e+08	8.97835e+08	1.17645e+09	6.70331e+08	1.52018e+09	1.56281e+09	1.68508e+09	3.92378e+08	9.86472e+08	7.83705e+08	9.79155e+08	5.23527e+08	9.85117e+08	1.17868e+09	1.17708e+09	1.1813	1.2212	1.32987	1.33003	0.998066	1.31929	0.912029	1.17084	1.16888	1.14112	1.13003	1.27268
30209	TP53BP1;TP53BP1;TP53BP1	53BP1;53BP1 iso2;53BP1 iso3	§500;505;505	Tumor suppressor p53-binding protein 1	Q12888;Q12888-2;Q12888-3	http://www.phosphosite.org/proteinAction.do?id=3129&showAllSites=true	213.4	53BP1;53BP1 iso2;53BP1 iso3§500;505;505	131	7.01152e+08	0.124681	3.15308e+09	0.156781	2.24159e+08	7.01152e+08	5.39784e+08	4.34789e+08	1.24589e+09	2.38547e+09	2.80604e+09	1.75353e+09	1.75852e+09	2.76362e+09	3.50011e+09	1.33227e+09	9.1183e+08	2.87531e+09	2.23596e+09	1.85538e+09	1.24589e+09	2.39301e+09	3.01408e+09	1.90395e+09	2.09951e+09	3.16851e+09	4.59497e+09	1.33299e+09	1.65688	1.29406	1.02488	0.94165	1.27455	0.61182	0.593752	1.13	-0.655389	1.06409	1.23287	0.327103
26892	ETV6	Tel	§184	Transcription factor ETV6	P41212	http://www.phosphosite.org/proteinAction.do?id=5036&showAllSites=true	53	Tel§184	16538	7.27256e+07	0.256943	3.14461e+08	0.3478	3.64833e+07	7.27256e+07	6.566e+07	4.64038e+07	1.53242e+08	3.69973e+08	3.61141e+08	1.64304e+08	1.16089e+08	2.58949e+08	1.80046e+08	1.67758e+08	1.48406e+08	2.98236e+08	2.71985e+08	1.98019e+08	1.53242e+08	3.71142e+08	3.87917e+08	1.78398e+08	1.386e+08	2.96887e+08	2.36366e+08	1.67848e+08	1.00691	0.873979	0.416095	1.27616	1.33994	0.219295	1.09899	0.770098	0.276232	1.12735	0.994672	0.303874
30084	TP53BP1;TP53BP1;TP53BP1	53BP1;53BP1 iso2;53BP1 iso3	§1028;1033;1033	Tumor suppressor p53-binding protein 1	Q12888;Q12888-2;Q12888-3	http://www.phosphosite.org/proteinAction.do?id=3129&showAllSites=true	213.4	53BP1;53BP1 iso2;53BP1 iso3§1028;1033;1033	83	2.49511e+08	0.188775	1.73432e+09	0.238355	9.19169e+07	2.47516e+08	2.33852e+08	1.88451e+08	1.07805e+09	1.84712e+09	1.97598e+09	1.33254e+09	7.30977e+08	1.62152e+09	1.29191e+09	1.3384e+09	3.73897e+08	1.01502e+09	9.68691e+08	8.04178e+08	1.07805e+09	1.85296e+09	2.12248e+09	1.44685e+09	8.72718e+08	1.85908e+09	1.69603e+09	1.33911e+09	1.44079	1.37339	1.10487	0.781408	0.977333	0.424501	1.091	0.958579	0.617691	1.1044	1.1031	0.715688
2263	TFG;TFG;TFG;TFG	TFG;TFG iso 2;TFG iso 3;TFG iso 4	§197;§197;§197;§197	Protein TFG	Q92734;Q92734-2;Q92734-3;Q92734-4	http://www.phosphosite.org/proteinAction.do?id=8386&showAllSites=true	43.4	TFG;TFG iso 2;TFG iso 3;TFG iso 4§197;§197;§197;§197	16590	2.55034e+08	0.375595	8.96964e+08	0.258656	8.39078e+07	2.08722e+08	1.70742e+08	1.66631e+08	5.12167e+08	1.14891e+09	6.61035e+08	7.10663e+08	3.46536e+08	6.45023e+08	4.5361e+08	9.11175e+08	3.41318e+08	8.55933e+08	7.07267e+08	7.11065e+08	5.12167e+08	1.15254e+09	7.10045e+08	7.71626e+08	4.13731e+08	7.39524e+08	5.95503e+08	9.11663e+08	1.32638	1.05114	1.05887	1.17012	0.471297	0.591287	0.837904	0.525417	1.13981	1.11147	0.682617	0.929987
13435	RECQL5;RECQL5	RECQL5;RECQL5 iso 4	§727;700	ATP-dependent DNA helicase Q5	O94762;O94762-4	http://www.phosphosite.org/proteinAction.do?id=17801&showAllSites=true	108.8	RECQL5;RECQL5 iso 4§727;700	13429	3.83734e+08	0.122265	1.88445e+09	0.120259	1.47421e+08	3.32706e+08	1.55464e+08	2.37989e+08	8.15054e+08	1.99932e+09	9.2386e+08	1.26262e+09	9.45643e+08	1.76958e+09	8.19142e+08	1.14473e+09	5.99674e+08	1.36437e+09	6.4398e+08	1.01557e+09	8.15054e+08	2.00563e+09	9.92357e+08	1.37094e+09	1.12901e+09	2.02883e+09	1.07538e+09	1.14534e+09	1.18599	0.102838	0.760044	1.29909	0.283964	0.750194	0.845595	-0.0702156	0.0207239	1.11022	0.105529	0.510321
16812	SSH3;SSH3;SSH3	SSH3;SSH3 iso 2;SSH3 iso4	§87;§87;87	Protein phosphatase Slingshot homolog 3	Q8TE77;Q8TE77-2;Q8TE77-4	http://www.phosphosite.org/proteinAction.do?id=15811&showAllSites=true	73	SSH3;SSH3 iso 2;SSH3 iso4§87;§87;87	16071	3.56053e+08	0.210362	1.31184e+09	0.342251	1.75548e+08	3.56053e+08	2.96103e+08	1.98357e+08	1.0339e+09	1.85988e+09	9.95549e+08	8.74117e+08	2.75287e+08	7.63811e+08	4.49526e+08	1.11529e+09	7.14088e+08	1.46011e+09	1.22655e+09	8.46449e+08	1.0339e+09	1.86575e+09	1.06936e+09	9.49101e+08	3.28666e+08	8.75715e+08	5.90141e+08	1.11589e+09	1.03191	0.780434	0.245321	0.851657	0.0486492	-0.123466	1.41384	0.844436	1.7635	1.09913	0.55784	0.628451
15185	OSBPL11	OSBPL11	§189	Oxysterol-binding protein-related protein 11	Q9BXB4	http://www.phosphosite.org/proteinAction.do?id=2949&showAllSites=true	83.6	OSBPL11§189	11028	9.14631e+08	0.0787941	2.12226e+09	0.197154	2.53732e+08	6.27219e+08	4.70796e+08	3.14167e+08	1.1877e+09	2.22349e+09	1.91629e+09	7.45621e+08	9.12643e+08	2.02104e+09	1.99732e+09	1.06406e+09	1.03213e+09	2.57212e+09	1.95019e+09	1.34064e+09	1.1877e+09	2.23051e+09	2.05836e+09	8.09583e+08	1.08961e+09	2.31713e+09	2.6221e+09	1.06463e+09	1.31734	0.917994	0.377307	0.909207	0.79333	-0.552918	1.08853	1.26691	-0.0334554	1.10502	0.992745	-0.0696886
30091	TP53BP1;TP53BP1;TP53BP1	53BP1;53BP1 iso2;53BP1 iso3	§1056;1061;1061	Tumor suppressor p53-binding protein 1	Q12888;Q12888-2;Q12888-3	http://www.phosphosite.org/proteinAction.do?id=3129&showAllSites=true	213.4	53BP1;53BP1 iso2;53BP1 iso3§1056;1061;1061	85	6.05224e+08	0.0563503	2.92293e+09	0.255577	1.94962e+08	5.21639e+08	4.37528e+08	4.18429e+08	2.08264e+09	3.66142e+09	2.96168e+09	2.50917e+09	8.18605e+08	1.72382e+09	1.43224e+09	3.33669e+09	7.93061e+08	2.13916e+09	1.81238e+09	1.78557e+09	2.08264e+09	3.67299e+09	3.18126e+09	2.72441e+09	9.77336e+08	1.97637e+09	1.88025e+09	3.33848e+09	1.43154	1.19238	1.17088	0.818539	0.611184	0.38753	1.01593	0.944001	1.77226	1.08867	0.915856	1.11022
20534	RHBDF2;RHBDF2	RHBDL6;RHBDL6 iso2	§177;148	Inactive rhomboid protein 2	Q6PJF5;Q6PJF5-2	http://www.phosphosite.org/proteinAction.do?id=10847&showAllSites=true	96.6	RHBDL6;RHBDL6 iso2§177;148	13546	5.2396e+08	0.3727	2.25797e+09	0.0856651	2.2425e+08	5.2396e+08	2.88909e+08	4.2043e+08	1.20494e+09	2.54593e+09	1.63485e+09	1.74074e+09	9.55778e+08	1.97e+09	1.28603e+09	1.88273e+09	9.12198e+08	2.14867e+09	1.19675e+09	1.7941e+09	1.20494e+09	2.55397e+09	1.75606e+09	1.89007e+09	1.14111e+09	2.25862e+09	1.68831e+09	1.88373e+09	1.23603	0.391708	0.975846	1.08378	0.543377	0.649477	0.985007	0.565141	0.72316	1.1016	0.500075	0.782828
26486	CEBPB;CEBPB;CEBPB	C/EBP-beta;C/EBP-beta iso 2;C/EBP-beta iso 3	§231;208;33	CCAAT/enhancer-binding protein beta	P17676;P17676-2;P17676-3	http://www.phosphosite.org/proteinAction.do?id=1160&showAllSites=true	36.1	C/EBP-beta;C/EBP-beta iso 2;C/EBP-beta iso 3§231;208;33	2153	6.50322e+08	0.141284	4.02469e+09	0.102345	3.29336e+08	6.50322e+08	4.5497e+08	3.72314e+08	1.95511e+09	4.49049e+09	2.33335e+09	1.93802e+09	1.59829e+09	3.5589e+09	1.7651e+09	2.0828e+09	1.33966e+09	2.66686e+09	1.88463e+09	1.58878e+09	1.95511e+09	4.50467e+09	2.50635e+09	2.10426e+09	1.90821e+09	4.08031e+09	2.31724e+09	2.08391e+09	0.993272	0.492411	0.246046	1.20418	0.358341	0.10607	1.09646	0.280188	0.127073	1.09797	0.37698	0.15973
33749	RBL1	Rb-like 1	§1041	Retinoblastoma-like protein 1	P28749	http://www.phosphosite.org/proteinAction.do?id=4526&showAllSites=true	120.8	Rb-like 1§1041	13182	1.39802e+08	0.18674	1.66535e+09	0.294199	3.74918e+07	1.39802e+08	9.52262e+07	1.03361e+08	1.20075e+09	1.68861e+09	1.65054e+09	1.62379e+09	1.16957e+09	1.53502e+09	1.42716e+09	1.70692e+09	1.52508e+08	5.73306e+08	3.94457e+08	4.41071e+08	1.20075e+09	1.69395e+09	1.77291e+09	1.76308e+09	1.39636e+09	1.75991e+09	1.87358e+09	1.70783e+09	1.91042	1.37098	1.53212	0.496449	0.562179	0.554158	0.333831	0.424128	0.290494	0.913566	0.785764	0.792259
30201	TP53BP1;TP53BP1;TP53BP1	53BP1;53BP1 iso2;53BP1 iso3	§380;385;385	Tumor suppressor p53-binding protein 1	Q12888;Q12888-2;Q12888-3	http://www.phosphosite.org/proteinAction.do?id=3129&showAllSites=true	213.4	53BP1;53BP1 iso2;53BP1 iso3§380;385;385	127	1.49562e+09	0.0852235	7.26566e+09	0.191672	5.7736e+08	1.49562e+09	1.23783e+09	1.05283e+09	3.70589e+09	7.75942e+09	5.87195e+09	5.29258e+09	3.86255e+09	6.7719e+09	7.32377e+09	6.68828e+09	2.34857e+09	6.13329e+09	5.12749e+09	4.49274e+09	3.70589e+09	7.78393e+09	6.3073e+09	5.74659e+09	4.61152e+09	7.76403e+09	9.6147e+09	6.69186e+09	1.38488	1.12647	0.935813	1.07068	0.767203	0.632886	0.751564	1.06	0.537166	1.06904	0.984557	0.701955
9611	MAP4;MAP4	MAP4;MAP4 iso6	§571;571	Microtubule-associated protein 4	P27816;P27816-6	http://www.phosphosite.org/proteinAction.do?id=1181&showAllSites=true	120.9	MAP4;MAP4 iso6§571;571	8837	1.95686e+09	0.168701	6.86868e+09	0.0562557	4.81399e+08	1.1369e+09	1.46095e+09	1.24111e+09	3.37424e+09	5.81226e+09	6.72873e+09	7.04196e+09	2.80745e+09	6.63971e+09	6.5997e+09	6.6954e+09	1.95822e+09	4.66222e+09	6.05172e+09	5.29618e+09	3.37424e+09	5.83062e+09	7.22761e+09	7.64604e+09	3.35183e+09	7.61248e+09	8.66413e+09	6.69898e+09	1.25147	1.6278	1.43541	0.789085	1.09895	1.18015	1.18342	1.37011	0.998993	1.07466	1.36562	1.20485
17961	MAP3K2	MEKK2	§239	Mitogen-activated protein kinase kinase kinase 2	Q9Y2U5	http://www.phosphosite.org/proteinAction.do?id=841&showAllSites=true	69.7	MEKK2§239	9226	5.14828e+08	0.08066	1.96315e+09	0.125854	2.37907e+08	5.14828e+08	3.94721e+08	3.08438e+08	9.41968e+08	2.31735e+09	1.6016e+09	9.66906e+08	8.9575e+08	1.60896e+09	1.14965e+09	1.10863e+09	9.67751e+08	2.11122e+09	1.63506e+09	1.3162e+09	9.41968e+08	2.32467e+09	1.72035e+09	1.04985e+09	1.06944e+09	1.84468e+09	1.50926e+09	1.10923e+09	1.12537	0.756635	0.44367	1.30327	0.86895	0.156434	0.786518	0.496989	0.0526957	1.07172	0.707525	0.2176
37867	SAPCD2	SAPCD2	§219	Suppressor APC domain-containing protein 2	Q86UD0	http://www.phosphosite.org/proteinAction.do?id=10818&showAllSites=true	42.6	SAPCD2§219	14125	5.16307e+08	0.0433024	1.01104e+09	0.0877596	2.67175e+08	5.16307e+08	4.50866e+08	3.69345e+08	5.45952e+08	1.1342e+09	7.86065e+08	1.02193e+09	3.55356e+08	8.66219e+08	5.36789e+08	1.00016e+09	1.08681e+09	2.11729e+09	1.86763e+09	1.57611e+09	5.45952e+08	1.13778e+09	8.44345e+08	1.10959e+09	4.24262e+08	9.93127e+08	7.04701e+08	1.00069e+09	0.962122	0.781115	0.536272	1.05938	0.629058	1.02318	1.22702	0.732056	1.23797	1.08284	0.714076	0.932474
4664	SOGA1;SOGA1;SOGA1	SOGA1 iso2;SOGA1;SOGA1 iso3	1541;§1303;432	Protein SOGA1	O94964-2;O94964;O94964-3	http://www.phosphosite.org/proteinAction.do?id=17672700&showAllSites=true	183.7	SOGA1 iso2;SOGA1;SOGA1 iso31541;§1303;432	15303	4.33905e+08	0.27345	2.93659e+09	0.130065	2.0494e+08	4.33905e+08	3.52689e+08	3.51886e+08	1.34106e+09	3.15313e+09	2.08858e+09	2.43513e+09	1.3991e+09	2.72004e+09	1.90723e+09	1.95085e+09	8.3365e+08	1.77937e+09	1.46095e+09	1.5016e+09	1.34106e+09	3.16309e+09	2.24343e+09	2.64403e+09	1.6704e+09	3.11855e+09	2.50382e+09	1.95189e+09	1.09385	0.809394	0.848989	1.23796	0.742331	0.979365	0.900685	0.583941	0.224683	1.0775	0.711889	0.684346
35655	CDR2L	CDR2L	§154	Cerebellar degeneration-related protein 2-like	Q86X02	http://www.phosphosite.org/proteinAction.do?id=21575&showAllSites=true	53	CDR2L§154	3005	1.6009e+08	0.236593	4.8784e+08	0.407187	7.28735e+07	1.6009e+08	6.31028e+07	1.33531e+08	2.44541e+08	5.09883e+08	2.26883e+08	3.22748e+08	2.19898e+08	4.65796e+08	2.28345e+08	3.26716e+08	2.96433e+08	6.56504e+08	2.61392e+08	5.69818e+08	2.44541e+08	5.11494e+08	2.43705e+08	3.50434e+08	2.62537e+08	5.34039e+08	2.99774e+08	3.2689e+08	1.1471	-0.18149	0.942796	1.06464	-0.00494198	0.519068	1.02442	0.191351	0.316285	1.07872	0.00163971	0.592716
37082	MDM1;MDM1	MDM1;MDM1 iso4	§543;508	Nuclear protein MDM1	Q8TC05;Q8TC05-4	http://www.phosphosite.org/proteinAction.do?id=16399&showAllSites=true	80.7	MDM1;MDM1 iso4§543;508	9151	5.46925e+07	0.387922	1.6523e+08	0.271373	2.29719e+07	5.46383e+07	4.57434e+07	3.93585e+07	9.63772e+07	1.91063e+08	1.28157e+08	1.30384e+08	6.89214e+07	1.39397e+08	9.84218e+07	1.30495e+08	9.34447e+07	2.24063e+08	1.89484e+08	1.67955e+08	9.63772e+07	1.91666e+08	1.37658e+08	1.41568e+08	8.22857e+07	1.59819e+08	1.29209e+08	1.30565e+08	1.26172	1.01989	0.84589	0.991831	0.514327	0.554735	0.957729	0.650992	0.666055	1.07043	0.728403	0.688893
1184	FNBP1L;FNBP1L;FNBP1L;FNBP1L;FNBP1L	FNBP1L;FNBP1L iso2;FNBP1L iso 3;FNBP1L iso4;FNBP1L iso 5	§501;496;443;§443;§496	Formin-binding protein 1-like	Q5T0N5;Q5T0N5-2;Q5T0N5-3;Q5T0N5-4;Q5T0N5-5	http://www.phosphosite.org/proteinAction.do?id=7332&showAllSites=true	70	FNBP1L;FNBP1L iso2;FNBP1L iso 3;FNBP1L iso4;FNBP1L iso 5§501;496;443;§443;§496	5841	1.33546e+09	0.199885	5.26892e+09	0.146166	6.06566e+08	1.33546e+09	9.24095e+08	8.00299e+08	2.52595e+09	6.31673e+09	3.08294e+09	2.87433e+09	2.5383e+09	4.22111e+09	2.70213e+09	2.66092e+09	2.46737e+09	5.47651e+09	3.8279e+09	3.41512e+09	2.52595e+09	6.33668e+09	3.31152e+09	3.1209e+09	3.03049e+09	4.83953e+09	3.54737e+09	2.66234e+09	1.15028	0.633577	0.468961	1.3269	0.390666	0.305137	0.675319	0.227201	-0.186852	1.05083	0.417148	0.195748
36719	KDF1	KDF1	§158	Keratinocyte differentiation factor 1	Q8NAX2	http://www.phosphosite.org/proteinAction.do?id=7012&showAllSites=true	43.6	KDF1§158	7658	1.34101e+08	0.230062	3.80098e+08	0.31642	7.37732e+07	1.34101e+08	7.56276e+07	8.73887e+07	2.39629e+08	4.40759e+08	3.55252e+08	2.10325e+08	1.16482e+08	3.19437e+08	2.96494e+08	3.02538e+08	3.00093e+08	5.49928e+08	3.13273e+08	3.72914e+08	2.39629e+08	4.42151e+08	3.81591e+08	2.28367e+08	1.39069e+08	3.66237e+08	3.8924e+08	3.027e+08	0.873833	0.0620132	0.313434	0.883738	0.671225	-0.0694477	1.39698	1.48486	1.12209	1.05152	0.739366	0.455359
14554	ARFGEF2	ARFGEF2	§227	Brefeldin A-inhibited guanine nucleotide-exchange protein 2	Q9Y6D5	http://www.phosphosite.org/proteinAction.do?id=6026&showAllSites=true	201.9	ARFGEF2§227	1084	2.04702e+09	0.076946	1.17265e+10	0.108635	9.67148e+08	2.04702e+09	1.54595e+09	1.26227e+09	5.97507e+09	1.34652e+10	8.62751e+09	7.02079e+09	5.10692e+09	9.98784e+09	7.60872e+09	8.24235e+09	3.93414e+09	8.39447e+09	6.40381e+09	5.38651e+09	5.97507e+09	1.35077e+10	9.26717e+09	7.62306e+09	6.09718e+09	1.14511e+10	9.98878e+09	8.24676e+09	1.09339	0.702881	0.453301	1.17676	0.633172	0.351413	0.909277	0.712167	0.435686	1.05981	0.68274	0.413467
9714	MAP4;MAP4;MAP4;MAP4	MAP4;MAP4 iso2;MAP4 iso6;MAP4 iso5	§99;99;99;99	Microtubule-associated protein 4	P27816;P27816-2;P27816-6;P27816-5	http://www.phosphosite.org/proteinAction.do?id=1181&showAllSites=true	120.9	MAP4;MAP4 iso2;MAP4 iso6;MAP4 iso5§99;99;99;99	8834	7.27011e+09	0.18944	3.64188e+10	0.107468	3.30223e+09	7.27011e+09	6.77252e+09	4.83623e+09	1.90248e+10	3.74674e+10	2.93559e+10	2.06264e+10	1.64363e+10	3.53701e+10	3.24849e+10	2.4072e+10	1.34327e+10	2.98135e+10	2.80539e+10	2.06377e+10	1.90248e+10	3.75858e+10	3.15324e+10	2.23958e+10	1.96234e+10	4.05521e+10	4.26464e+10	2.40849e+10	1.15021	1.06245	0.619528	0.982305	0.728951	0.235347	1.04721	1.11985	0.295558	1.05991	0.970418	0.383478
16276	PHACTR4;PHACTR4;PHACTR4	PHACTR4;PHACTR4 iso2;PHACTR4 iso2	§118;128;102	Phosphatase and actin regulator 4	Q8IZ21;Q8IZ21-2;Q8IZ21-3	http://www.phosphosite.org/proteinAction.do?id=2903&showAllSites=true	78.2	PHACTR4;PHACTR4 iso2;PHACTR4 iso2§118;128;102	11542	8.01919e+08	0.0676353	5.77681e+09	0.163766	3.40803e+08	8.01919e+08	5.02652e+08	6.07929e+08	2.93131e+09	6.14846e+09	4.96206e+09	4.25756e+09	2.9395e+09	5.40516e+09	4.36731e+09	4.63046e+09	1.38631e+09	3.28854e+09	2.08214e+09	2.59422e+09	2.93131e+09	6.16788e+09	5.32996e+09	4.62279e+09	3.50949e+09	6.19706e+09	5.73343e+09	4.63294e+09	1.2462	0.58682	0.904049	1.07323	0.862578	0.657216	0.820323	0.708138	0.400667	1.04658	0.719179	0.653977
36837	KIAA1522;KIAA1522;KIAA1522	KIAA1522;KIAA1522 iso2;KIAA1522 iso2	§858, §862;917, 921;869, 873	Uncharacterized protein KIAA1522	Q9P206;Q9P206-2;Q9P206-3	http://www.phosphosite.org/proteinAction.do?id=6402&showAllSites=true	107	KIAA1522;KIAA1522 iso2;KIAA1522 iso2§858, §862;917, 921;869, 873	7805	3.94827e+08	0.135179	2.24974e+09	0.113303	1.60416e+08	3.94827e+08	3.10977e+08	2.47105e+08	1.27688e+09	2.65502e+09	2.01848e+09	1.46133e+09	1.07417e+09	1.84446e+09	1.704e+09	1.62134e+09	6.52535e+08	1.61912e+09	1.28817e+09	1.05447e+09	1.27688e+09	2.6634e+09	2.16813e+09	1.58669e+09	1.28246e+09	2.11469e+09	2.23702e+09	1.62221e+09	1.31108	0.981193	0.692392	1.06065	0.763831	0.3134	0.72154	0.80267	0.339048	1.03109	0.849231	0.44828
35658	CDR2L	CDR2L	§179	Cerebellar degeneration-related protein 2-like	Q86X02	http://www.phosphosite.org/proteinAction.do?id=21575&showAllSites=true	53	CDR2L§179	3007	6.16021e+08	0.0686473	1.21625e+09	0.250458	2.75923e+08	5.46224e+08	2.49996e+08	4.66068e+08	5.70978e+08	1.2999e+09	7.12307e+08	9.59464e+08	5.66484e+08	1.13261e+09	5.03259e+08	9.86227e+08	1.12239e+09	2.23997e+09	1.03556e+09	1.98886e+09	5.70978e+08	1.304e+09	7.65118e+08	1.04177e+09	6.76329e+08	1.29855e+09	6.60682e+08	9.86755e+08	0.996906	-0.116159	0.825362	1.19144	0.422247	0.867529	0.941103	-0.0337691	0.544967	1.04315	0.0907731	0.745953
29472	SSB	SSB	§92	Lupus La protein	P05455	http://www.phosphosite.org/proteinAction.do?id=3022&showAllSites=true	46.8	SSB§92	16042	1.63307e+09	0.125459	5.60789e+09	0.19267	5.94782e+08	1.06984e+09	1.0786e+09	1.02066e+09	2.64829e+09	5.89237e+09	4.65981e+09	5.2698e+09	2.37434e+09	5.32341e+09	3.31682e+09	4.7728e+09	2.41944e+09	4.38723e+09	4.46792e+09	4.35546e+09	2.64829e+09	5.91098e+09	5.0053e+09	5.72185e+09	2.83474e+09	6.10333e+09	4.35435e+09	4.77535e+09	0.858638	0.88493	0.848152	1.15834	0.918397	1.11142	1.10638	0.619238	0.752389	1.04112	0.807522	0.903988
22647	BICC1;BICC1	BICC1;BICC1 iso 2	§803;§803	Protein bicaudal C homolog 1	Q9H694;Q9H694-2	http://www.phosphosite.org/proteinAction.do?id=10201&showAllSites=true	104.8	BICC1;BICC1 iso 2§803;§803	1928	6.19143e+08	0.226473	2.17762e+09	0.165492	3.03943e+08	5.39225e+08	5.33403e+08	4.56083e+08	1.36799e+09	2.8103e+09	1.93276e+09	1.58872e+09	6.3307e+08	1.54495e+09	1.39071e+09	1.83476e+09	1.23637e+09	2.21127e+09	2.20953e+09	1.94624e+09	1.36799e+09	2.81918e+09	2.07606e+09	1.72501e+09	7.55826e+08	1.7713e+09	1.82573e+09	1.83575e+09	0.838763	0.837625	0.654581	1.04321	0.601783	0.334542	1.22868	1.27235	1.28024	1.03689	0.903919	0.756455
10038	SPTBN1	SPTBN1	§2328	Spectrin beta chain, non-erythrocytic 1	Q01082	http://www.phosphosite.org/proteinAction.do?id=5077&showAllSites=true	274.4	SPTBN1§2328	15511	1.79671e+08	0.258482	1.52374e+09	0.169708	7.32425e+07	1.79671e+08	1.26324e+08	1.23488e+08	8.0781e+08	1.65204e+09	1.34494e+09	1.07133e+09	8.04352e+08	1.39545e+09	1.11619e+09	9.45376e+08	2.97934e+08	7.368e+08	5.23273e+08	5.2696e+08	8.0781e+08	1.65725e+09	1.44466e+09	1.16323e+09	9.6032e+08	1.59989e+09	1.46534e+09	9.45882e+08	1.30628	0.81257	0.822701	1.03671	0.83864	0.526048	0.736386	0.60965	-0.0218544	1.02646	0.75362	0.442298
30144	TP53BP1;TP53BP1;TP53BP1	53BP1;53BP1 iso2;53BP1 iso3	§1216, §1219;1221, 1224;1221, 1224	Tumor suppressor p53-binding protein 1	Q12888;Q12888-2;Q12888-3	http://www.phosphosite.org/proteinAction.do?id=3129&showAllSites=true	213.4	53BP1;53BP1 iso2;53BP1 iso3§1216, §1219;1221, 1224;1221, 1224	97	1.73342e+09	0.211922	4.23511e+09	0.136295	5.56409e+08	1.22328e+09	1.73342e+09	1.23597e+09	2.17929e+09	4.65817e+09	4.34995e+09	2.74342e+09	1.9219e+09	3.66128e+09	4.12027e+09	2.5568e+09	2.26335e+09	5.01645e+09	7.18036e+09	5.27427e+09	2.17929e+09	4.67288e+09	4.67247e+09	2.97875e+09	2.29456e+09	4.19769e+09	5.40912e+09	2.55817e+09	1.14821	1.6656	1.22052	1.10046	1.10033	0.450853	0.871374	1.23717	0.15689	1.04001	1.33437	0.60942
3762	SCRIB;SCRIB;SCRIB	Scribble;Scribble iso2;Scribble iso3	§1448;1367;1448	Protein scribble homolog	Q14160;Q14160-2;Q14160-3	http://www.phosphosite.org/proteinAction.do?id=2961&showAllSites=true	174.8	Scribble;Scribble iso2;Scribble iso3§1448;1367;1448	14239	3.25067e+08	0.176304	1.20176e+09	0.181222	9.07414e+07	2.15744e+08	3.25067e+08	1.9649e+08	3.32573e+08	6.95291e+08	1.29163e+09	7.69038e+08	3.83624e+08	6.74031e+08	1.11189e+09	8.36212e+08	3.69116e+08	8.84732e+08	1.34653e+09	8.38482e+08	3.32573e+08	6.97487e+08	1.3874e+09	8.35008e+08	4.58011e+08	7.72782e+08	1.4597e+09	8.36659e+08	1.26117	1.8671	1.18371	1.06849	2.06064	1.32812	0.754678	1.67222	0.869258	1.02811	1.86665	1.12703
28327	NCOR1;NCOR1	N-CoR1;N-CoR1 iso2	§2337;2234	Nuclear receptor corepressor 1	O75376;O75376-2	http://www.phosphosite.org/proteinAction.do?id=5771&showAllSites=true	270	N-CoR1;N-CoR1 iso2§2337;2234	9960	2.00909e+08	0.167079	3.24401e+08	0.188224	1.36052e+08	2.00909e+08	1.72326e+08	1.66749e+08	1.86483e+08	3.88522e+08	2.37036e+08	2.41933e+08	9.6607e+07	2.60281e+08	1.15652e+08	2.44869e+08	5.53429e+08	8.23896e+08	7.13829e+08	7.11571e+08	1.86483e+08	3.89749e+08	2.5461e+08	2.62687e+08	1.1534e+08	2.98414e+08	1.51828e+08	2.45e+08	0.574064	0.36718	0.362608	1.0635	0.449249	0.494304	1.37143	0.39655	1.08689	1.003	0.404327	0.647934
15243	AGPS	AGPS	§65	Alkyldihydroxyacetonephosphate synthase, peroxisomal	O00116	http://www.phosphosite.org/proteinAction.do?id=10642&showAllSites=true	72.9	AGPS§65	487	2.13722e+07	0.494816	1.56468e+08	0.202182	5.16982e+06	1.51141e+07	9.75719e+06	3.71655e+06	1.7278e+08	2.18753e+08	1.0694e+08	1.17777e+08	4.75907e+07	9.41825e+07	5.21505e+07	1.66106e+08	2.10297e+07	6.19803e+07	4.04174e+07	1.58597e+07	1.7278e+08	2.19444e+08	1.14869e+08	1.2788e+08	5.68188e+07	1.07981e+08	6.84635e+07	1.66195e+08	1.55938	0.94255	-0.407064	0.344914	-0.58895	-0.434148	0.926336	0.268967	1.54843	0.943544	0.207523	0.23574
18645	SNRK	SNRK	§390	SNF-related serine/threonine-protein kinase	Q9NRH2	http://www.phosphosite.org/proteinAction.do?id=2106&showAllSites=true	84.2	SNRK§390	15245	2.29602e+08	0.0898662	5.18934e+08	0.122222	1.12673e+08	2.00029e+08	1.70716e+08	1.62043e+08	3.44755e+08	6.15915e+08	3.87179e+08	4.7879e+08	1.61192e+08	4.21452e+08	2.28605e+08	5.59078e+08	4.58327e+08	8.20284e+08	7.07159e+08	6.91487e+08	3.44755e+08	6.1786e+08	4.15885e+08	5.19862e+08	1.92448e+08	4.83199e+08	3.00115e+08	5.59377e+08	0.839746	0.625658	0.593325	0.841708	0.270613	0.592556	1.32814	0.641044	1.53935	1.0032	0.512438	0.90841
33262	RPS6	S6	§236, §240	40S ribosomal protein S6	P62753	http://www.phosphosite.org/proteinAction.do?id=1040&showAllSites=true	28.7	S6§236, §240	14029	1.55734e+09	0.117656	7.73904e+09	0.131872	6.07035e+08	1.55734e+09	1.43469e+09	6.36395e+08	6.85282e+09	1.03222e+10	8.29634e+09	3.79962e+09	2.48156e+09	5.15592e+09	3.67425e+09	5.74852e+09	2.46928e+09	6.38641e+09	5.94295e+09	2.71569e+09	6.85282e+09	1.03548e+10	8.91144e+09	4.12557e+09	2.96274e+09	5.9113e+09	4.82358e+09	5.7516e+09	1.37091	1.26709	0.137229	0.595525	0.378961	-0.732105	0.996542	0.703172	0.95703	0.98766	0.783074	0.120718
6400	NASP;NASP;NASP	NASP;NASP iso3;NASP iso4	§244;246;180	Nuclear autoantigenic sperm protein	P49321;P49321-3;P49321-4	http://www.phosphosite.org/proteinAction.do?id=5841&showAllSites=true	85.2	NASP;NASP iso3;NASP iso4§244;246;180	10025	4.74003e+08	0.256333	2.35056e+09	0.153147	1.20534e+08	2.75155e+08	4.74003e+08	2.88592e+08	1.10331e+09	2.0004e+09	2.36289e+09	1.61507e+09	7.39055e+08	1.51488e+09	2.33823e+09	1.50361e+09	4.90305e+08	1.12836e+09	1.96347e+09	1.23151e+09	1.10331e+09	2.00672e+09	2.53808e+09	1.75361e+09	8.82361e+08	1.73683e+09	3.06965e+09	1.50442e+09	1.20248	2.00166	1.32868	0.862999	1.2019	0.668491	0.977011	1.79863	0.769764	1.01416	1.6674	0.922312
6401	NASP;NASP;NASP	NASP;NASP iso3;NASP iso4	§246;248;182	Nuclear autoantigenic sperm protein	P49321;P49321-3;P49321-4	http://www.phosphosite.org/proteinAction.do?id=5841&showAllSites=true	85.2	NASP;NASP iso3;NASP iso4§246;248;182	10026	4.74003e+08	0.256333	2.35056e+09	0.153147	1.20534e+08	2.75155e+08	4.74003e+08	2.88592e+08	1.10331e+09	2.0004e+09	2.36289e+09	1.61507e+09	7.39055e+08	1.51488e+09	2.33823e+09	1.50361e+09	4.90305e+08	1.12836e+09	1.96347e+09	1.23151e+09	1.10331e+09	2.00672e+09	2.53808e+09	1.75361e+09	8.82361e+08	1.73683e+09	3.06965e+09	1.50442e+09	1.20248	2.00166	1.32868	0.862999	1.2019	0.668491	0.977011	1.79863	0.769764	1.01416	1.6674	0.922312
26672	CTNNB1	CTNNB1	§552	Catenin beta-1	P35222	http://www.phosphosite.org/proteinAction.do?id=454&showAllSites=true	85.4	CTNNB1§552	3725	2.06217e+08	0.280918	6.13351e+09	0.122984	5.78184e+07	2.06217e+08	7.24793e+07	1.39472e+08	4.18476e+09	5.13318e+09	5.83846e+09	5.02524e+09	4.31391e+09	5.47519e+09	6.42856e+09	6.06048e+09	2.35192e+08	8.45663e+08	3.00232e+08	5.95171e+08	4.18476e+09	5.1494e+09	6.27134e+09	5.45632e+09	5.1504e+09	6.27735e+09	8.43946e+09	6.06372e+09	1.84624	0.352239	1.33946	0.29926	0.583629	0.382785	0.285471	0.712466	0.235519	0.810324	0.549445	0.652589
30533	ZNF148;ZNF148	ZNF148;ZNF148 iso 2	§784;121	Zinc finger protein 148	Q9UQR1;Q9UQR1-2	http://www.phosphosite.org/proteinAction.do?id=2975&showAllSites=true	88.9	ZNF148;ZNF148 iso 2§784;121	18561	2.05977e+08	0.113354	8.90489e+08	0.201495	8.31192e+07	2.05977e+08	1.90896e+08	1.34845e+08	5.4019e+08	8.38921e+08	9.79443e+08	6.28695e+08	4.00747e+08	8.21333e+08	8.01534e+08	7.18428e+08	3.3811e+08	8.44676e+08	7.90753e+08	5.75426e+08	5.4019e+08	8.41571e+08	1.05206e+09	6.82627e+08	4.78454e+08	9.41665e+08	1.05226e+09	7.18812e+08	1.3209	1.22573	0.767137	0.639618	0.96168	0.337631	0.976833	1.13704	0.587234	0.979119	1.10815	0.564001
21987	PRRC2A;PRRC2A;PRRC2A;PRRC2A	BAT2;BAT2 iso2;BAT2 iso 3;BAT2 iso 4	§808;796;§808;§808	Protein PRRC2A	P48634;P48634-2;P48634-3;P48634-4	http://www.phosphosite.org/proteinAction.do?id=5840&showAllSites=true	228.7	BAT2;BAT2 iso2;BAT2 iso 3;BAT2 iso 4§808;796;§808;§808	1729	9.70911e+07	0.257848	3.82123e+09	0.0943781	2.01232e+07	7.59327e+07	9.70911e+07	7.69091e+07	3.29499e+09	3.76232e+09	3.50648e+09	3.33049e+09	3.46691e+09	3.88014e+09	3.07637e+09	2.43742e+09	8.18566e+07	3.11387e+08	4.02182e+08	3.28195e+08	3.29499e+09	3.7742e+09	3.76646e+09	3.61619e+09	4.13916e+09	4.44861e+09	4.03868e+09	2.43872e+09	1.92754	2.29668	2.00338	0.195898	0.192935	0.134197	0.104019	-0.0354545	-0.763212	0.742485	0.818053	0.458122
14609	GBF1;GBF1;GBF1	GBF1;GBF1 iso2;GBF1 iso 3	§1789;1786;1785	Golgi-specific brefeldin A-resistance guanine nucleotide exchange factor 1	Q92538;Q92538-2;Q92538-3	http://www.phosphosite.org/proteinAction.do?id=5930&showAllSites=true	206.3	GBF1;GBF1 iso2;GBF1 iso 3§1789;1786;1785	6130	3.97988e+07	0.309612	3.23767e+08	0.209516	1.44374e+07	3.59154e+07	1.87394e+07	2.65979e+07	2.27194e+08	3.52822e+08	2.29478e+08	1.98051e+08	1.44566e+08	2.94713e+08	1.57325e+08	2.56684e+08	5.8728e+07	1.47283e+08	7.76245e+07	1.13501e+08	2.27194e+08	3.53937e+08	2.46492e+08	2.1504e+08	1.72599e+08	3.3789e+08	2.06538e+08	2.56822e+08	1.32647	0.402462	0.950589	0.639566	0.117613	-0.079321	0.969134	0.258983	0.573345	0.97839	0.259686	0.481538
19606	FAM134A	FAM134A	§385	Protein FAM134A	Q8NC44	http://www.phosphosite.org/proteinAction.do?id=16846&showAllSites=true	57.8	FAM134A§385	5410	3.70119e+08	0.173382	1.37264e+09	0.279319	1.59656e+08	3.70119e+08	1.97828e+08	2.1274e+08	7.98746e+08	1.59639e+09	1.23625e+09	1.13382e+09	6.5726e+08	1.1489e+09	1.00423e+09	1.10693e+09	6.49443e+08	1.5178e+09	8.19468e+08	9.07825e+08	7.98746e+08	1.60143e+09	1.3279e+09	1.23109e+09	7.84706e+08	1.31722e+09	1.31836e+09	1.10752e+09	1.2247	0.335484	0.483211	1.00355	0.733342	0.624123	0.747276	0.748525	0.497113	0.991844	0.605784	0.534816
13136	PCYT1A	PCYT1A	§342	Choline-phosphate cytidylyltransferase A	P49585	http://www.phosphosite.org/proteinAction.do?id=5400&showAllSites=true	41.7	PCYT1A§342	11391	4.96916e+08	0.0881259	2.35528e+09	0.0885765	2.60425e+08	4.96916e+08	3.87405e+08	3.90529e+08	1.80525e+09	3.09912e+09	1.83689e+09	2.05846e+09	6.46359e+08	1.59564e+09	7.50018e+08	2.65209e+09	1.05935e+09	2.03777e+09	1.60476e+09	1.66651e+09	1.80525e+09	3.10891e+09	1.97308e+09	2.23504e+09	7.71691e+08	1.82941e+09	9.84629e+08	2.65351e+09	0.943812	0.599174	0.653646	0.784209	0.128246	0.308099	1.24529	0.351557	1.78181	0.991102	0.359659	0.914518
13140	PCYT1A	PCYT1A	§343	Choline-phosphate cytidylyltransferase A	P49585	http://www.phosphosite.org/proteinAction.do?id=5400&showAllSites=true	41.7	PCYT1A§343	11393	4.96916e+08	0.0881259	2.35528e+09	0.0885765	2.60425e+08	4.96916e+08	3.87405e+08	3.90529e+08	1.80525e+09	3.09912e+09	1.83689e+09	2.05846e+09	6.46359e+08	1.59564e+09	7.50018e+08	2.65209e+09	1.05935e+09	2.03777e+09	1.60476e+09	1.66651e+09	1.80525e+09	3.10891e+09	1.97308e+09	2.23504e+09	7.71691e+08	1.82941e+09	9.84629e+08	2.65351e+09	0.943812	0.599174	0.653646	0.784209	0.128246	0.308099	1.24529	0.351557	1.78181	0.991102	0.359659	0.914518
5334	ATRIP;ATRIP;ATRIP;ATRIP	ATRIP;ATRIP iso2;ATRIP iso2;ATRIP iso2	§224;224;131;97	ATR-interacting protein	Q8WXE1;Q8WXE1-2;Q8WXE1-3;Q8WXE1-5	http://www.phosphosite.org/proteinAction.do?id=6642&showAllSites=true	85.8	ATRIP;ATRIP iso2;ATRIP iso2;ATRIP iso2§224;224;131;97	1588	5.56865e+08	0.0854771	3.09747e+09	0.321142	2.46126e+08	5.56865e+08	4.62118e+08	4.19927e+08	1.75619e+09	3.48263e+09	2.43427e+09	2.23872e+09	1.49466e+09	2.71231e+09	2.26931e+09	2.84408e+09	1.00119e+09	2.28361e+09	1.91424e+09	1.79196e+09	1.75619e+09	3.49363e+09	2.61475e+09	2.43076e+09	1.78448e+09	3.10969e+09	2.97917e+09	2.8456e+09	1.1896	0.935061	0.839826	0.992273	0.574219	0.468955	0.801267	0.739409	0.673229	0.994381	0.749563	0.66067
20840	SLC9A1	NHE1	§693	Sodium/hydrogen exchanger 1	P19634	http://www.phosphosite.org/proteinAction.do?id=1013&showAllSites=true	90.7	NHE1§693	10363	1.03823e+08	0.276917	1.15868e+09	0.147641	4.30316e+07	1.03823e+08	4.48572e+07	7.74644e+07	2.86642e+08	6.19334e+08	8.94889e+08	5.24754e+08	8.19342e+08	1.20082e+09	1.42247e+09	3.38139e+08	1.75043e+08	4.25762e+08	1.85813e+08	3.30564e+08	2.86642e+08	6.2129e+08	9.61237e+08	5.69769e+08	9.78217e+08	1.37675e+09	1.86743e+09	3.3832e+08	1.28234	0.0861422	0.917224	1.11602	1.74564	0.991127	0.493037	0.932829	-1.53177	0.963797	0.921538	0.125528
7021	SUGT1;SUGT1	SUGT1;SUGT1 iso 2	§281;249	Suppressor of G2 allele of SKP1 homolog	Q9Y2Z0;Q9Y2Z0-2	http://www.phosphosite.org/proteinAction.do?id=2636&showAllSites=true	41	SUGT1;SUGT1 iso 2§281;249	16192	2.97444e+08	0.118788	1.09852e+09	0.0860496	2.97444e+08	1.2303e+08	1.91328e+08	1.38653e+08	1.10607e+09	6.57454e+08	7.21235e+08	7.52455e+08	1.09096e+09	5.88943e+08	5.94825e+08	6.1771e+08	1.20994e+09	5.04526e+08	7.92543e+08	5.91676e+08	1.10607e+09	6.59531e+08	7.74708e+08	8.17003e+08	1.3025e+09	6.75228e+08	7.80891e+08	6.18041e+08	-1.26193	-0.610369	-1.03205	-0.74593	-0.513716	-0.437029	-0.947842	-0.738095	-1.07551	-0.985234	-0.620727	-0.848198
20431	PKP2;PKP2	plakophilin 2;plakophilin 2 iso2	§294;294	Plakophilin-2	Q99959;Q99959-2	http://www.phosphosite.org/proteinAction.do?id=6853&showAllSites=true	97.4	plakophilin 2;plakophilin 2 iso2§294;294	11845	9.49472e+07	0.26931	4.23836e+08	0.228321	9.49472e+07	4.80044e+07	5.26874e+07	3.79496e+07	4.92368e+08	2.07848e+08	2.74061e+08	1.19563e+08	3.55303e+08	2.19954e+08	2.03551e+08	1.19906e+08	3.86224e+08	1.96858e+08	2.18248e+08	1.61942e+08	4.92368e+08	2.08504e+08	2.94381e+08	1.2982e+08	4.24199e+08	2.52179e+08	2.67223e+08	1.1997e+08	-0.972283	-0.823469	-1.25396	-1.23966	-0.742053	-1.92323	-0.750292	-0.666696	-1.82207	-0.987412	-0.744073	-1.66642
34326	NEDD4L;NEDD4L;NEDD4L;NEDD4L;NEDD4L;NEDD4L;NEDD4L	NEDD4L;NEDD4L iso5;NEDD4L iso5;NEDD4L iso5;NEDD4L iso5;NEDD4L iso5;NEDD4L iso5	§448;384;327;428;420;440;307	E3 ubiquitin-protein ligase NEDD4-like	Q96PU5;Q96PU5-2;Q96PU5-4;Q96PU5-5;Q96PU5-6;Q96PU5-7;Q96PU5-9	http://www.phosphosite.org/proteinAction.do?id=6134&showAllSites=true	111.9	NEDD4L;NEDD4L iso5;NEDD4L iso5;NEDD4L iso5;NEDD4L iso5;NEDD4L iso5;NEDD4L iso5§448;384;327;428;420;440;307	10199	1.74201e+09	0.0619021	4.6902e+09	0.0852635	1.74201e+09	8.98529e+08	1.02457e+09	8.10563e+08	4.72194e+09	2.48026e+09	2.86857e+09	2.4963e+09	4.65846e+09	2.19716e+09	2.62253e+09	2.51793e+09	7.08609e+09	3.68472e+09	4.24408e+09	3.45892e+09	4.72194e+09	2.4881e+09	3.08125e+09	2.71044e+09	5.56176e+09	2.51906e+09	3.44287e+09	2.51928e+09	-0.943435	-0.739537	-1.03467	-0.924336	-0.615865	-0.800851	-1.14266	-0.691929	-1.14253	-1.00348	-0.682444	-0.992683
14644	DOCK7;DOCK7;DOCK7;DOCK7;DOCK7;DOCK7;DOCK7	DOCK7;DOCK7 iso2;DOCK7 iso3;DOCK7 iso 4;DOCK7 iso 5;DOCK7 iso 6;DOCK7 iso 7	§452;452;452;§452;§452;§452;§452	Dedicator of cytokinesis protein 7	Q96N67;Q96N67-2;Q96N67-3;Q96N67-4;Q96N67-5;Q96N67-6;Q96N67-7	http://www.phosphosite.org/proteinAction.do?id=5953&showAllSites=true	242.4	DOCK7;DOCK7 iso2;DOCK7 iso3;DOCK7 iso 4;DOCK7 iso 5;DOCK7 iso 6;DOCK7 iso 7§452;452;452;§452;§452;§452;§452	4334	1.15339e+08	0.20932	4.83861e+08	0.189503	1.15339e+08	6.05323e+07	1.31335e+07	5.73256e+07	5.57386e+08	2.04541e+08	1.65523e+08	1.88215e+08	4.10336e+08	2.88702e+08	1.36672e+08	2.2327e+08	4.69174e+08	2.48233e+08	5.4403e+07	2.44626e+08	5.57386e+08	2.05188e+08	1.77795e+08	2.04361e+08	4.89902e+08	3.30999e+08	1.79424e+08	2.2339e+08	-0.918429	-3.10837	-0.939546	-1.44173	-1.64846	-1.44755	-0.565667	-1.44912	-1.13293	-0.975276	-2.06865	-1.17334
20055	NUP153;NUP153;NUP153	NUP153;NUP153 iso 2;NUP153 iso 3	§320;§320;§320	Nuclear pore complex protein Nup153	P49790;P49790-2;P49790-3	http://www.phosphosite.org/proteinAction.do?id=5844&showAllSites=true	153.8	NUP153;NUP153 iso 2;NUP153 iso 3§320;§320;§320	10787	6.67527e+07	0.156426	4.07861e+08	0.227343	6.67527e+07	3.40126e+07	4.65818e+07	3.97183e+07	4.09198e+08	2.05264e+08	2.74906e+08	3.74856e+08	4.06525e+08	1.96068e+08	2.01486e+08	3.35355e+08	2.71535e+08	1.3948e+08	1.92957e+08	1.6949e+08	4.09198e+08	2.05912e+08	2.95288e+08	4.07012e+08	4.85352e+08	2.24793e+08	2.64512e+08	3.35534e+08	-0.961081	-0.492862	-0.679936	-0.990768	-0.470676	-0.00772721	-1.11043	-0.875699	-0.532572	-1.02076	-0.613079	-0.406745
8853	CNN3;CNN3;CNN3	calponin 3;calponin 3 iso 2;calponin 3 iso 3	§285;§244;239	Calponin-3	Q15417;Q15417-2;Q15417-3	http://www.phosphosite.org/proteinAction.do?id=5246&showAllSites=true	36.4	calponin 3;calponin 3 iso 2;calponin 3 iso 3§285;§244;239	2329	2.87574e+08	0.175737	1.18022e+09	0.191566	2.71396e+08	8.81408e+07	1.58435e+08	1.21082e+08	1.19296e+09	8.66624e+08	9.31171e+08	6.46829e+08	1.16749e+09	7.24402e+08	7.21354e+08	5.94914e+08	1.10398e+09	3.61451e+08	6.5629e+08	5.16695e+08	1.19296e+09	8.69362e+08	1.00021e+09	7.02316e+08	1.39387e+09	8.30533e+08	9.46999e+08	5.95233e+08	-1.61084	-0.750305	-1.09533	-0.456518	-0.254243	-0.764354	-0.746984	-0.557659	-1.22757	-0.938114	-0.520736	-1.02908
8859	CNN3;CNN3;CNN3	calponin 3;calponin 3 iso 2;calponin 3 iso 3	§288;247;§242	Calponin-3	Q15417;Q15417-2;Q15417-3	http://www.phosphosite.org/proteinAction.do?id=5246&showAllSites=true	36.4	calponin 3;calponin 3 iso 2;calponin 3 iso 3§288;247;§242	2331	2.87574e+08	0.175737	1.18022e+09	0.191566	2.71396e+08	8.81408e+07	1.58435e+08	1.21082e+08	1.19296e+09	8.66624e+08	9.31171e+08	6.46829e+08	1.16749e+09	7.24402e+08	7.21354e+08	5.94914e+08	1.10398e+09	3.61451e+08	6.5629e+08	5.16695e+08	1.19296e+09	8.69362e+08	1.00021e+09	7.02316e+08	1.39387e+09	8.30533e+08	9.46999e+08	5.95233e+08	-1.61084	-0.750305	-1.09533	-0.456518	-0.254243	-0.764354	-0.746984	-0.557659	-1.22757	-0.938114	-0.520736	-1.02908
8861	CNN3;CNN3;CNN3	calponin 3;calponin 3 iso 2;calponin 3 iso 3	§293;252;247	Calponin-3	Q15417;Q15417-2;Q15417-3	http://www.phosphosite.org/proteinAction.do?id=5246&showAllSites=true	36.4	calponin 3;calponin 3 iso 2;calponin 3 iso 3§293;252;247	2333	2.87574e+08	0.175737	1.18022e+09	0.191566	2.71396e+08	8.81408e+07	1.58435e+08	1.21082e+08	1.19296e+09	8.66624e+08	9.31171e+08	6.46829e+08	1.16749e+09	7.24402e+08	7.21354e+08	5.94914e+08	1.10398e+09	3.61451e+08	6.5629e+08	5.16695e+08	1.19296e+09	8.69362e+08	1.00021e+09	7.02316e+08	1.39387e+09	8.30533e+08	9.46999e+08	5.95233e+08	-1.61084	-0.750305	-1.09533	-0.456518	-0.254243	-0.764354	-0.746984	-0.557659	-1.22757	-0.938114	-0.520736	-1.02908
8863	CNN3;CNN3;CNN3	calponin 3;calponin 3 iso 2;calponin 3 iso 3	§296;255;250	Calponin-3	Q15417;Q15417-2;Q15417-3	http://www.phosphosite.org/proteinAction.do?id=5246&showAllSites=true	36.4	calponin 3;calponin 3 iso 2;calponin 3 iso 3§296;255;250	2334	2.87574e+08	0.175737	1.18022e+09	0.191566	2.71396e+08	8.81408e+07	1.58435e+08	1.21082e+08	1.19296e+09	8.66624e+08	9.31171e+08	6.46829e+08	1.16749e+09	7.24402e+08	7.21354e+08	5.94914e+08	1.10398e+09	3.61451e+08	6.5629e+08	5.16695e+08	1.19296e+09	8.69362e+08	1.00021e+09	7.02316e+08	1.39387e+09	8.30533e+08	9.46999e+08	5.95233e+08	-1.61084	-0.750305	-1.09533	-0.456518	-0.254243	-0.764354	-0.746984	-0.557659	-1.22757	-0.938114	-0.520736	-1.02908
5154	PKP3;PKP3	plakophilin 3;plakophilin 3 iso 2	§163;§178	Plakophilin-3	Q9Y446;Q9Y446-2	http://www.phosphosite.org/proteinAction.do?id=3262&showAllSites=true	87	plakophilin 3;plakophilin 3 iso 2§163;§178	11856	1.23678e+09	0.106759	3.25656e+09	0.174838	1.23678e+09	5.46137e+08	6.36036e+08	5.69407e+08	3.77846e+09	1.86483e+09	1.69236e+09	1.35994e+09	2.73466e+09	1.54381e+09	1.47004e+09	2.22735e+09	5.03094e+09	2.23962e+09	2.63466e+09	2.42983e+09	3.77846e+09	1.87072e+09	1.81784e+09	1.4766e+09	3.26493e+09	1.76999e+09	1.92987e+09	2.22854e+09	-1.16757	-0.933208	-1.04997	-1.0142	-1.05557	-1.35552	-0.88331	-0.758546	-0.550954	-1.0217	-0.915776	-0.985482
5206	PKP3;PKP3	plakophilin 3;plakophilin 3 iso 2	159;174	Plakophilin-3	Q9Y446;Q9Y446-2	http://www.phosphosite.org/proteinAction.do?id=3262&showAllSites=true	87	plakophilin 3;plakophilin 3 iso 2159;174	11882	1.23678e+09	0.106759	3.25656e+09	0.174838	1.23678e+09	5.46137e+08	6.36036e+08	5.69407e+08	3.77846e+09	1.86483e+09	1.69236e+09	1.35994e+09	2.73466e+09	1.54381e+09	1.47004e+09	2.22735e+09	5.03094e+09	2.23962e+09	2.63466e+09	2.42983e+09	3.77846e+09	1.87072e+09	1.81784e+09	1.4766e+09	3.26493e+09	1.76999e+09	1.92987e+09	2.22854e+09	-1.16757	-0.933208	-1.04997	-1.0142	-1.05557	-1.35552	-0.88331	-0.758546	-0.550954	-1.0217	-0.915776	-0.985482
3827	ZYX;ZYX	Zyxin;Zyxin iso 2	§308;151	Zyxin	Q15942;Q15942-2	http://www.phosphosite.org/proteinAction.do?id=5914&showAllSites=true	61.2	Zyxin;Zyxin iso 2§308;151	18983	1.29413e+09	0.0903056	7.57576e+09	0.100522	1.18981e+09	4.72046e+08	1.06618e+09	8.30471e+08	7.35562e+09	3.87839e+09	7.63252e+09	5.52795e+09	7.7959e+09	4.65699e+09	7.05515e+09	6.04924e+09	4.8399e+09	1.93578e+09	4.41645e+09	3.54387e+09	7.35562e+09	3.89064e+09	8.19841e+09	6.00216e+09	9.30757e+09	5.33928e+09	9.26205e+09	6.05248e+09	-1.32206	-0.132089	-0.449649	-0.918838	0.156498	-0.293365	-0.80176	-0.00707224	-0.620878	-1.01422	0.00577899	-0.454631
3128	DOCK5	DOCK5	§1766	Dedicator of cytokinesis protein 5	Q9H7D0	http://www.phosphosite.org/proteinAction.do?id=11969&showAllSites=true	215.2	DOCK5§1766	4308	1.46838e+08	0.158546	3.92205e+08	0.189083	1.46838e+08	7.47659e+07	9.13488e+07	8.01217e+07	3.72775e+08	1.63656e+08	2.83566e+08	2.35014e+08	4.11636e+08	2.21412e+08	2.14274e+08	2.32514e+08	5.97303e+08	3.06602e+08	3.78396e+08	3.41904e+08	3.72775e+08	1.64172e+08	3.0459e+08	2.55174e+08	4.91454e+08	2.53851e+08	2.81301e+08	2.32638e+08	-0.962094	-0.658566	-0.804873	-1.18309	-0.291434	-0.546821	-0.953075	-0.804942	-1.07897	-1.03275	-0.584981	-0.810221
33298	RRP1B;RRP1B	RRP1B;RRP1B iso 2	§706;688	Ribosomal RNA processing protein 1 homolog B	Q14684;Q14684-2	http://www.phosphosite.org/proteinAction.do?id=13454&showAllSites=true	84.4	RRP1B;RRP1B iso 2§706;688	13948	3.58249e+08	0.187029	1.15306e+09	0.153006	3.58249e+08	1.52173e+08	2.37773e+08	2.02504e+08	1.10958e+09	5.89363e+08	7.41885e+08	8.08893e+08	1.19654e+09	6.40828e+08	6.57829e+08	8.51893e+08	1.45728e+09	6.24035e+08	9.84933e+08	8.64147e+08	1.10958e+09	5.91224e+08	7.9689e+08	8.78283e+08	1.42856e+09	7.34714e+08	8.63602e+08	8.52349e+08	-1.22358	-0.565178	-0.753927	-0.908236	-0.477562	-0.337257	-0.959306	-0.726123	-0.745046	-1.03037	-0.589621	-0.612077
16664	PTPN14	PTPN14	§809	Tyrosine-protein phosphatase non-receptor type 14	Q15678	http://www.phosphosite.org/proteinAction.do?id=10132&showAllSites=true	135.2	PTPN14§809	12601	9.60392e+08	0.0791662	4.02917e+09	0.16309	9.60392e+08	4.74106e+08	6.09806e+08	3.4258e+08	4.03753e+09	2.16304e+09	2.45412e+09	1.59926e+09	4.02082e+09	1.82372e+09	2.3804e+09	2.09684e+09	3.90666e+09	1.94423e+09	2.52601e+09	1.46189e+09	4.03753e+09	2.16987e+09	2.63607e+09	1.73645e+09	4.80048e+09	2.09091e+09	3.12501e+09	2.09796e+09	-1.00674	-0.629075	-1.4181	-0.895864	-0.615082	-1.21733	-1.19905	-0.61932	-1.19419	-1.03388	-0.621159	-1.27654
23948	RBM27	RBM27	§769	RNA-binding protein 27	Q9P2N5	http://www.phosphosite.org/proteinAction.do?id=16007&showAllSites=true	118.6	RBM27§769	13338	5.07344e+07	0.248651	1.92647e+08	0.26316	4.49752e+07	1.53343e+07	5.07344e+07	3.08472e+07	2.00256e+08	1.40983e+08	1.7948e+08	1.58472e+08	1.85038e+08	1.02983e+08	1.98661e+08	1.69794e+08	1.82949e+08	6.28832e+07	2.10158e+08	1.31634e+08	2.00256e+08	1.41428e+08	1.92787e+08	1.72066e+08	2.20917e+08	1.18071e+08	2.60804e+08	1.69885e+08	-1.54069	0.200035	-0.474903	-0.501774	-0.0548408	-0.21888	-0.903858	0.23946	-0.378948	-0.982109	0.128218	-0.357577
20439	PKP2;PKP2	plakophilin 2;plakophilin 2 iso2	§82;82	Plakophilin-2	Q99959;Q99959-2	http://www.phosphosite.org/proteinAction.do?id=6853&showAllSites=true	97.4	plakophilin 2;plakophilin 2 iso2§82;82	11849	5.86767e+08	0.368174	2.55872e+09	0.160793	5.86767e+08	2.45949e+08	3.0092e+08	1.75276e+08	2.73103e+09	1.4097e+09	1.52093e+09	7.60155e+08	2.3864e+09	1.29573e+09	1.32642e+09	8.83472e+08	2.38684e+09	1.0086e+09	1.24651e+09	7.47955e+08	2.73103e+09	1.41415e+09	1.63369e+09	8.25363e+08	2.84914e+09	1.48557e+09	1.74134e+09	8.83945e+08	-1.24275	-0.93721	-1.67408	-0.94951	-0.741308	-1.72634	-0.939513	-0.710331	-1.6885	-1.04392	-0.796283	-1.69631
7256	TSC2;TSC2;TSC2;TSC2;TSC2;TSC2;TSC2	TSC2;TSC2 iso2;TSC2 iso3;TSC2 iso4;TSC2 iso 5;TSC2 iso 6;TSC2 iso 7	§1449, §1452;1406, 1409;1405, 1408;1426, 1429;1382, §1385;§1346, 1349;§1334, §1337	Tuberin	P49815;P49815-2;P49815-3;P49815-4;P49815-5;P49815-6;P49815-7	http://www.phosphosite.org/proteinAction.do?id=1095&showAllSites=true	200.5	TSC2;TSC2 iso2;TSC2 iso3;TSC2 iso4;TSC2 iso 5;TSC2 iso 6;TSC2 iso 7§1449, §1452;1406, 1409;1405, 1408;1426, 1429;1382, §1385;§1346, 1349;§1334, §1337	17337	1.43105e+08	0.136259	3.11546e+08	0.266622	1.29321e+08	7.91016e+07	9.6075e+07	1.4053e+08	2.94171e+08	1.80258e+08	9.52074e+07	2.64871e+08	2.0703e+08	7.24397e+07	1.06461e+08	3.58221e+08	5.26047e+08	3.24382e+08	3.97973e+08	5.99682e+08	2.94171e+08	1.80827e+08	1.02266e+08	2.87592e+08	2.47174e+08	8.30527e+07	1.39762e+08	3.58412e+08	-0.697495	-0.402519	0.189008	-0.702046	-1.52433	-0.0326332	-1.57343	-0.822554	0.536093	-0.99099	-0.916467	0.230822
18722	STK3;STK3	MST2;MST2 iso 2	§384;412	Serine/threonine-protein kinase 3	Q13188;Q13188-2	http://www.phosphosite.org/proteinAction.do?id=770&showAllSites=true	56.3	MST2;MST2 iso 2§384;412	9702	2.64334e+08	0.412193	8.33648e+08	0.331802	2.64334e+08	1.06166e+08	1.40713e+08	1.34275e+08	7.20671e+08	3.86308e+08	6.39587e+08	4.35105e+08	9.46625e+08	5.03396e+08	5.58445e+08	4.59075e+08	1.07525e+09	4.35367e+08	5.82876e+08	5.72993e+08	7.20671e+08	3.87528e+08	6.87007e+08	4.7243e+08	1.13018e+09	5.77148e+08	7.3313e+08	4.5932e+08	-1.30437	-0.883411	-0.908083	-0.895041	-0.0690164	-0.60924	-0.96954	-0.624412	-1.29898	-1.05632	-0.525613	-0.938768
20425	PKP2;PKP2	plakophilin 2;plakophilin 2 iso2	§251;251	Plakophilin-2	Q99959;Q99959-2	http://www.phosphosite.org/proteinAction.do?id=6853&showAllSites=true	97.4	plakophilin 2;plakophilin 2 iso2§251;251	11841	3.90083e+08	0.158328	8.19435e+08	0.189674	3.90083e+08	2.34172e+08	2.0593e+08	1.3948e+08	9.61059e+08	3.38685e+08	5.47295e+08	4.05171e+08	6.77812e+08	3.90678e+08	4.98554e+08	1.93474e+08	1.58677e+09	9.60301e+08	8.53026e+08	5.95206e+08	9.61059e+08	3.39755e+08	5.87873e+08	4.39928e+08	8.09243e+08	4.47916e+08	6.54506e+08	1.93578e+08	-0.724534	-0.895429	-1.41463	-1.50013	-0.709121	-1.12736	-0.853346	-0.306167	-2.06366	-1.026	-0.636906	-1.53522
1124	EPS15L1;EPS15L1;EPS15L1;EPS15L1	EPS15R;EPS15R iso2;EPS15R iso 3;EPS15R iso4	§229;229;§229;229	Epidermal growth factor receptor substrate 15-like 1	Q9UBC2;Q9UBC2-2;Q9UBC2-3;Q9UBC2-4	http://www.phosphosite.org/proteinAction.do?id=27565801&showAllSites=true	94.2	EPS15R;EPS15R iso2;EPS15R iso 3;EPS15R iso4§229;229;§229;229	5014	1.50145e+09	0.44231	6.13095e+09	0.25848	1.42446e+09	7.94289e+08	8.62223e+08	1.33862e+09	5.9466e+09	3.39806e+09	3.57251e+09	5.46693e+09	6.3153e+09	2.3719e+09	2.66494e+09	4.88853e+09	5.7944e+09	3.25725e+09	3.5716e+09	5.7123e+09	5.9466e+09	3.40879e+09	3.83738e+09	5.93591e+09	7.53987e+09	2.71941e+09	3.49855e+09	4.89114e+09	-0.831005	-0.698087	-0.0205862	-0.802804	-0.631944	-0.00259738	-1.47125	-1.10778	-0.624368	-1.03502	-0.812604	-0.215851
22102	SCAF11;SCAF11	SFRS2IP;SFRS2IP iso2	§723;408	Protein SCAF11	Q99590;Q99590-2	http://www.phosphosite.org/proteinAction.do?id=6340&showAllSites=true	164.6	SFRS2IP;SFRS2IP iso2§723;408	14538	4.96071e+07	0.34463	3.07423e+08	0.400383	4.66295e+07	1.2734e+07	4.96071e+07	2.24834e+07	3.11558e+08	2.22813e+08	2.8721e+08	2.61036e+08	3.03288e+08	2.38498e+08	2.40738e+08	2.90222e+08	1.89678e+08	5.222e+07	2.05488e+08	9.59437e+07	3.11558e+08	2.23517e+08	3.08504e+08	2.83428e+08	3.62097e+08	2.7344e+08	3.16042e+08	2.90377e+08	-1.86088	0.115503	-0.983295	-0.479113	-0.0142099	-0.136515	-0.405152	-0.196259	-0.318446	-0.915049	-0.0316553	-0.479419
9446	LIMA1;LIMA1;LIMA1;LIMA1;LIMA1	eplin;eplin iso4;eplin iso4;eplin iso4;eplin iso4	§686;526;384;687;527	LIM domain and actin-binding protein 1	Q9UHB6;Q9UHB6-2;Q9UHB6-3;Q9UHB6-4;Q9UHB6-5	http://www.phosphosite.org/proteinAction.do?id=4593&showAllSites=true	85.2	eplin;eplin iso4;eplin iso4;eplin iso4;eplin iso4§686;526;384;687;527	4985	2.5624e+09	0.100169	4.44503e+09	0.338275	2.5624e+09	1.46813e+09	1.01565e+09	9.344e+08	4.83033e+09	2.10127e+09	1.38437e+09	1.76496e+09	4.05973e+09	1.81488e+09	6.71387e+08	2.63816e+09	1.04233e+10	6.02056e+09	4.20716e+09	3.98737e+09	4.83033e+09	2.10791e+09	1.48701e+09	1.91637e+09	4.84694e+09	2.08077e+09	8.81401e+08	2.63957e+09	-0.791835	-1.30889	-1.3863	-1.19631	-1.69971	-1.33375	-1.21996	-2.4592	-0.876772	-1.06937	-1.8226	-1.19894
9431	LIMA1;LIMA1;LIMA1;LIMA1;LIMA1	eplin;eplin iso4;eplin iso4;eplin iso4;eplin iso4	§490;330;188;491;§331	LIM domain and actin-binding protein 1	Q9UHB6;Q9UHB6-2;Q9UHB6-3;Q9UHB6-4;Q9UHB6-5	http://www.phosphosite.org/proteinAction.do?id=4593&showAllSites=true	85.2	eplin;eplin iso4;eplin iso4;eplin iso4;eplin iso4§490;330;188;491;§331	4981	3.50749e+09	0.0868707	2.60322e+10	0.168196	3.50749e+09	1.72732e+09	1.14186e+09	1.27104e+09	2.5676e+10	1.13194e+10	8.85712e+09	7.87922e+09	2.63884e+10	1.30483e+10	8.29384e+09	1.08202e+10	1.42677e+10	7.08344e+09	4.72993e+09	5.42393e+09	2.5676e+10	1.13551e+10	9.51381e+09	8.55512e+09	3.15053e+10	1.496e+10	1.08882e+10	1.0826e+10	-1.01023	-1.59286	-1.39534	-1.17708	-1.43233	-1.58556	-1.07448	-1.53283	-1.54109	-1.08726	-1.51934	-1.50733
14679	RIC8A;RIC8A;RIC8A;RIC8A	RIC8A;RIC8A iso 2;RIC8A iso 3;RIC8A iso 4	§502;496;508;501	Synembryn-A	Q9NPQ8;Q9NPQ8-2;Q9NPQ8-3;Q9NPQ8-4	http://www.phosphosite.org/proteinAction.do?id=9716&showAllSites=true	59.7	RIC8A;RIC8A iso 2;RIC8A iso 3;RIC8A iso 4§502;496;508;501	13568	5.99273e+08	0.115081	2.15882e+09	0.141339	5.99273e+08	3.31061e+08	3.97005e+08	3.58514e+08	2.19318e+09	9.59981e+08	1.12034e+09	1.39266e+09	2.12446e+09	9.50247e+08	1.02557e+09	1.36415e+09	2.43771e+09	1.35763e+09	1.64452e+09	1.52989e+09	2.19318e+09	9.63014e+08	1.20341e+09	1.51213e+09	2.5364e+09	1.08947e+09	1.34638e+09	1.36488e+09	-0.844439	-0.567857	-0.6721	-1.1874	-0.865902	-0.536449	-1.21916	-0.913697	-0.894009	-1.08367	-0.782485	-0.700853
16185	ENSA;ENSA;ENSA;ENSA;ENSA;ENSA;ENSA;ENSA	ENSA;ENSA iso2;ENSA iso3;ENSA iso5;ENSA iso5;ENSA iso5;ENSA iso5;ENSA iso5	§109;109;125;132;105;105;121;125	Alpha-endosulfine	O43768;O43768-2;O43768-3;O43768-4;O43768-5;O43768-6;O43768-7;O43768-9	http://www.phosphosite.org/proteinAction.do?id=5242&showAllSites=true	13.4	ENSA;ENSA iso2;ENSA iso3;ENSA iso5;ENSA iso5;ENSA iso5;ENSA iso5;ENSA iso5§109;109;125;132;105;105;121;125	4865	2.97582e+07	0.270799	6.47756e+07	0.48613	2.35644e+07	1.83794e+07	1.19167e+07	9.9288e+06	7.70954e+07	4.47201e+07	2.81853e+07	20903594	5.24559e+07	1.58997e+07	4.81565e+07	1.92171e+07	9.58546e+07	7.53707e+07	4.93629e+07	4.23692e+07	7.70954e+07	4.48614e+07	3.0275e+07	2.26968e+07	6.26274e+07	1.82292e+07	6.32202e+07	1.92274e+07	-0.346843	-0.95742	-1.17783	-0.78117	-1.34852	-1.76416	-1.78054	0.013593	-1.70363	-0.969519	-0.764115	-1.54854
18139	MLK4;MLK4	MLK4;MLK4 iso2	§528;528	Mitogen-activated protein kinase kinase kinase MLK4	Q5TCX8;Q5TCX8-2	http://www.phosphosite.org/proteinAction.do?id=2000&showAllSites=true	113.9	MLK4;MLK4 iso2§528;528	9452	1.08573e+08	0.0662403	5.46354e+08	0.224441	1.08573e+08	4.07934e+07	6.12058e+07	8.30476e+07	6.94011e+08	3.44814e+08	3.26543e+08	4.68033e+08	3.98697e+08	2.31428e+08	1.86625e+08	6.23624e+08	4.4165e+08	1.67287e+08	2.53534e+08	3.5439e+08	6.94011e+08	3.45903e+08	3.50753e+08	5.08183e+08	4.76007e+08	2.65334e+08	2.45003e+08	6.23958e+08	-1.40058	-0.800727	-0.317569	-1.00459	-0.984503	-0.449612	-0.843171	-0.958183	0.390467	-1.08278	-0.914471	-0.125571
35500	CAMSAP2;CAMSAP2;CAMSAP2	CAMSAP1L1;CAMSAP1L1 iso2;CAMSAP1L1 iso 3	§673;646;662	Calmodulin-regulated spectrin-associated protein 2	Q08AD1;Q08AD1-2;Q08AD1-3	http://www.phosphosite.org/proteinAction.do?id=10697&showAllSites=true	168	CAMSAP1L1;CAMSAP1L1 iso2;CAMSAP1L1 iso 3§673;646;662	2367	9.62888e+07	0.166058	5.09281e+08	0.27695	9.62888e+07	4.0699e+07	4.16388e+07	6.3144e+07	5.05798e+08	2.50679e+08	2.85451e+08	3.73992e+08	5.12763e+08	2.55455e+08	2.42429e+08	4.13086e+08	3.91681e+08	1.669e+08	1.72481e+08	2.69455e+08	5.05798e+08	2.51471e+08	3.06615e+08	4.06075e+08	6.12191e+08	2.92882e+08	3.18263e+08	4.13307e+08	-1.2307	-1.18324	-0.539637	-1.00817	-0.722132	-0.316816	-1.06366	-0.943762	-0.566767	-1.10084	-0.949712	-0.474406
21176	XPO4	Exportin-4	§521	Exportin-4	Q9C0E2	http://www.phosphosite.org/proteinAction.do?id=2617012&showAllSites=true	130.1	Exportin-4§521	5235	3.70723e+08	0.196104	2.09262e+09	0.07235	3.70723e+08	1.62817e+08	2.01873e+08	1.93576e+08	2.24313e+09	1.02672e+09	1.13426e+09	1.35068e+09	1.9421e+09	1.00408e+09	9.41008e+08	1.46173e+09	1.50802e+09	6.67687e+08	8.36224e+08	8.26047e+08	2.24313e+09	1.02996e+09	1.21835e+09	1.46655e+09	2.31868e+09	1.15118e+09	1.23536e+09	1.46251e+09	-1.17541	-0.850694	-0.868359	-1.12293	-0.880582	-0.613094	-1.01018	-0.908371	-0.664854	-1.10284	-0.879882	-0.715436
34981	UHRF1;UHRF1	UHRF1;UHRF1 iso2	§93;106	E3 ubiquitin-protein ligase UHRF1	Q96T88;Q96T88-2	http://www.phosphosite.org/proteinAction.do?id=16876&showAllSites=true	89.8	UHRF1;UHRF1 iso2§93;106	17553	1.94631e+08	0.150027	1.50706e+09	0.0987317	1.94631e+08	7.5975e+07	1.28932e+08	1.49113e+08	1.68989e+09	8.71372e+08	9.56479e+08	1.33685e+09	1.32423e+09	6.89422e+08	8.95834e+08	1.64329e+09	7.91716e+08	3.11561e+08	5.34079e+08	6.36309e+08	1.68989e+09	8.74125e+08	1.02739e+09	1.45153e+09	1.58101e+09	7.90427e+08	1.17606e+09	1.64417e+09	-1.34547	-0.567929	-0.315255	-0.951015	-0.717936	-0.219356	-1.00014	-0.426887	0.0565161	-1.09887	-0.570917	-0.159365
4863	ANXA2;ANXA2P2;ANXA2	ANXA2;ANXA2P2;ANXA2 iso2	§18;18;36	Annexin A2	P07355;A6NMY6;P07355-2	http://www.phosphosite.org/proteinAction.do?id=3235&showAllSites=true	38.6	ANXA2;ANXA2P2;ANXA2 iso2§18;18;36	889	2.32945e+09	0.117056	8.27022e+09	0.150107	2.32945e+09	9.83704e+08	1.47976e+09	1.13622e+09	8.87652e+09	4.25031e+09	5.62937e+09	4.03851e+09	7.66392e+09	3.87563e+09	4.93008e+09	3.78084e+09	9.47569e+09	4.034e+09	6.12963e+09	4.84858e+09	8.87652e+09	4.26374e+09	6.04675e+09	4.38495e+09	9.15e+09	4.44344e+09	6.47225e+09	3.78287e+09	-1.23202	-0.628431	-0.966668	-1.05788	-0.553835	-1.01744	-1.04209	-0.499505	-1.27429	-1.11066	-0.56059	-1.08613
7158	TNKS1BP1;TNKS1BP1	TNKS1BP1;TNKS1BP1 iso 2	§1024;475	182 kDa tankyrase-1-binding protein	Q9C0C2;Q9C0C2-2	http://www.phosphosite.org/proteinAction.do?id=4542&showAllSites=true	181.7	TNKS1BP1;TNKS1BP1 iso 2§1024;475	16867	4.88085e+08	0.155528	1.70993e+09	0.205704	4.88085e+08	1.89768e+08	2.65847e+08	2.81399e+08	1.94576e+09	1.02987e+09	7.45832e+08	9.33759e+08	1.4741e+09	7.38477e+08	5.3465e+08	1.80075e+09	1.98542e+09	7.78208e+08	1.10122e+09	1.20082e+09	1.94576e+09	1.03313e+09	8.01129e+08	1.01386e+09	1.75994e+09	8.4667e+08	7.01892e+08	1.80172e+09	-1.35122	-0.850341	-0.725428	-0.913318	-1.28023	-0.940475	-1.05565	-1.3262	0.0338506	-1.10673	-1.15226	-0.544018
6749	PRRC2C;PRRC2C;PRRC2C;PRRC2C;PRRC2C;PRRC2C;PRRC2C	PRRC2C;PRRC2C iso3;PRRC2C iso4;PRRC2C iso4;PRRC2C iso4;PRRC2C iso4;PRRC2C iso2	§779;779;779;779;779;781;536	Protein PRRC2C	Q9Y520;Q9Y520-3;Q9Y520-4;Q9Y520-5;Q9Y520-6;Q9Y520-7;Q9Y520-2	http://www.phosphosite.org/proteinAction.do?id=7762&showAllSites=true	316.7	PRRC2C;PRRC2C iso3;PRRC2C iso4;PRRC2C iso4;PRRC2C iso4;PRRC2C iso4;PRRC2C iso2§779;779;779;779;779;781;536	12479	1.06486e+08	0.277505	5.94356e+08	0.315622	1.06486e+08	4.40246e+07	9.0339e+07	7.45499e+07	5.36097e+08	2.46236e+08	3.78899e+08	5.10693e+08	6.52614e+08	3.48367e+08	4.98379e+08	3.33175e+08	4.33162e+08	1.80538e+08	3.74213e+08	3.18127e+08	5.36097e+08	2.47014e+08	4.06992e+08	5.54502e+08	7.7916e+08	3.99405e+08	6.54276e+08	3.33353e+08	-1.26261	-0.211046	-0.445301	-1.1179	-0.397496	0.0486976	-0.964065	-0.252021	-1.22487	-1.11486	-0.286854	-0.54049
31053	EIF2A;EIF2A;EIF2A;EIF2A	EIF2A;EIF2A iso2;EIF2A iso 3;EIF2A iso 4	§506, §518;292, 304;481, 493;445, 457	Eukaryotic translation initiation factor 2A	Q9BY44;Q9BY44-2;Q9BY44-3;Q9BY44-4	http://www.phosphosite.org/proteinAction.do?id=5355&showAllSites=true	64.9	EIF2A;EIF2A iso2;EIF2A iso 3;EIF2A iso 4§506, §518;292, 304;481, 493;445, 457	4628	5.93342e+07	0.489389	4.02061e+08	0.429401	3.86791e+07	1.16266e+07	5.93342e+07	2.03021e+07	4.48479e+08	2.60217e+08	3.80582e+08	3.00466e+08	3.55643e+08	2.39958e+08	2.87806e+08	3.90525e+08	1.57338e+08	4.76787e+07	2.45781e+08	8.66354e+07	4.48479e+08	2.61039e+08	4.08799e+08	3.2624e+08	4.24604e+08	2.75114e+08	3.77834e+08	3.90734e+08	-1.72245	0.643509	-0.860836	-0.780775	-0.133649	-0.459105	-0.62609	-0.168365	-0.119932	-1.0431	0.113832	-0.479957
35950	FAM129A	FAM129A	§602	Protein Niban	Q9BZQ8	http://www.phosphosite.org/proteinAction.do?id=14871&showAllSites=true	103.1	FAM129A§602	5376	4.08216e+09	0.12062	1.15809e+10	0.192091	4.08216e+09	1.94205e+09	1.50776e+09	1.73622e+09	1.24992e+10	5.65979e+09	5.77587e+09	3.18779e+09	1.06625e+10	4.8535e+09	4.73005e+09	4.49027e+09	1.66053e+10	7.96401e+09	6.24563e+09	7.40898e+09	1.24992e+10	5.67766e+09	6.2041e+09	3.46125e+09	1.27301e+10	5.56457e+09	6.20964e+09	4.49267e+09	-1.06008	-1.41072	-1.1643	-1.13847	-1.01055	-1.85248	-1.1939	-1.03566	-1.5026	-1.13082	-1.15231	-1.50646
8710	CEP170B;CEP170B;CEP170B	CEP170B;CEP170B iso2;CEP170B iso3	§1199;1199;1129	Centrosomal protein of 170 kDa protein B	Q9Y4F5;Q9Y4F5-2;Q9Y4F5-3	http://www.phosphosite.org/proteinAction.do?id=16435&showAllSites=true	171.6	CEP170B;CEP170B iso2;CEP170B iso3§1199;1199;1129	3150	4.41136e+07	0.12311	2.79136e+08	0.143339	4.41136e+07	1.79634e+07	1.43292e+07	2.2303e+07	2.99374e+08	1.47059e+08	1.70285e+08	1.49967e+08	2.58898e+08	1.27602e+08	9.62148e+07	1.73266e+08	1.79444e+08	7.36648e+07	5.9356e+07	9.51738e+07	2.99374e+08	1.47524e+08	1.8291e+08	1.62832e+08	3.091e+08	1.46297e+08	1.26311e+08	1.73358e+08	-1.28449	-1.59607	-0.9149	-1.021	-0.710815	-0.878564	-1.07917	-1.29109	-0.834315	-1.12822	-1.19932	-0.875926
37436	PHLDA2	PHLDA2	§42	Pleckstrin homology-like domain family A member 2	Q53GA4	http://www.phosphosite.org/proteinAction.do?id=14777&showAllSites=true	17.1	PHLDA2§42	11635	5.06918e+08	0.104171	1.04703e+09	0.39946	5.06918e+08	2.58976e+08	3.06633e+08	4.12585e+08	1.10242e+09	4.14412e+08	4.45974e+08	1.04339e+09	9.91638e+08	5.08241e+08	3.25252e+08	8.57629e+08	2.06203e+09	1.06202e+09	1.27017e+09	1.76063e+09	1.10242e+09	4.15721e+08	4.7904e+08	1.13289e+09	1.18392e+09	5.82702e+08	4.26993e+08	8.58088e+08	-0.957256	-0.699042	-0.227974	-1.40699	-1.20246	0.0393357	-1.02274	-1.47129	-0.464378	-1.129	-1.12426	-0.217672
3117	DIAPH3;DIAPH3;DIAPH3;DIAPH3;DIAPH3;DIAPH3	Diaphanous-3;Diaphanous-3 iso1;Diaphanous-3 iso4;Diaphanous-3 iso4;Diaphanous-3 iso4;Diaphanous-3 iso4	§1093;830;1082;1047;1023;1093	Protein diaphanous homolog 3	Q9NSV4;Q9NSV4-1;Q9NSV4-4;Q9NSV4-5;Q9NSV4-6;Q9NSV4-7	http://www.phosphosite.org/proteinAction.do?id=1289955&showAllSites=true	136.8	Diaphanous-3;Diaphanous-3 iso1;Diaphanous-3 iso4;Diaphanous-3 iso4;Diaphanous-3 iso4;Diaphanous-3 iso4§1093;830;1082;1047;1023;1093	4146	2.51322e+08	0.182922	6.78488e+08	0.361186	2.51322e+08	1.32749e+08	1.71138e+08	1.4631e+08	6.27603e+08	3.34289e+08	4.7474e+08	3.53242e+08	7.29373e+08	2.62012e+08	4.04944e+08	4.16933e+08	1.02232e+09	5.44381e+08	7.08907e+08	6.24349e+08	6.27603e+08	3.35345e+08	5.09938e+08	3.83544e+08	8.70802e+08	3.00399e+08	5.31614e+08	4.17156e+08	-0.909158	-0.528179	-0.711423	-0.904205	-0.29953	-0.710459	-1.53547	-0.711967	-1.06176	-1.11628	-0.513225	-0.82788
20762	SLC4A2;SLC4A2;SLC4A2	SLC4A2;SLC4A2 iso2;SLC4A2 iso2	§113;99;104	Anion exchange protein 2	P04920;P04920-2;P04920-3	http://www.phosphosite.org/proteinAction.do?id=12535&showAllSites=true	136.9	SLC4A2;SLC4A2 iso2;SLC4A2 iso2§113;99;104	14964	1.71829e+08	0.247657	1.60357e+09	0.225915	1.71829e+08	6.23026e+07	1.39204e+08	9.93685e+07	1.58465e+09	8.37453e+08	1.47017e+09	1.18871e+09	1.62248e+09	8.32874e+08	1.48324e+09	1.3848e+09	6.98964e+08	2.55492e+08	5.76626e+08	4.24036e+08	1.58465e+09	8.40098e+08	1.57917e+09	1.29068e+09	1.93709e+09	9.54897e+08	1.94721e+09	1.38554e+09	-1.45194	-0.277583	-0.721032	-0.915538	-0.00499782	-0.296035	-1.02048	0.00751248	-0.483447	-1.12932	-0.0916894	-0.500171
27308	HNF1B;HNF1B;HNF1B;HNF1B	TCF2;TCF2 iso 2;TCF2 iso 3;TCF2 iso 4	§49;§49;§49;§49	Hepatocyte nuclear factor 1-beta	P35680;P35680-2;P35680-3;P35680-4	http://www.phosphosite.org/proteinAction.do?id=14767&showAllSites=true	61.3	TCF2;TCF2 iso 2;TCF2 iso 3;TCF2 iso 4§49;§49;§49;§49	16496	5.73487e+08	0.112382	2.27058e+09	0.192218	5.73487e+08	2.93048e+08	3.44844e+08	3.89888e+08	1.96825e+09	9.76099e+08	1.15585e+09	1.60098e+09	2.57291e+09	9.61051e+08	1.53185e+09	1.91967e+09	2.33281e+09	1.20174e+09	1.42845e+09	1.66377e+09	1.96825e+09	9.79182e+08	1.24154e+09	1.73832e+09	3.07181e+09	1.10185e+09	2.01102e+09	1.92069e+09	-0.956946	-0.707616	-0.487613	-1.00726	-0.664778	-0.179218	-1.47916	-0.611162	-0.67746	-1.14779	-0.661185	-0.448097
7118	TNKS1BP1	TNKS1BP1	§287, §301	182 kDa tankyrase-1-binding protein	Q9C0C2	http://www.phosphosite.org/proteinAction.do?id=4542&showAllSites=true	181.7	TNKS1BP1§287, §301	16853	2.19362e+08	0.217452	9.4613e+08	0.387013	2.19362e+08	1.0479e+08	6.9022e+07	8.07833e+07	1.13607e+09	4.63217e+08	2.18535e+08	4.5076e+08	7.56194e+08	3.45494e+08	2.05931e+08	5.33409e+08	8.92317e+08	4.29726e+08	2.85911e+08	3.44727e+08	1.13607e+09	4.6468e+08	2.34737e+08	4.89428e+08	9.02824e+08	3.96112e+08	2.70348e+08	5.33694e+08	-1.05414	-1.64199	-1.3721	-1.28974	-2.27493	-1.21488	-1.18854	-1.73963	-0.758432	-1.17747	-1.88551	-1.11514
16679	PTPN14	PTPN14	538	Tyrosine-protein phosphatase non-receptor type 14	Q15678	http://www.phosphosite.org/proteinAction.do?id=10132&showAllSites=true	135.2	PTPN14538	12585	7.2632e+08	0.197166	2.16761e+09	0.270961	7.2632e+08	2.79503e+08	4.62053e+08	2.90881e+08	1.80005e+09	9.93625e+08	1.23774e+09	7.46525e+08	2.53517e+09	1.09035e+09	1.62924e+09	7.96799e+08	2.95451e+09	1.1462e+09	1.91397e+09	1.24128e+09	1.80005e+09	9.96764e+08	1.32951e+09	8.10564e+08	3.02676e+09	1.2501e+09	2.13888e+09	7.97226e+08	-1.36606	-0.626347	-1.25109	-0.852717	-0.437147	-1.15104	-1.27573	-0.500918	-1.92471	-1.16484	-0.521471	-1.44228
37821	SAAL1	SAAL1	§56	Protein SAAL1	Q96ER3	http://www.phosphosite.org/proteinAction.do?id=9700&showAllSites=true	53.5	SAAL1§56	14037	9.67051e+07	0.320929	1.08512e+09	0.356779	8.86325e+07	2.70651e+07	4.61817e+07	4.78239e+07	1.09208e+09	5.70645e+08	6.87818e+08	8.5838e+08	1.07815e+09	6.78769e+08	7.93433e+08	1.10168e+09	3.60537e+08	1.1099e+08	1.91299e+08	2.04079e+08	1.09208e+09	5.72448e+08	7.38814e+08	9.32015e+08	1.28721e+09	7.78214e+08	1.04162e+09	1.10227e+09	-1.69972	-0.914317	-0.821019	-0.931865	-0.563797	-0.228655	-0.726007	-0.30541	-0.223767	-1.1192	-0.594508	-0.42448
18231	PBK;PBK	PBK;PBK iso 2	§26, §32;§26, §32	Lymphokine-activated killer T-cell-originated protein kinase	Q96KB5;Q96KB5-2	http://www.phosphosite.org/proteinAction.do?id=2235&showAllSites=true	36.1	PBK;PBK iso 2§26, §32;§26, §32	11307	1.90671e+08	0.216775	4.56109e+08	0.336484	1.19681e+08	3.80387e+07	1.90671e+08	1.07806e+08	4.98445e+08	2.25943e+08	4.09353e+08	4.51325e+08	4.13773e+08	2.68132e+08	3.53761e+08	3.90979e+08	4.86836e+08	1.5599e+08	7.89818e+08	4.6004e+08	4.98445e+08	2.26656e+08	4.39703e+08	4.90041e+08	4.94006e+08	3.07415e+08	4.6442e+08	3.91189e+08	-1.64198	0.698085	-0.0816766	-1.13693	-0.180905	-0.0245317	-0.684339	-0.089098	-0.336664	-1.15442	0.142694	-0.147624
13798	ZDHHC5;ZDHHC5	ZDHHC5;ZDHHC5 iso2	§409;356	Palmitoyltransferase ZDHHC5	Q9C0B5;Q9C0B5-2	http://www.phosphosite.org/proteinAction.do?id=5460&showAllSites=true	77.5	ZDHHC5;ZDHHC5 iso2§409;356	18455	3.69033e+08	0.198712	1.61277e+09	0.207359	3.69033e+08	1.28632e+08	1.14756e+08	2.08949e+08	1.75294e+09	7.25791e+08	8.94326e+08	8.02041e+08	1.4726e+09	9.13668e+08	9.09457e+08	1.0047e+09	1.50115e+09	5.27498e+08	4.75357e+08	8.9165e+08	1.75294e+09	7.28084e+08	9.60633e+08	8.70843e+08	1.75815e+09	1.04753e+09	1.19394e+09	1.00524e+09	-1.50882	-1.65898	-0.751514	-1.2676	-0.86772	-1.00929	-0.747068	-0.558322	-0.806519	-1.1745	-1.02834	-0.855775
38924	REPS1;REPS1;REPS1	REPS1;REPS1 iso3;REPS1 iso4	§562;561;535	RalBP1-associated Eps domain-containing protein 1	Q96D71;Q96D71-3;Q96D71-4	http://www.phosphosite.org/proteinAction.do?id=5353&showAllSites=true	86.6	REPS1;REPS1 iso3;REPS1 iso4§562;561;535	13469	9.07039e+07	0.116716	4.06401e+08	0.340934	9.07039e+07	4.85382e+07	3.91353e+07	4.24689e+07	4.82455e+08	1.83989e+08	8.32763e+07	2.16598e+08	3.30347e+08	1.35041e+08	1.90751e+08	3.15568e+08	3.68963e+08	1.99047e+08	1.62111e+08	1.81228e+08	4.82455e+08	1.8457e+08	8.94506e+07	2.35178e+08	3.94403e+08	1.54825e+08	2.5042e+08	3.15736e+08	-0.890368	-1.18649	-1.02567	-1.38622	-2.43123	-1.03664	-1.34903	-0.655323	-0.320951	-1.20854	-1.42435	-0.794421
15227	PLEKHA6	PLEKHA6	§777	Pleckstrin homology domain-containing family A member 6	Q9Y2H5	http://www.phosphosite.org/proteinAction.do?id=6855&showAllSites=true	117.1	PLEKHA6§777	11978	4.31415e+08	0.0401567	2.10628e+09	0.155105	4.31415e+08	2.17365e+08	1.35115e+08	1.4838e+08	2.33244e+09	1.01782e+09	6.258e+08	6.25569e+08	1.88011e+09	7.02278e+08	4.17602e+08	7.24283e+08	1.7549e+09	8.91379e+08	5.59691e+08	6.33182e+08	2.33244e+09	1.02103e+09	6.72198e+08	6.79233e+08	2.24467e+09	8.05168e+08	5.48231e+08	7.24671e+08	-0.977276	-1.64868	-1.4707	-1.19182	-1.79488	-1.77987	-1.47914	-2.03365	-1.63111	-1.21608	-1.82574	-1.62722
24173	SLBP;SLBP	SLBP;SLBP iso 2	§182;143	Histone RNA hairpin-binding protein	Q14493;Q14493-2	http://www.phosphosite.org/proteinAction.do?id=14755&showAllSites=true	31.3	SLBP;SLBP iso 2§182;143	14880	2.97973e+07	0.398468	1.66736e+08	0.339385	2.97973e+07	1.18618e+07	2.32132e+07	1.428e+07	1.50895e+08	6.33917e+07	1.49353e+08	1.49929e+08	1.70464e+08	8.09346e+07	7.14678e+07	1.83542e+08	1.21209e+08	4.86431e+07	9.61563e+07	6.09369e+07	1.50895e+08	6.35919e+07	1.60426e+08	1.6279e+08	2.03518e+08	9.27921e+07	9.38234e+07	1.83641e+08	-1.31719	-0.334041	-0.992105	-1.24663	0.0883654	0.109471	-1.13308	-1.11714	-0.14827	-1.2323	-0.454271	-0.343635
28355	NCOR2;NCOR2;NCOR2	SMRT;SMRT iso3;SMRT iso3	§1025;1008;1008	Nuclear receptor corepressor 2	Q9Y618;Q9Y618-4;Q9Y618-5	http://www.phosphosite.org/proteinAction.do?id=6024&showAllSites=true	274.6	SMRT;SMRT iso3;SMRT iso3§1025;1008;1008	15184	1.53688e+09	0.0639942	3.68734e+09	0.179909	1.53688e+09	6.15498e+08	6.14195e+08	7.12672e+08	4.67031e+09	2.25491e+09	1.74835e+09	1.99342e+09	2.70437e+09	1.11644e+09	8.31532e+08	2.02529e+09	6.25168e+09	2.52406e+09	2.54419e+09	3.04119e+09	4.67031e+09	2.26204e+09	1.87798e+09	2.16442e+09	3.22877e+09	1.28001e+09	1.09164e+09	2.02637e+09	-1.3085	-1.29704	-1.03961	-1.04589	-1.31433	-1.10954	-1.33483	-1.56448	-0.672083	-1.22974	-1.39195	-0.940409
5647	CEP170;CEP170;CEP170;CEP170P1	CEP170;CEP170 iso2;CEP170 iso3;CEP170P1	§1521, §1529;1397, 1405;1423, 1431;230, 238	Centrosomal protein of 170 kDa	Q5SW79;Q5SW79-2;Q5SW79-3;Q96L14	http://www.phosphosite.org/proteinAction.do?id=6395&showAllSites=true	175.2	CEP170;CEP170 iso2;CEP170 iso3;CEP170P1§1521, §1529;1397, 1405;1423, 1431;230, 238	3142	9.57043e+07	0.308041	7.72213e+08	0.239056	8.66252e+07	2.71829e+07	6.69366e+07	4.00363e+07	7.87983e+08	3.90794e+08	5.34781e+08	4.80397e+08	7.56442e+08	4.12646e+08	3.71674e+08	5.41047e+08	3.52372e+08	1.11472e+08	2.77273e+08	1.70847e+08	7.87983e+08	3.92028e+08	5.7443e+08	5.21607e+08	9.03121e+08	4.73102e+08	4.87936e+08	5.41336e+08	-1.66041	-0.345793	-1.04439	-1.00721	-0.456032	-0.5952	-0.932769	-0.888226	-0.738394	-1.20013	-0.56335	-0.792662
5648	CEP170;CEP170;CEP170;CEP170P1	CEP170;CEP170 iso2;CEP170 iso3;CEP170P1	§1522, §1529;1398, 1405;1424, 1431;231, 238	Centrosomal protein of 170 kDa	Q5SW79;Q5SW79-2;Q5SW79-3;Q96L14	http://www.phosphosite.org/proteinAction.do?id=6395&showAllSites=true	175.2	CEP170;CEP170 iso2;CEP170 iso3;CEP170P1§1522, §1529;1398, 1405;1424, 1431;231, 238	3143	9.57043e+07	0.308041	7.72213e+08	0.239056	8.66252e+07	2.71829e+07	6.69366e+07	4.00363e+07	7.87983e+08	3.90794e+08	5.34781e+08	4.80397e+08	7.56442e+08	4.12646e+08	3.71674e+08	5.41047e+08	3.52372e+08	1.11472e+08	2.77273e+08	1.70847e+08	7.87983e+08	3.92028e+08	5.7443e+08	5.21607e+08	9.03121e+08	4.73102e+08	4.87936e+08	5.41336e+08	-1.66041	-0.345793	-1.04439	-1.00721	-0.456032	-0.5952	-0.932769	-0.888226	-0.738394	-1.20013	-0.56335	-0.792662
35486	CAMSAP2;CAMSAP2;CAMSAP2	CAMSAP1L1;CAMSAP1L1 iso2;CAMSAP1L1 iso 3	§1019;992;§1008	Calmodulin-regulated spectrin-associated protein 2	Q08AD1;Q08AD1-2;Q08AD1-3	http://www.phosphosite.org/proteinAction.do?id=10697&showAllSites=true	168	CAMSAP1L1;CAMSAP1L1 iso2;CAMSAP1L1 iso 3§1019;992;§1008	2358	1.98169e+08	0.123932	5.92583e+08	0.217966	1.81428e+08	6.6568e+07	1.07828e+08	1.18358e+08	6.30318e+08	2.77409e+08	3.71659e+08	3.91782e+08	5.54849e+08	2.72374e+08	3.05927e+08	4.15594e+08	7.38007e+08	2.72984e+08	4.46656e+08	5.05071e+08	6.30318e+08	2.78286e+08	3.99214e+08	4.25391e+08	6.62437e+08	3.12279e+08	4.01624e+08	4.15816e+08	-1.43482	-0.72447	-0.547149	-1.17951	-0.658916	-0.567291	-1.08495	-0.721939	-0.671838	-1.23309	-0.701775	-0.595426
18016	MARK2;MARK2;MARK2;MARK2;MARK2;MARK2;MARK2;MARK2;MARK2;MARK2;MARK2;MARK2;MARK2;MARK2;MARK2;MARK2	MARK2;MARK2 iso10;MARK2 iso10;MARK2 iso4;MARK2 iso10;MARK2 iso10;MARK2 iso10;MARK2 iso10;MARK2 iso10;MARK2 iso10;MARK2 iso10;MARK2 iso10;MARK2 iso10;MARK2 iso10;MARK2 iso10;MARK2 iso10	§40;7;7;40;40;7;7;40;40;7;40;7;7;7;40;40	Serine/threonine-protein kinase MARK2	Q7KZI7;Q7KZI7-2;Q7KZI7-3;Q7KZI7-4;Q7KZI7-5;Q7KZI7-6;Q7KZI7-7;Q7KZI7-8;Q7KZI7-9;Q7KZI7-1;Q7KZI7-1;Q7KZI7-1;Q7KZI7-1;Q7KZI7-1;Q7KZI7-1;Q7KZI7-1	http://www.phosphosite.org/proteinAction.do?id=2099&showAllSites=true	87.9	MARK2;MARK2 iso10;MARK2 iso10;MARK2 iso4;MARK2 iso10;MARK2 iso10;MARK2 iso10;MARK2 iso10;MARK2 iso10;MARK2 iso10;MARK2 iso10;MARK2 iso10;MARK2 iso10;MARK2 iso10;MARK2 iso10;MARK2 iso10§40;7;7;40;40;7;7;40;40;7;40;7;7;7;40;40	8903	1.20734e+08	0.465525	7.69954e+08	0.1563	1.20734e+08	4.06489e+07	4.3937e+07	5.26544e+07	8.22799e+08	3.57825e+08	5.09444e+08	4.34372e+08	7.17108e+08	3.94507e+08	4.02487e+08	4.64056e+08	4.91121e+08	1.66694e+08	1.82001e+08	2.24692e+08	8.22799e+08	3.58955e+08	5.47215e+08	4.71634e+08	8.56159e+08	4.52305e+08	5.28388e+08	4.64305e+08	-1.55887	-1.43213	-1.12813	-1.19674	-0.588433	-0.802873	-0.920583	-0.696283	-0.882807	-1.2254	-0.905616	-0.937936
33340	RSL1D1;RSL1D1	CSIG;CSIG iso 2	§415, §423, §427;195, 203, 207	Ribosomal L1 domain-containing protein 1	O76021;O76021-2	http://www.phosphosite.org/proteinAction.do?id=6185&showAllSites=true	54.9	CSIG;CSIG iso 2§415, §423, §427;195, 203, 207	3646	7.1915e+07	0.176399	3.26148e+08	0.216139	7.07164e+07	2.10462e+07	6.49606e+07	5.65995e+07	2.5315e+08	1.09443e+08	2.672e+08	3.05818e+08	3.99145e+08	2.68952e+08	3.54964e+08	1.91869e+08	2.87658e+08	8.63068e+07	2.69088e+08	2.41528e+08	2.5315e+08	1.09788e+08	2.8701e+08	3.32052e+08	4.76542e+08	3.08356e+08	4.65999e+08	1.91972e+08	-1.73681	-0.0962813	-0.252169	-1.20527	0.181112	0.39142	-0.628007	-0.0322745	-1.31171	-1.19003	0.0175186	-0.390819
26449	CD3EAP;CD3EAP	ASE-1;ASE-1 iso2	§27;29	DNA-directed RNA polymerase I subunit RPA34	O15446;O15446-2	http://www.phosphosite.org/proteinAction.do?id=6360&showAllSites=true	55	ASE-1;ASE-1 iso2§27;29	1397	4.58704e+08	0.377934	1.59243e+09	0.0675014	4.58704e+08	1.34206e+08	3.07265e+08	3.13979e+08	1.76977e+09	9.50202e+08	1.11483e+09	1.3604e+09	1.41509e+09	7.49132e+08	8.25361e+08	1.54823e+09	1.8659e+09	5.50356e+08	1.27279e+09	1.33984e+09	1.76977e+09	9.53204e+08	1.19749e+09	1.4771e+09	1.68948e+09	8.58886e+08	1.08354e+09	1.54906e+09	-1.76144	-0.551882	-0.477811	-0.892707	-0.563556	-0.260794	-0.976041	-0.640828	-0.125189	-1.21006	-0.585422	-0.287931
2003	SHANK2;SHANK2	SHANK2;SHANK2 iso3	§67;446	SH3 and multiple ankyrin repeat domains protein 2	Q9UPX8;Q9UPX8-3	http://www.phosphosite.org/proteinAction.do?id=5078716&showAllSites=true	158.7	SHANK2;SHANK2 iso3§67;446	14657	3.23601e+08	0.228096	9.48768e+08	0.125173	3.23601e+08	1.05376e+08	2.24519e+08	2.32261e+08	9.73966e+08	4.54047e+08	7.42741e+08	8.06312e+08	9.23571e+08	4.66269e+08	6.96668e+08	9.47634e+08	1.31634e+09	4.32129e+08	9.30028e+08	9.91129e+08	9.73966e+08	4.55481e+08	7.9781e+08	8.75479e+08	1.10266e+09	5.34581e+08	9.14591e+08	9.48141e+08	-1.607	-0.501183	-0.409384	-1.09648	-0.287826	-0.153797	-1.0445	-0.269785	-0.217809	-1.24933	-0.352931	-0.26033
1431	MADD;MADD;MADD;MADD;MADD;MADD;MADD;MADD	MADD;MADD iso2;MADD iso3;MADD iso 4;MADD iso 5;MADD iso6;MADD iso 7;MADD iso 8	§813;813;813;770;770;770;§813;770	MAP kinase-activating death domain protein	Q8WXG6;Q8WXG6-2;Q8WXG6-3;Q8WXG6-4;Q8WXG6-5;Q8WXG6-6;Q8WXG6-7;Q8WXG6-8	http://www.phosphosite.org/proteinAction.do?id=19840&showAllSites=true	183.2	MADD;MADD iso2;MADD iso3;MADD iso 4;MADD iso 5;MADD iso6;MADD iso 7;MADD iso 8§813;813;813;770;770;770;§813;770	8764	5.83179e+07	0.334096	2.97126e+08	0.207407	5.83179e+07	2.00953e+07	1.71595e+07	2.33492e+07	3.14414e+08	1.1583e+08	1.70608e+08	1.05843e+08	2.79839e+08	1.66492e+08	1.58898e+08	1.43334e+08	2.37224e+08	8.24075e+07	7.10801e+07	9.96383e+07	3.14414e+08	1.16196e+08	1.83257e+08	1.14922e+08	3.34101e+08	1.90884e+08	2.08602e+08	1.43411e+08	-1.5254	-1.73873	-1.25148	-1.43611	-0.778795	-1.45201	-0.807586	-0.679534	-1.22013	-1.25637	-1.06569	-1.30787
36962	LRRC16A;LRRC16A	LRRC16;LRRC16 iso2	§1331;1286	Leucine-rich repeat-containing protein 16A	Q5VZK9;Q5VZK9-2	http://www.phosphosite.org/proteinAction.do?id=6329&showAllSites=true	151.5	LRRC16;LRRC16 iso2§1331;1286	8631	2.48948e+08	0.125623	6.53304e+08	0.484008	2.47148e+08	1.05609e+08	1.2721e+08	1.1284e+08	7.17872e+08	2.3602e+08	1.9589e+08	2.42145e+08	5.88736e+08	3.06265e+08	3.33447e+08	3.74497e+08	1.00534e+09	4.33084e+08	5.26944e+08	4.81521e+08	7.17872e+08	2.36766e+08	2.10414e+08	2.62917e+08	7.02895e+08	3.51135e+08	4.37752e+08	3.74698e+08	-1.21497	-0.931964	-1.06202	-1.60027	-1.7705	-1.44912	-1.00128	-0.683197	-0.907583	-1.27217	-1.12855	-1.13957
245	AHNAK	AHNAK	§5110	Neuroblast differentiation-associated protein AHNAK	Q09666	http://www.phosphosite.org/proteinAction.do?id=6031&showAllSites=true	628.7	AHNAK§5110	535	1.11523e+09	0.111583	7.72822e+09	0.400253	1.11523e+09	4.09956e+08	3.42748e+08	4.59758e+08	7.52819e+09	3.33452e+09	2.56189e+09	3.01928e+09	7.92825e+09	3.39073e+09	2.4031e+09	3.19391e+09	4.5365e+09	1.68116e+09	1.41977e+09	1.96193e+09	7.52819e+09	3.34505e+09	2.75183e+09	3.27828e+09	9.46559e+09	3.8875e+09	3.1548e+09	3.19562e+09	-1.43212	-1.67592	-1.20931	-1.17028	-1.45191	-1.19936	-1.28385	-1.58514	-1.5666	-1.29542	-1.57099	-1.32509
5537	CDCA3	CDCA3	§199, §209	Cell division cycle-associated protein 3	Q99618	http://www.phosphosite.org/proteinAction.do?id=22769&showAllSites=true	29	CDCA3§199, §209	2858	4.35911e+08	0.200062	4.43099e+08	0.234009	1.95952e+08	1.12158e+08	3.5355e+08	1.55854e+08	2.97129e+08	7.61262e+07	3.06073e+08	2.95868e+08	4.83474e+08	2.74925e+08	5.80124e+08	3.61452e+08	7.97087e+08	4.5994e+08	1.46452e+09	6.65077e+08	2.97129e+08	7.63667e+07	3.28766e+08	3.21249e+08	5.77222e+08	3.15204e+08	7.61591e+08	3.61645e+08	-0.793291	0.877616	-0.261217	-1.96007	0.145974	0.112601	-0.872839	0.399891	-0.674551	-1.20873	0.474494	-0.274389
8856	CNN3;CNN3;CNN3	calponin 3;calponin 3 iso 2;calponin 3 iso 3	§288, §296;247, 255;§242, 250	Calponin-3	Q15417;Q15417-2;Q15417-3	http://www.phosphosite.org/proteinAction.do?id=5246&showAllSites=true	36.4	calponin 3;calponin 3 iso 2;calponin 3 iso 3§288, §296;247, 255;§242, 250	2330	5.11034e+08	0.196486	2.97464e+09	0.25393	5.11034e+08	2.07535e+08	3.56164e+08	2.76185e+08	3.12084e+09	1.14893e+09	1.9334e+09	1.30388e+09	2.82844e+09	1.25528e+09	1.8578e+09	2.2578e+09	2.07877e+09	8.51066e+08	1.47535e+09	1.17857e+09	3.12084e+09	1.15256e+09	2.07675e+09	1.41573e+09	3.37689e+09	1.43919e+09	2.43894e+09	2.259e+09	-1.28839	-0.494679	-0.818698	-1.43709	-0.587607	-1.14039	-1.23044	-0.469443	-0.580008	-1.31864	-0.517243	-0.846365
14827	RALGPS2;RALGPS2	RALGPS2;RALGPS2 iso 3	§308;§308	Ras-specific guanine nucleotide-releasing factor RalGPS2	Q86X27;Q86X27-3	http://www.phosphosite.org/proteinAction.do?id=12161&showAllSites=true	65.1	RALGPS2;RALGPS2 iso 3§308;§308	12938	1.31698e+08	0.488392	6.17173e+08	0.347512	1.31698e+08	5.22851e+07	9.06781e+07	8.55364e+07	6.48672e+08	2.91954e+08	2.43394e+08	2.98472e+08	5.85674e+08	2.18695e+08	3.08001e+08	5.33968e+08	5.35716e+08	2.14413e+08	3.75618e+08	3.6501e+08	6.48672e+08	2.92876e+08	2.6144e+08	3.24076e+08	6.9924e+08	2.50736e+08	4.04346e+08	5.34254e+08	-1.32108	-0.512205	-0.553533	-1.1472	-1.31101	-1.00116	-1.47962	-0.790195	-0.388261	-1.31597	-0.871136	-0.647651
20661	SLC20A2	SLC20A2	§324	Sodium-dependent phosphate transporter 2	Q08357	http://www.phosphosite.org/proteinAction.do?id=6860&showAllSites=true	70.3	SLC20A2§324	14908	3.31677e+08	0.175839	9.44477e+08	0.179331	3.31677e+08	1.38724e+08	1.42528e+08	1.9464e+08	8.50733e+08	3.03157e+08	3.30443e+08	4.20665e+08	1.03822e+09	4.59885e+08	4.90919e+08	3.26969e+08	1.34919e+09	5.68884e+08	5.90396e+08	8.30588e+08	8.50733e+08	3.04115e+08	3.54942e+08	4.56751e+08	1.23954e+09	5.27262e+08	6.44483e+08	3.27144e+08	-1.24588	-1.19234	-0.699887	-1.48409	-1.26112	-0.897298	-1.23321	-0.94359	-1.92181	-1.32106	-1.13235	-1.173
19646	FNDC3A;FNDC3A	FNDC3A;FNDC3A iso 2	§203, §207, §213;147, 151, 157	Fibronectin type-III domain-containing protein 3A	Q9Y2H6;Q9Y2H6-2	http://www.phosphosite.org/proteinAction.do?id=16681&showAllSites=true	131.8	FNDC3A;FNDC3A iso 2§203, §207, §213;147, 151, 157	5861	1.77452e+08	0.251141	5.43225e+08	0.215207	1.77452e+08	6.0413e+07	6.15638e+07	7.35056e+07	5.27708e+08	2.32252e+08	2.0082e+08	2.39579e+08	5.58743e+08	2.48242e+08	2.40709e+08	2.62722e+08	7.21833e+08	2.47744e+08	2.55017e+08	3.13671e+08	5.27708e+08	2.32986e+08	2.1571e+08	2.60131e+08	6.67086e+08	2.84611e+08	3.16004e+08	2.62862e+08	-1.54282	-1.50107	-1.20241	-1.1795	-1.29065	-1.0205	-1.22888	-1.07793	-1.34357	-1.31707	-1.28988	-1.18883
25525	ZC3H11A	ZC3H11A	§132	Zinc finger CCCH domain-containing protein 11A	O75152	http://www.phosphosite.org/proteinAction.do?id=2924&showAllSites=true	89.1	ZC3H11A§132	18279	1.66394e+08	0.111575	6.03398e+08	0.134076	1.66394e+08	6.08327e+07	8.68159e+07	9.34083e+07	6.29425e+08	2.60867e+08	3.31693e+08	4.72403e+08	5.77371e+08	2.4875e+08	2.65959e+08	3.9845e+08	6.76851e+08	2.49465e+08	3.59619e+08	3.98602e+08	6.29425e+08	2.61691e+08	3.56286e+08	5.12927e+08	6.89326e+08	2.85194e+08	3.49153e+08	3.98663e+08	-1.44	-0.912369	-0.763891	-1.26617	-0.821	-0.295281	-1.27324	-0.981327	-0.790018	-1.32647	-0.904899	-0.616397
18135	MLK4;MLK4	MLK4;MLK4 iso2	§114;114	Mitogen-activated protein kinase kinase kinase MLK4	Q5TCX8;Q5TCX8-2	http://www.phosphosite.org/proteinAction.do?id=2000&showAllSites=true	113.9	MLK4;MLK4 iso2§114;114	9450	5.10125e+08	0.252796	1.17493e+09	0.341534	5.10125e+08	2.20497e+08	3.05756e+08	3.45826e+08	1.12185e+09	5.3361e+08	7.97097e+08	8.16295e+08	1.22801e+09	4.06087e+08	6.37697e+08	8.87776e+08	2.07507e+09	9.04223e+08	1.26654e+09	1.47574e+09	1.12185e+09	5.35295e+08	8.56195e+08	8.86319e+08	1.46613e+09	4.65583e+08	8.37173e+08	8.88251e+08	-1.19841	-0.712272	-0.491719	-1.06747	-0.38987	-0.339983	-1.65491	-0.808417	-0.722975	-1.30693	-0.636853	-0.518226
38640	EHBP1;EHBP1;EHBP1	EHBP1;EHBP1 iso2;EHBP1 iso2	§428, §436;393, 401;393, 401	EH domain-binding protein 1	Q8NDI1;Q8NDI1-2;Q8NDI1-3	http://www.phosphosite.org/proteinAction.do?id=6279&showAllSites=true	139.9	EHBP1;EHBP1 iso2;EHBP1 iso2§428, §436;393, 401;393, 401	4590	1.23583e+08	0.310284	6.63742e+08	0.394793	1.23583e+08	5.11511e+07	1.10726e+08	7.59558e+07	7.19962e+08	2.67326e+08	4.37165e+08	5.54735e+08	4.43837e+08	1.85788e+08	2.12925e+08	7.7275e+08	5.02706e+08	2.09762e+08	4.58664e+08	3.24127e+08	7.19962e+08	2.68171e+08	4.69577e+08	6.02322e+08	5.29899e+08	2.13008e+08	2.79529e+08	7.73163e+08	-1.26096	-0.132278	-0.633157	-1.42477	-0.616558	-0.257386	-1.31481	-0.922722	0.545055	-1.33351	-0.557186	-0.115163
7436	GPRIN1;GPRIN1	GRIN1;GRIN1 iso2	§615;615	G protein-regulated inducer of neurite outgrowth 1	Q7Z2K8;Q7Z2K8-2	http://www.phosphosite.org/proteinAction.do?id=6204&showAllSites=true	102.3	GRIN1;GRIN1 iso2§615;615	6361	1.37081e+08	0.0810623	6.97194e+08	0.459101	1.37081e+08	6.01562e+07	9.15057e+07	1.25232e+08	6.58405e+08	1.80082e+08	6.12762e+08	4.7122e+08	7.35982e+08	4.39089e+08	5.87237e+08	6.23629e+08	5.57614e+08	2.46691e+08	3.79046e+08	5.34404e+08	6.58405e+08	1.80651e+08	6.58194e+08	5.11643e+08	8.78693e+08	5.03419e+08	7.70929e+08	6.23962e+08	-1.17656	-0.556895	-0.0613362	-1.86577	-0.000464282	-0.363839	-0.803599	-0.188762	-0.4939	-1.28198	-0.248707	-0.306358
25926	AJUBA	JUB	§119	LIM domain-containing protein ajuba	Q96IF1	http://www.phosphosite.org/proteinAction.do?id=21170&showAllSites=true	56.9	JUB§119	7530	3.20749e+08	0.182459	9.26567e+08	0.228619	3.20749e+08	1.21703e+08	1.43649e+08	1.78877e+08	9.80419e+08	3.81345e+08	4.445e+08	6.91903e+08	8.72715e+08	3.64505e+08	3.68242e+08	9.20288e+08	1.30473e+09	4.99082e+08	5.95041e+08	7.63322e+08	9.80419e+08	3.8255e+08	4.77456e+08	7.51257e+08	1.04194e+09	4.17908e+08	4.8343e+08	9.20781e+08	-1.38641	-1.13269	-0.773392	-1.35775	-1.03803	-0.384093	-1.31802	-1.10789	-0.178342	-1.35406	-1.09287	-0.445276
27310	HNF1B;HNF1B;HNF1B;HNF1B	TCF2;TCF2 iso 2;TCF2 iso 3;TCF2 iso 4	§75, §80;§75, §80;§75, §80;§75, §80	Hepatocyte nuclear factor 1-beta	P35680;P35680-2;P35680-3;P35680-4	http://www.phosphosite.org/proteinAction.do?id=14767&showAllSites=true	61.3	TCF2;TCF2 iso 2;TCF2 iso 3;TCF2 iso 4§75, §80;§75, §80;§75, §80;§75, §80	16497	3.29861e+08	0.157323	1.16762e+09	0.354397	3.29861e+08	1.50494e+08	2.20862e+08	2.53899e+08	1.10763e+09	4.13519e+08	6.4689e+08	8.39699e+08	1.22761e+09	4.52139e+08	4.59139e+08	1.03179e+09	1.3418e+09	6.17151e+08	9.14882e+08	1.08346e+09	1.10763e+09	4.14825e+08	6.94851e+08	9.11731e+08	1.46565e+09	5.18381e+08	6.0276e+08	1.03234e+09	-1.12047	-0.552511	-0.308518	-1.4169	-0.672698	-0.280794	-1.49946	-1.28188	-0.50562	-1.34561	-0.835698	-0.364977
28614	NONO;NONO	NONO;NONO iso2	§428;339	Non-POU domain-containing octamer-binding protein	Q15233;Q15233-2	http://www.phosphosite.org/proteinAction.do?id=8562&showAllSites=true	54.2	NONO;NONO iso2§428;339	10580	1.3687e+09	0.487709	4.94214e+09	0.385611	1.18884e+09	4.21309e+08	1.3687e+09	8.3448e+08	4.76526e+09	1.60376e+09	3.70266e+09	4.06806e+09	5.11903e+09	2.6829e+09	3.57472e+09	3.62724e+09	4.83593e+09	1.72772e+09	5.6696e+09	3.56098e+09	4.76526e+09	1.60883e+09	3.97719e+09	4.41703e+09	6.11164e+09	3.07596e+09	4.69292e+09	3.62918e+09	-1.48493	0.229453	-0.441519	-1.56654	-0.260806	-0.109479	-0.990521	-0.381072	-0.751913	-1.34733	-0.137475	-0.434304
11142	TFEB;TFEB	TFEB;TFEB iso2	§332;247	Transcription factor EB	P19484;P19484-2	http://www.phosphosite.org/proteinAction.do?id=2351815&showAllSites=true	52.8	TFEB;TFEB iso2§332;247	16585	6.26244e+08	0.158938	2.13659e+09	0.14611	6.26244e+08	2.13383e+08	3.03019e+08	1.97415e+08	2.09107e+09	9.91758e+08	1.32523e+09	5.50278e+08	2.18212e+09	8.27027e+08	1.12021e+09	5.20058e+08	2.54742e+09	8.75047e+08	1.2552e+09	8.42431e+08	2.09107e+09	9.9489e+08	1.42348e+09	5.97483e+08	2.60525e+09	9.48194e+08	1.47061e+09	5.20336e+08	-1.5416	-1.02112	-1.59641	-1.07163	-0.554815	-1.80727	-1.45817	-0.825	-2.3239	-1.35713	-0.800312	-1.90919
1370	IRS2	IRS2	§577	Insulin receptor substrate 2	Q9Y4H2	http://www.phosphosite.org/proteinAction.do?id=6018&showAllSites=true	137.2	IRS2§577	7365	2.27812e+08	0.0864443	7.27016e+08	0.129222	2.27812e+08	5.66606e+07	1.14439e+08	1.19819e+08	6.97475e+08	3.58828e+08	6.15249e+08	4.16465e+08	7.56556e+08	4.25455e+08	4.40018e+08	5.58813e+08	9.2669e+08	2.32356e+08	4.74043e+08	5.11304e+08	6.97475e+08	3.59961e+08	6.60865e+08	4.5219e+08	9.03257e+08	4.87787e+08	5.77659e+08	5.59112e+08	-1.99575	-0.967069	-0.857904	-0.954301	-0.0777872	-0.625212	-0.888885	-0.644919	-0.691998	-1.27965	-0.563258	-0.725038
16034	PPAN;PPAN;PPAN	SSF1;SSF1 iso2;SSF1 iso2	§238;238;238	Suppressor of SWI4 1 homolog	Q9NQ55;Q9NQ55-2;Q9NQ55-3	http://www.phosphosite.org/proteinAction.do?id=5980&showAllSites=true	53.2	SSF1;SSF1 iso2;SSF1 iso2§238;238;238	16050	2.34576e+08	0.255245	7.64922e+08	0.472005	2.08892e+08	8.16828e+07	9.58477e+07	1.05919e+08	6.33648e+08	2.53082e+08	3.52326e+08	4.92507e+08	8.96195e+08	3.35745e+08	4.25121e+08	5.06809e+08	8.49725e+08	3.34967e+08	3.97032e+08	4.51987e+08	6.33648e+08	2.53881e+08	3.78448e+08	5.34755e+08	1.06997e+09	3.84934e+08	5.58102e+08	5.0708e+08	-1.34297	-1.09774	-0.910715	-1.31953	-0.743586	-0.244803	-1.47489	-0.938973	-1.07729	-1.37913	-0.926767	-0.744269
6744	PRRC2C;PRRC2C;PRRC2C;PRRC2C;PRRC2C;PRRC2C;PRRC2C	PRRC2C;PRRC2C iso3;PRRC2C iso4;PRRC2C iso4;PRRC2C iso4;PRRC2C iso4;PRRC2C iso2	§2143;2143;2143;2096;2143;2145;1900	Protein PRRC2C	Q9Y520;Q9Y520-3;Q9Y520-4;Q9Y520-5;Q9Y520-6;Q9Y520-7;Q9Y520-2	http://www.phosphosite.org/proteinAction.do?id=7762&showAllSites=true	316.7	PRRC2C;PRRC2C iso3;PRRC2C iso4;PRRC2C iso4;PRRC2C iso4;PRRC2C iso4;PRRC2C iso2§2143;2143;2143;2096;2143;2145;1900	12476	7.51252e+07	0.209301	2.85499e+08	0.3691	6.09363e+07	2.04666e+07	5.22274e+07	3.76828e+07	2.99967e+08	1.15685e+08	2.53909e+08	2.19589e+08	2.71031e+08	1.22573e+08	2.24269e+08	2.75261e+08	2.47875e+08	8.39303e+07	2.16343e+08	1.60804e+08	2.99967e+08	1.1605e+08	2.72734e+08	2.38426e+08	3.23586e+08	1.40531e+08	2.94422e+08	2.75409e+08	-1.56235	-0.196298	-0.624313	-1.37005	-0.137308	-0.331265	-1.20326	-0.136263	-0.232574	-1.37855	-0.156623	-0.396051
37579	PROSER2;PROSER2	PROSER2;PROSER2 iso2	§43;43	Proline and serine-rich protein 2	Q86WR7;Q86WR7-2	http://www.phosphosite.org/proteinAction.do?id=6224&showAllSites=true	45.8	PROSER2;PROSER2 iso2§43;43	12391	2.5917e+08	0.197956	1.12602e+09	0.50034	2.5917e+08	7.90219e+07	1.24377e+08	1.55614e+08	1.18459e+09	3.86001e+08	7.21377e+08	7.29274e+08	1.06745e+09	7.01121e+08	8.28472e+08	9.13821e+08	1.05425e+09	3.24056e+08	5.15211e+08	6.64052e+08	1.18459e+09	3.8722e+08	7.74861e+08	7.91833e+08	1.27444e+09	8.0384e+08	1.08762e+09	9.1431e+08	-1.7019	-1.03298	-0.666842	-1.61316	-0.612373	-0.581114	-0.664883	-0.228684	-0.479109	-1.32665	-0.624677	-0.575688
19168	ERBB2;ERBB2;ERBB2;ERBB2;ERBB2	HER2;HER2 iso2;HER2 iso2;HER2 iso2;HER2 iso5	§998;388;312;983;968	Receptor tyrosine-protein kinase erbB-2	P04626;P04626-2;P04626-3;P04626-4;P04626-5	http://www.phosphosite.org/proteinAction.do?id=1580&showAllSites=true	137.8	HER2;HER2 iso2;HER2 iso2;HER2 iso2;HER2 iso5§998;388;312;983;968	6712	4.58851e+09	0.0725226	1.70759e+10	0.251072	4.58851e+09	1.67254e+09	1.9225e+09	2.25003e+09	2.03231e+10	6.99761e+09	7.51642e+09	1.40573e+10	1.38287e+10	6.28532e+09	6.98773e+09	1.23967e+10	1.8665e+10	6.85882e+09	7.96361e+09	9.60155e+09	2.03231e+10	7.01971e+09	8.0737e+09	1.52632e+10	1.65102e+10	7.20617e+09	9.17355e+09	1.24034e+10	-1.44431	-1.22884	-0.958998	-1.53364	-1.33182	-0.413061	-1.19605	-0.847804	-0.412622	-1.39133	-1.13616	-0.594894
26946	FOSL1;FOSL1	FRA1;FRA1 iso 2	§191;89	Fos-related antigen 1	P15407;P15407-2	http://www.phosphosite.org/proteinAction.do?id=20583&showAllSites=true	29.4	FRA1;FRA1 iso 2§191;89	5942	5.79608e+08	0.187119	5.95342e+09	0.293163	5.79608e+08	1.70847e+08	2.13632e+08	2.21338e+08	5.96072e+09	2.48521e+09	1.92449e+09	3.59933e+09	5.94611e+09	2.74372e+09	2.2622e+09	4.4996e+09	2.35772e+09	7.00616e+08	8.84932e+08	9.44516e+08	5.96072e+09	2.49306e+09	2.06717e+09	3.90809e+09	7.0991e+09	3.1457e+09	2.96983e+09	4.50201e+09	-1.75069	-1.41375	-1.31974	-1.25757	-1.52783	-0.609022	-1.17425	-1.25725	-0.657068	-1.39417	-1.39961	-0.861944
1363	IRS2	IRS2	§306	Insulin receptor substrate 2	Q9Y4H2	http://www.phosphosite.org/proteinAction.do?id=6018&showAllSites=true	137.2	IRS2§306	7360	3.35781e+08	0.129972	1.76191e+09	0.123763	3.35781e+08	8.14761e+07	1.77522e+08	1.74066e+08	1.80299e+09	9.52133e+08	1.4248e+09	1.08127e+09	1.72083e+09	8.55732e+08	1.13193e+09	1.48408e+09	1.36588e+09	3.3412e+08	7.35351e+08	7.42794e+08	1.80299e+09	9.55141e+08	1.53044e+09	1.17402e+09	2.05451e+09	9.81103e+08	1.486e+09	1.48488e+09	-2.03139	-0.893326	-0.878797	-0.916606	-0.236447	-0.618933	-1.06632	-0.467357	-0.468451	-1.33811	-0.532377	-0.655394
30244	TP53BP2;TP53BP2;TP53BP2	53BP2;53BP2 iso 2;53BP2 iso 3	§556;433;562	Apoptosis-stimulating of p53 protein 2	Q13625;Q13625-2;Q13625-3	http://www.phosphosite.org/proteinAction.do?id=4575&showAllSites=true	125.5	53BP2;53BP2 iso 2;53BP2 iso 3§556;433;562	150	2.58579e+08	0.23828	7.93582e+08	0.405434	2.26767e+08	7.47422e+07	9.37499e+07	1.18733e+08	8.81299e+08	3.24913e+08	3.64503e+08	3.83613e+08	7.05865e+08	3.07184e+08	2.8807e+08	5.03874e+08	9.22438e+08	3.06505e+08	3.88342e+08	5.0667e+08	8.81299e+08	3.25939e+08	3.91528e+08	4.1652e+08	8.42736e+08	3.52189e+08	3.7818e+08	5.04144e+08	-1.58954	-1.24813	-0.864405	-1.43503	-1.17052	-1.08124	-1.25873	-1.15601	-0.741246	-1.42777	-1.19155	-0.895632
14108	TBC1D4;TBC1D4;TBC1D4	AS160;AS160 iso2;AS160 iso3	105;105;105	TBC1 domain family member 4	O60343;O60343-2;O60343-3	http://www.phosphosite.org/proteinAction.do?id=5761&showAllSites=true	146.5	AS160;AS160 iso2;AS160 iso3105;105;105	1384	2.23364e+08	0.285504	1.64751e+09	0.300695	2.23364e+08	6.14929e+07	1.20766e+08	1.1628e+08	1.50699e+09	6.55107e+08	1.15825e+09	1.06994e+09	1.78803e+09	8.35914e+08	9.85272e+08	1.11307e+09	9.08595e+08	2.52172e+08	5.00253e+08	4.96202e+08	1.50699e+09	6.57176e+08	1.24413e+09	1.16172e+09	2.13474e+09	9.58382e+08	1.29347e+09	1.11366e+09	-1.84923	-0.860981	-0.872709	-1.19732	-0.276538	-0.375405	-1.15539	-0.722815	-0.938749	-1.40065	-0.620111	-0.728954
14110	TBC1D4;TBC1D4;TBC1D4	AS160;AS160 iso2;AS160 iso3	106;106;106	TBC1 domain family member 4	O60343;O60343-2;O60343-3	http://www.phosphosite.org/proteinAction.do?id=5761&showAllSites=true	146.5	AS160;AS160 iso2;AS160 iso3106;106;106	1385	2.23364e+08	0.285504	1.64751e+09	0.300695	2.23364e+08	6.14929e+07	1.20766e+08	1.1628e+08	1.50699e+09	6.55107e+08	1.15825e+09	1.06994e+09	1.78803e+09	8.35914e+08	9.85272e+08	1.11307e+09	9.08595e+08	2.52172e+08	5.00253e+08	4.96202e+08	1.50699e+09	6.57176e+08	1.24413e+09	1.16172e+09	2.13474e+09	9.58382e+08	1.29347e+09	1.11366e+09	-1.84923	-0.860981	-0.872709	-1.19732	-0.276538	-0.375405	-1.15539	-0.722815	-0.938749	-1.40065	-0.620111	-0.728954
7081	TNKS1BP1	TNKS1BP1	§1533	182 kDa tankyrase-1-binding protein	Q9C0C2	http://www.phosphosite.org/proteinAction.do?id=4542&showAllSites=true	181.7	TNKS1BP1§1533	16839	1.6562e+08	0.386111	6.76862e+08	0.249893	1.6562e+08	3.98382e+07	5.36541e+07	5.74954e+07	6.52415e+08	3.26325e+08	3.62267e+08	4.09518e+08	7.01308e+08	3.58593e+08	2.9649e+08	4.63103e+08	6.73703e+08	1.6337e+08	2.22252e+08	2.4535e+08	6.52415e+08	3.27356e+08	3.89126e+08	4.44648e+08	8.37296e+08	4.1113e+08	3.89234e+08	4.6335e+08	-2.04397	-1.59991	-1.45727	-0.994931	-0.745552	-0.553127	-1.02614	-1.1051	-0.853634	-1.35502	-1.15019	-0.954677
37868	SAPCD2	SAPCD2	§284	Suppressor APC domain-containing protein 2	Q86UD0	http://www.phosphosite.org/proteinAction.do?id=10818&showAllSites=true	42.6	SAPCD2§284	14126	1.7925e+07	0.376631	1.00319e+08	0.391934	1.44793e+07	5.24543e+06	1.7925e+07	1.03219e+07	4.80312e+07	1.20406e+07	5.44547e+07	8.06918e+07	1.00674e+08	7.16615e+07	1.05534e+08	1.19946e+08	5.88986e+07	2.15106e+07	7.42511e+07	4.40469e+07	4.80312e+07	1.20787e+07	5.84921e+07	8.76138e+07	1.20195e+08	8.21605e+07	1.38546e+08	1.2001e+08	-1.45318	0.33418	-0.419192	-1.99151	0.284271	0.867187	-0.548864	0.204981	-0.00222054	-1.33119	0.274477	0.148591
12018	DDX39A;DDX39A;DDX39A	DDX39;DDX39 iso 2;DDX39 iso 3	§171;§171;§171	ATP-dependent RNA helicase DDX39A	O00148;O00148-2;O00148-3	http://www.phosphosite.org/proteinAction.do?id=8720&showAllSites=true	49.1	DDX39;DDX39 iso 2;DDX39 iso 3§171;§171;§171	3991	1.52824e+08	0.41056	6.6608e+08	0.282939	1.01005e+08	4.43884e+07	1.2756e+08	6.29451e+07	7.41154e+08	2.29561e+08	4.97628e+08	5.62204e+08	5.91006e+08	2.21582e+08	3.39921e+08	5.649e+08	4.10864e+08	1.82029e+08	5.28392e+08	2.68606e+08	7.41154e+08	2.30286e+08	5.34523e+08	6.10431e+08	7.05605e+08	2.54046e+08	4.46251e+08	5.65203e+08	-1.17449	0.362948	-0.61317	-1.68635	-0.47152	-0.279945	-1.47377	-0.661006	-0.320093	-1.44487	-0.256526	-0.404403
27794	JUNB	JunB	§255, §259	Transcription factor jun-B	P17275	http://www.phosphosite.org/proteinAction.do?id=5805&showAllSites=true	35.9	JunB§255, §259	7542	5.6517e+08	0.0825767	2.95889e+09	0.135231	5.6517e+08	1.55521e+08	2.49194e+08	2.4994e+08	2.57933e+09	1.12202e+09	1.56174e+09	1.33272e+09	3.33846e+09	1.47111e+09	1.42409e+09	1.65687e+09	2.29898e+09	6.37765e+08	1.03224e+09	1.06657e+09	2.57933e+09	1.12557e+09	1.67753e+09	1.44705e+09	3.9858e+09	1.68664e+09	1.86955e+09	1.65776e+09	-1.8499	-1.15521	-1.10802	-1.19634	-0.620655	-0.833883	-1.24072	-1.09218	-1.26563	-1.42899	-0.956015	-1.06918
16654	PTPN14	PTPN14	§594	Tyrosine-protein phosphatase non-receptor type 14	Q15678	http://www.phosphosite.org/proteinAction.do?id=10132&showAllSites=true	135.2	PTPN14§594	12597	2.22834e+08	0.146524	6.25271e+08	0.117864	2.22834e+08	6.88494e+07	8.09894e+07	6.43709e+07	7.83144e+08	3.58796e+08	3.43687e+08	2.99805e+08	4.67398e+08	1.67804e+08	1.51779e+08	2.63613e+08	9.06441e+08	2.8234e+08	3.35484e+08	2.7469e+08	7.83144e+08	3.59929e+08	3.69168e+08	3.25524e+08	5.58029e+08	1.92389e+08	1.99256e+08	2.63754e+08	-1.68278	-1.43397	-1.72241	-1.12157	-1.085	-1.26652	-1.53632	-1.48572	-1.08115	-1.44689	-1.3349	-1.35669
1977	SH2D3A	SH2D3A	§125	SH2 domain-containing protein 3A	Q9BRG2	http://www.phosphosite.org/proteinAction.do?id=10107&showAllSites=true	63.1	SH2D3A§125	14618	4.16081e+08	0.06968	1.13894e+09	0.190235	4.16081e+08	2.47135e+08	2.68842e+08	2.85414e+08	1.12585e+09	5.84971e+08	6.3247e+08	6.24443e+08	1.15203e+09	2.52024e+08	3.1608e+08	6.67825e+08	1.69252e+09	1.01346e+09	1.11363e+09	1.21795e+09	1.12585e+09	5.86819e+08	6.79362e+08	6.78009e+08	1.37541e+09	2.88948e+08	4.14952e+08	6.68183e+08	-0.739888	-0.603905	-0.474722	-0.94002	-0.728756	-0.731632	-2.25098	-1.72884	-1.04155	-1.3103	-1.0205	-0.749301
9115	EPB41L2	EPB41L2	§682	Band 4.1-like protein 2	O43491	http://www.phosphosite.org/proteinAction.do?id=5073&showAllSites=true	112.5	EPB41L2§682	4936	3.93663e+08	0.1021	1.32498e+09	0.3121	3.93663e+08	1.53794e+08	2.26745e+08	2.10685e+08	1.4045e+09	5.06194e+08	8.56138e+08	5.05284e+08	1.24546e+09	4.15922e+08	5.53686e+08	6.0401e+08	1.60133e+09	6.30684e+08	9.39251e+08	8.99059e+08	1.4045e+09	5.07793e+08	9.19613e+08	5.48629e+08	1.48697e+09	4.76858e+08	7.26883e+08	6.04333e+08	-1.34428	-0.769692	-0.832786	-1.46774	-0.610954	-1.35615	-1.64074	-1.03258	-1.29896	-1.48426	-0.804408	-1.16263
9116	EPB41L2	EPB41L2	§683	Band 4.1-like protein 2	O43491	http://www.phosphosite.org/proteinAction.do?id=5073&showAllSites=true	112.5	EPB41L2§683	4937	3.93663e+08	0.1021	1.32498e+09	0.3121	3.93663e+08	1.53794e+08	2.26745e+08	2.10685e+08	1.4045e+09	5.06194e+08	8.56138e+08	5.05284e+08	1.24546e+09	4.15922e+08	5.53686e+08	6.0401e+08	1.60133e+09	6.30684e+08	9.39251e+08	8.99059e+08	1.4045e+09	5.07793e+08	9.19613e+08	5.48629e+08	1.48697e+09	4.76858e+08	7.26883e+08	6.04333e+08	-1.34428	-0.769692	-0.832786	-1.46774	-0.610954	-1.35615	-1.64074	-1.03258	-1.29896	-1.48426	-0.804408	-1.16263
18137	MLK4;MLK4	MLK4;MLK4 iso2	§514;514	Mitogen-activated protein kinase kinase kinase MLK4	Q5TCX8;Q5TCX8-2	http://www.phosphosite.org/proteinAction.do?id=2000&showAllSites=true	113.9	MLK4;MLK4 iso2§514;514	9451	1.13267e+08	0.169859	4.40803e+08	0.223222	1.13267e+08	3.07736e+07	6.10899e+07	6.43661e+07	5.24424e+08	1.9504e+08	2.83926e+08	3.0736e+08	3.57183e+08	1.67939e+08	2.36198e+08	3.4007e+08	4.60746e+08	1.26197e+08	2.53054e+08	2.7467e+08	5.24424e+08	1.95656e+08	3.04977e+08	3.33727e+08	4.26443e+08	1.92543e+08	3.10083e+08	3.40252e+08	-1.86829	-0.864527	-0.746274	-1.42241	-0.782035	-0.652066	-1.14717	-0.459699	-0.325747	-1.47929	-0.702087	-0.574696
2000	SHANK2;SHANK2	SHANK2;SHANK2 iso3	§43;422	SH3 and multiple ankyrin repeat domains protein 2	Q9UPX8;Q9UPX8-3	http://www.phosphosite.org/proteinAction.do?id=5078716&showAllSites=true	158.7	SHANK2;SHANK2 iso3§43;422	14655	9.50798e+07	0.470811	1.68141e+09	0.197674	9.50798e+07	1.78559e+07	5.85006e+07	4.85698e+07	1.71355e+09	9.98854e+08	1.35057e+09	1.71143e+09	1.64926e+09	1.07677e+09	1.32449e+09	1.61237e+09	3.86763e+08	7.32239e+07	2.42328e+08	2.07262e+08	1.71355e+09	1.00201e+09	1.4507e+09	1.85824e+09	1.96906e+09	1.23453e+09	1.7388e+09	1.61323e+09	-2.40106	-0.674488	-0.899995	-0.774094	-0.240235	0.116947	-0.673554	-0.179416	-0.287554	-1.2829	-0.364713	-0.356867
3403	MAP7;MAP7;MAP7;MAP7;MAP7;MAP7;MAP7	MAP7;MAP7 iso4;MAP7 iso4;MAP7 iso4;MAP7 iso5;MAP7 iso4;MAP7 iso4	§657;620;563;642;511;642;679	Ensconsin	Q14244;Q14244-2;Q14244-3;Q14244-4;Q14244-5;Q14244-6;Q14244-7	http://www.phosphosite.org/proteinAction.do?id=13459&showAllSites=true	84	MAP7;MAP7 iso4;MAP7 iso4;MAP7 iso4;MAP7 iso5;MAP7 iso4;MAP7 iso4§657;620;563;642;511;642;679	8854	1.87841e+08	0.0824664	1.23332e+09	0.217766	1.87841e+08	5.14261e+07	8.39279e+07	8.02444e+07	1.06052e+09	4.65999e+08	5.62813e+08	6.21233e+08	1.40611e+09	5.40135e+08	5.80389e+08	6.15207e+08	7.64096e+08	2.1089e+08	3.47656e+08	3.42428e+08	1.06052e+09	4.67471e+08	6.04541e+08	6.74525e+08	1.67876e+09	6.19269e+08	7.61938e+08	6.15536e+08	-1.85726	-1.13609	-1.15796	-1.18182	-0.810863	-0.652831	-1.43876	-1.13965	-1.44748	-1.49261	-1.02887	-1.08609
4854	AIM1	AIM1	§75	Absent in melanoma 1 protein	Q9Y4K1	http://www.phosphosite.org/proteinAction.do?id=14280&showAllSites=true	188.6	AIM1§75	588	1.956e+08	0.208215	1.50881e+09	0.167551	1.956e+08	5.526e+07	4.59773e+07	4.87994e+07	1.39995e+09	6.02578e+08	3.32885e+08	5.49068e+08	1.61767e+09	6.05671e+08	3.45579e+08	6.48961e+08	7.95657e+08	2.26612e+08	1.90453e+08	2.08242e+08	1.39995e+09	6.04482e+08	3.57566e+08	5.96168e+08	1.93135e+09	6.94406e+08	4.53679e+08	6.49308e+08	-1.81192	-2.06271	-1.93389	-1.2116	-1.96909	-1.23158	-1.47575	-2.08986	-1.57263	-1.49976	-2.04056	-1.57937
238	AHNAK	AHNAK	§511	Neuroblast differentiation-associated protein AHNAK	Q09666	http://www.phosphosite.org/proteinAction.do?id=6031&showAllSites=true	628.7	AHNAK§511	534	2.30983e+09	0.0869108	6.56219e+09	0.111376	2.30983e+09	8.48513e+08	1.1022e+09	1.10068e+09	6.69654e+09	2.4014e+09	2.78167e+09	3.45282e+09	6.42784e+09	2.10051e+09	2.55315e+09	4.32128e+09	9.39586e+09	3.47961e+09	4.56567e+09	4.69693e+09	6.69654e+09	2.40898e+09	2.9879e+09	3.74901e+09	7.67423e+09	2.40826e+09	3.3518e+09	4.3236e+09	-1.4331	-1.0412	-1.00031	-1.47499	-1.16428	-0.836905	-1.67203	-1.19509	-0.82779	-1.52671	-1.13352	-0.888334
7485	NDRG3;NDRG3;NDRG3	NDRG3;NDRG3 iso2;NDRG3 iso3	§329, §331;317, 319;240, 242	Protein NDRG3	Q9UGV2;Q9UGV2-2;Q9UGV2-3	http://www.phosphosite.org/proteinAction.do?id=9301&showAllSites=true	41.4	NDRG3;NDRG3 iso2;NDRG3 iso3§329, §331;317, 319;240, 242	10161	3.58308e+08	0.13825	1.7068e+09	0.206003	3.58308e+08	1.28723e+08	1.6151e+08	1.73443e+08	1.77655e+09	6.32171e+08	8.84184e+08	8.80716e+08	1.63705e+09	5.46689e+08	5.628e+08	9.17866e+08	1.45752e+09	5.27874e+08	6.69027e+08	7.40136e+08	1.77655e+09	6.34168e+08	9.49738e+08	9.56266e+08	1.95448e+09	6.26783e+08	7.38848e+08	9.18358e+08	-1.46525	-1.12338	-0.977651	-1.48614	-0.903473	-0.893591	-1.64075	-1.40344	-1.08966	-1.53071	-1.14343	-0.986967
7486	NDRG3;NDRG3;NDRG3	NDRG3;NDRG3 iso2;NDRG3 iso3	§329, §332;317, 320;240, 243	Protein NDRG3	Q9UGV2;Q9UGV2-2;Q9UGV2-3	http://www.phosphosite.org/proteinAction.do?id=9301&showAllSites=true	41.4	NDRG3;NDRG3 iso2;NDRG3 iso3§329, §332;317, 320;240, 243	10162	3.58308e+08	0.13825	1.7068e+09	0.206003	3.58308e+08	1.28723e+08	1.6151e+08	1.73443e+08	1.77655e+09	6.32171e+08	8.84184e+08	8.80716e+08	1.63705e+09	5.46689e+08	5.628e+08	9.17866e+08	1.45752e+09	5.27874e+08	6.69027e+08	7.40136e+08	1.77655e+09	6.34168e+08	9.49738e+08	9.56266e+08	1.95448e+09	6.26783e+08	7.38848e+08	9.18358e+08	-1.46525	-1.12338	-0.977651	-1.48614	-0.903473	-0.893591	-1.64075	-1.40344	-1.08966	-1.53071	-1.14343	-0.986967
15870	TPR	TPR	§2116	Nucleoprotein TPR	P12270	http://www.phosphosite.org/proteinAction.do?id=5796&showAllSites=true	267.1	TPR§2116	17059	6.31736e+08	0.0861425	1.02243e+09	0.154159	6.31736e+08	3.01463e+08	2.7196e+08	3.05195e+08	1.16755e+09	3.62633e+08	2.97787e+08	3.1892e+08	8.77307e+08	2.57849e+08	3.16047e+08	4.08628e+08	2.56976e+09	1.23625e+09	1.12655e+09	1.30236e+09	1.16755e+09	3.63778e+08	3.19865e+08	3.46278e+08	1.04742e+09	2.95626e+08	4.14909e+08	4.08847e+08	-1.05566	-1.18973	-0.980505	-1.68235	-1.86794	-1.75347	-1.825	-1.33597	-1.35721	-1.521	-1.46455	-1.36373
190	AHNAK	AHNAK	§3426	Neuroblast differentiation-associated protein AHNAK	Q09666	http://www.phosphosite.org/proteinAction.do?id=6031&showAllSites=true	628.7	AHNAK§3426	519	3.21383e+09	0.101577	8.63205e+09	0.294649	3.21383e+09	1.23105e+09	1.31452e+09	1.83883e+09	9.0137e+09	2.64988e+09	2.82422e+09	3.88957e+09	8.25041e+09	3.01191e+09	2.33155e+09	5.1421e+09	1.30731e+10	5.04834e+09	5.44516e+09	7.84685e+09	9.0137e+09	2.65825e+09	3.03361e+09	4.22323e+09	9.85021e+09	3.45318e+09	3.06087e+09	5.14485e+09	-1.37273	-1.26356	-0.73642	-1.76164	-1.57108	-1.09377	-1.51223	-1.68621	-0.937025	-1.54886	-1.50695	-0.922406
5846	GMNN	Geminin	§64	Geminin	O75496	http://www.phosphosite.org/proteinAction.do?id=18126&showAllSites=true	23.6	Geminin§64	6157	1.02013e+08	0.207836	4.22106e+08	0.346587	1.02013e+08	3.18749e+07	5.90286e+07	5.78109e+07	4.78312e+08	2.77441e+08	2.43854e+08	3.52782e+08	3.28727e+08	8.59013e+07	1.34919e+08	4.9143e+08	4.14965e+08	1.30714e+08	2.44515e+08	2.46697e+08	4.78312e+08	2.78317e+08	2.61933e+08	3.83045e+08	3.92469e+08	9.84865e+07	1.77122e+08	4.91693e+08	-1.66658	-0.763064	-0.750249	-0.781222	-0.868752	-0.320439	-1.99458	-1.14783	0.325178	-1.48079	-0.92655	-0.248503
2936	ARHGEF1;ARHGEF1;ARHGEF1	ARHGEF1;ARHGEF1 iso3;ARHGEF1 iso3	§863;830;878	Rho guanine nucleotide exchange factor 1	Q92888;Q92888-2;Q92888-3	http://www.phosphosite.org/proteinAction.do?id=14695&showAllSites=true	102.4	ARHGEF1;ARHGEF1 iso3;ARHGEF1 iso3§863;830;878	1231	1.47581e+08	0.153397	8.29985e+08	0.279059	1.47581e+08	3.66677e+07	5.877e+07	5.94415e+07	9.3355e+08	3.80187e+08	2.64222e+08	4.48616e+08	7.26419e+08	2.99431e+08	1.70863e+08	5.94674e+08	6.00328e+08	1.50368e+08	2.43444e+08	2.53655e+08	9.3355e+08	3.81388e+08	2.83812e+08	4.87099e+08	8.67276e+08	3.433e+08	2.2431e+08	5.94993e+08	-1.99725	-1.30216	-1.24288	-1.29147	-1.71779	-0.938511	-1.33702	-1.951	-0.54362	-1.54191	-1.65698	-0.908338
2951	ARHGEF2;ARHGEF2;ARHGEF2	ARHGEF2;ARHGEF2 iso2;ARHGEF2 iso3	§695;694;667	Rho guanine nucleotide exchange factor 2	Q92974;Q92974-2;Q92974-3	http://www.phosphosite.org/proteinAction.do?id=2668&showAllSites=true	111.5	ARHGEF2;ARHGEF2 iso2;ARHGEF2 iso3§695;694;667	1288	2.48785e+08	0.299549	1.477e+09	0.426415	2.48785e+08	5.61162e+07	8.29328e+07	1.48753e+08	1.60229e+09	5.81364e+08	9.2626e+08	4.35533e+08	1.3517e+09	7.64301e+08	7.23312e+08	8.2362e+08	1.012e+09	2.30123e+08	3.43534e+08	6.34776e+08	1.60229e+09	5.832e+08	9.94934e+08	4.72894e+08	1.61381e+09	8.76277e+08	9.49569e+08	8.24061e+08	-2.13673	-1.55868	-0.67289	-1.45807	-0.687462	-1.76055	-0.881008	-0.765122	-0.969643	-1.49194	-1.00376	-1.13436
2953	ARHGEF2;ARHGEF2;ARHGEF2	ARHGEF2;ARHGEF2 iso2;ARHGEF2 iso3	§696;§695;668	Rho guanine nucleotide exchange factor 2	Q92974;Q92974-2;Q92974-3	http://www.phosphosite.org/proteinAction.do?id=2668&showAllSites=true	111.5	ARHGEF2;ARHGEF2 iso2;ARHGEF2 iso3§696;§695;668	1289	2.48785e+08	0.299549	1.477e+09	0.426415	2.48785e+08	5.61162e+07	8.29328e+07	1.48753e+08	1.60229e+09	5.81364e+08	9.2626e+08	4.35533e+08	1.3517e+09	7.64301e+08	7.23312e+08	8.2362e+08	1.012e+09	2.30123e+08	3.43534e+08	6.34776e+08	1.60229e+09	5.832e+08	9.94934e+08	4.72894e+08	1.61381e+09	8.76277e+08	9.49569e+08	8.24061e+08	-2.13673	-1.55868	-0.67289	-1.45807	-0.687462	-1.76055	-0.881008	-0.765122	-0.969643	-1.49194	-1.00376	-1.13436
3529	NEXN;NEXN;NEXN;NEXN	NEXN;NEXN iso4;NEXN iso4;NEXN iso4	§80;80;80;§16	Nexilin	Q0ZGT2;Q0ZGT2-2;Q0ZGT2-3;Q0ZGT2-4	http://www.phosphosite.org/proteinAction.do?id=9715&showAllSites=true	80.6	NEXN;NEXN iso4;NEXN iso4;NEXN iso4§80;80;80;§16	10229	1.15305e+08	0.114343	3.06664e+08	0.371352	7.00497e+07	2.64384e+07	2.69355e+07	3.65086e+07	2.81465e+08	5.82885e+07	1.86189e+08	1.22889e+08	3.31863e+08	2.23083e+08	1.62044e+08	8.50764e+07	2.84946e+08	1.0842e+08	1.11575e+08	1.55794e+08	2.81465e+08	5.84726e+07	1.99993e+08	1.3343e+08	3.96213e+08	2.55766e+08	2.12732e+08	8.51219e+07	-1.39407	-1.35267	-0.871055	-2.26712	-0.493004	-1.07687	-0.631449	-0.897238	-2.21867	-1.43088	-0.914305	-1.38887
2274	TJP1	ZO1	§927, §933	Tight junction protein ZO-1	Q07157	http://www.phosphosite.org/proteinAction.do?id=3277&showAllSites=true	195.3	ZO1§927, §933	18865	3.16169e+08	0.438647	1.3496e+09	0.200112	3.16169e+08	7.68375e+07	1.62325e+08	1.42479e+08	1.22947e+09	5.09049e+08	9.80677e+08	8.36602e+08	1.46973e+09	6.06536e+08	8.77113e+08	8.73898e+08	1.28611e+09	3.15098e+08	6.72402e+08	6.08e+08	1.22947e+09	5.10657e+08	1.05339e+09	9.08368e+08	1.75472e+09	6.95399e+08	1.15148e+09	8.74365e+08	-2.02914	-0.935614	-1.08087	-1.2676	-0.222996	-0.436681	-1.33533	-0.607754	-1.00494	-1.54402	-0.588788	-0.840828
7435	GPRIN1;GPRIN1	GRIN1;GRIN1 iso2	§452;452	G protein-regulated inducer of neurite outgrowth 1	Q7Z2K8;Q7Z2K8-2	http://www.phosphosite.org/proteinAction.do?id=6204&showAllSites=true	102.3	GRIN1;GRIN1 iso2§452;452	6360	6.98008e+07	0.172873	2.52325e+08	0.399664	6.98008e+07	1.96979e+07	5.01142e+07	6.14788e+07	2.492e+08	1.05214e+08	1.80441e+08	2.53699e+08	2.1962e+08	7.27844e+07	1.19032e+08	2.50952e+08	2.83934e+08	8.07779e+07	2.07589e+08	2.62349e+08	2.492e+08	1.05547e+08	1.93819e+08	2.75462e+08	2.62205e+08	8.34479e+07	1.56266e+08	2.51086e+08	-1.81352	-0.451827	-0.11407	-1.23942	-0.362593	0.144549	-1.65175	-0.746697	-0.0625163	-1.56823	-0.520372	-0.0106792
28366	NCOR2;NCOR2;NCOR2;NCOR2	SMRT;SMRT iso3;SMRT iso3;SMRT iso3	§1391;1383;1374;1374	Nuclear receptor corepressor 2	Q9Y618;Q9Y618-3;Q9Y618-4;Q9Y618-5	http://www.phosphosite.org/proteinAction.do?id=6024&showAllSites=true	274.6	SMRT;SMRT iso3;SMRT iso3;SMRT iso3§1391;1383;1374;1374	15189	5.18681e+08	0.114511	3.65679e+09	0.189037	5.18681e+08	1.71202e+08	1.55127e+08	2.05874e+08	3.61648e+09	1.38658e+09	1.35646e+09	1.31339e+09	3.69711e+09	1.10161e+09	9.92514e+08	1.5211e+09	2.10988e+09	7.0207e+08	6.42586e+08	8.78528e+08	3.61648e+09	1.39096e+09	1.45703e+09	1.42606e+09	4.414e+09	1.26301e+09	1.30298e+09	1.52191e+09	-1.58747	-1.7152	-1.264	-1.3785	-1.31155	-1.34255	-1.80522	-1.76027	-1.5362	-1.5904	-1.59567	-1.38092
253	AHNAK	AHNAK	§5448	Neuroblast differentiation-associated protein AHNAK	Q09666	http://www.phosphosite.org/proteinAction.do?id=6031&showAllSites=true	628.7	AHNAK§5448	539	3.72519e+09	0.110799	8.95379e+09	0.233482	3.72519e+09	1.22617e+09	1.4952e+09	1.3837e+09	1.01576e+10	2.66673e+09	4.22942e+09	4.30829e+09	7.75001e+09	3.37232e+09	3.27028e+09	5.16633e+09	1.51532e+10	5.02831e+09	6.19361e+09	5.90466e+09	1.01576e+10	2.67516e+09	4.543e+09	4.67787e+09	9.25278e+09	3.8664e+09	4.29325e+09	5.16909e+09	-1.59148	-1.29077	-1.3597	-1.92486	-1.16084	-1.11863	-1.2589	-1.10782	-0.839976	-1.59175	-1.18648	-1.1061
28397	NCOR2;NCOR2;NCOR2;NCOR2	SMRT;SMRT iso3;SMRT iso3;SMRT iso3	§939;939;922;922	Nuclear receptor corepressor 2	Q9Y618;Q9Y618-3;Q9Y618-4;Q9Y618-5	http://www.phosphosite.org/proteinAction.do?id=6024&showAllSites=true	274.6	SMRT;SMRT iso3;SMRT iso3;SMRT iso3§939;939;922;922	15202	1.03441e+09	0.156656	2.80507e+09	0.241851	1.03441e+09	3.45305e+08	3.11048e+08	4.12382e+08	2.24833e+09	9.13496e+08	9.28422e+08	1.17901e+09	3.3618e+09	9.02791e+08	1.00003e+09	1.34205e+09	4.20775e+09	1.41604e+09	1.28846e+09	1.75976e+09	2.24833e+09	9.16382e+08	9.97257e+08	1.28014e+09	4.01367e+09	1.03506e+09	1.31284e+09	1.34277e+09	-1.57119	-1.7074	-1.25767	-1.29484	-1.17282	-0.812549	-1.95521	-1.61223	-1.57971	-1.60708	-1.49748	-1.21664
16658	PTPN14	PTPN14	§642	Tyrosine-protein phosphatase non-receptor type 14	Q15678	http://www.phosphosite.org/proteinAction.do?id=10132&showAllSites=true	135.2	PTPN14§642	12599	9.69219e+08	0.0964601	2.48503e+09	0.1299	9.69219e+08	3.04939e+08	4.72081e+08	3.0446e+08	2.58446e+09	8.20859e+08	1.07468e+09	7.63775e+08	2.38559e+09	7.9299e+08	1.1303e+09	8.39905e+08	3.94257e+09	1.2505e+09	1.95551e+09	1.29922e+09	2.58446e+09	8.23452e+08	1.15436e+09	8.29294e+08	2.84817e+09	9.09169e+08	1.48387e+09	8.40355e+08	-1.65663	-1.01159	-1.60149	-1.65011	-1.16277	-1.63991	-1.64742	-0.940676	-1.76097	-1.65138	-1.03834	-1.66745
25524	ZC3H11A	ZC3H11A	§108	Zinc finger CCCH domain-containing protein 11A	O75152	http://www.phosphosite.org/proteinAction.do?id=2924&showAllSites=true	89.1	ZC3H11A§108	18278	4.05114e+08	0.246495	2.67383e+09	0.154506	4.05114e+08	7.44375e+07	1.74643e+08	2.71727e+08	3.0867e+09	1.33594e+09	1.43907e+09	2.1681e+09	2.26097e+09	1.2829e+09	1.13359e+09	2.23123e+09	1.64791e+09	3.05256e+08	7.23425e+08	1.15954e+09	3.0867e+09	1.34016e+09	1.54576e+09	2.35409e+09	2.69938e+09	1.47086e+09	1.48818e+09	2.23242e+09	-2.43255	-1.18772	-0.507087	-1.20366	-0.997745	-0.390894	-0.875971	-0.85908	-0.274022	-1.50406	-1.01485	-0.390668
19011	ERBB2;ERBB2;ERBB2;ERBB2;ERBB2	HER2;HER2 iso2;HER2 iso2;HER2 iso2;HER2 iso5	§1073;463;387;1058;1043	Receptor tyrosine-protein kinase erbB-2	P04626;P04626-2;P04626-3;P04626-4;P04626-5	http://www.phosphosite.org/proteinAction.do?id=1580&showAllSites=true	137.8	HER2;HER2 iso2;HER2 iso2;HER2 iso2;HER2 iso5§1073;463;387;1058;1043	6676	6.3153e+08	0.207795	1.95449e+09	0.413788	6.3153e+08	1.36793e+08	2.85123e+08	3.2849e+08	2.01393e+09	7.71437e+08	7.69982e+08	1.55071e+09	1.89505e+09	8.18254e+08	8.57781e+08	1.33392e+09	2.56892e+09	5.60964e+08	1.18107e+09	1.40177e+09	2.01393e+09	7.73874e+08	8.2707e+08	1.68373e+09	2.26252e+09	9.38135e+08	1.1261e+09	1.33463e+09	-2.19518	-1.12107	-0.873918	-1.37984	-1.28393	-0.258352	-1.27006	-1.00659	-0.761483	-1.61503	-1.1372	-0.631251
35404	C6orf132	C6orf132	§558	Uncharacterized protein C6orf132	Q5T0Z8	http://www.phosphosite.org/proteinAction.do?id=23745&showAllSites=true	124	C6orf132§558	2246	2.3479e+08	0.209056	8.50185e+08	0.171187	2.3479e+08	5.48151e+07	1.12555e+08	9.22883e+07	8.22625e+08	3.03862e+08	4.73845e+08	5.37451e+08	8.77745e+08	3.37491e+08	4.26085e+08	5.26497e+08	9.55073e+08	2.24787e+08	4.66241e+08	3.93823e+08	8.22625e+08	3.04822e+08	5.08976e+08	5.83555e+08	1.04794e+09	3.86936e+08	5.59367e+08	5.26778e+08	-2.08705	-1.03454	-1.27807	-1.43227	-0.692636	-0.495366	-1.4374	-0.905695	-0.992295	-1.65224	-0.877623	-0.921909
7074	TNKS1BP1	TNKS1BP1	§1297	182 kDa tankyrase-1-binding protein	Q9C0C2	http://www.phosphosite.org/proteinAction.do?id=4542&showAllSites=true	181.7	TNKS1BP1§1297	16833	1.59914e+08	0.292691	1.26271e+09	0.16717	1.59914e+08	3.58699e+07	4.02262e+07	7.21871e+07	1.46373e+09	5.64335e+08	5.43584e+08	8.29017e+08	1.0617e+09	3.96558e+08	3.21714e+08	1.12191e+09	6.50494e+08	1.47097e+08	1.6663e+08	3.08044e+08	1.46373e+09	5.66118e+08	5.83886e+08	9.00133e+08	1.26757e+09	4.54657e+08	4.22348e+08	1.12251e+09	-2.14477	-1.96489	-1.0784	-1.37048	-1.32589	-0.701439	-1.47921	-1.58556	-0.175334	-1.66482	-1.62545	-0.651723
3295	LAD1	LAD1	§38	Ladinin-1	O00515	http://www.phosphosite.org/proteinAction.do?id=8651&showAllSites=true	57.1	LAD1§38	8135	3.25015e+08	0.113758	2.38804e+09	0.0839445	3.25015e+08	8.31373e+07	8.25796e+07	1.47028e+08	2.77739e+09	8.65484e+08	8.11648e+08	1.03619e+09	1.99868e+09	7.40902e+08	5.74382e+08	1.35875e+09	1.32209e+09	3.40932e+08	3.42071e+08	6.27412e+08	2.77739e+09	8.68217e+08	8.71825e+08	1.12508e+09	2.38623e+09	8.4945e+08	7.54052e+08	1.35948e+09	-1.95526	-1.95045	-1.07533	-1.6776	-1.67162	-1.3037	-1.49013	-1.662	-0.811686	-1.70767	-1.76136	-1.06357
221	AHNAK	AHNAK	§4960	Neuroblast differentiation-associated protein AHNAK	Q09666	http://www.phosphosite.org/proteinAction.do?id=6031&showAllSites=true	628.7	AHNAK§4960	527	4.71061e+08	0.139867	8.64542e+08	0.331548	4.39159e+08	1.4117e+08	2.30062e+08	1.79566e+08	9.99675e+08	2.37223e+08	4.32026e+08	5.76368e+08	7.2941e+08	2.77429e+08	2.60301e+08	5.6994e+08	1.7864e+09	5.78913e+08	9.52991e+08	7.66265e+08	9.99675e+08	2.37972e+08	4.64057e+08	6.25811e+08	8.70847e+08	3.18074e+08	3.41726e+08	5.70245e+08	-1.62564	-0.906522	-1.22114	-2.07067	-1.10716	-0.675732	-1.45306	-1.34958	-0.610838	-1.71645	-1.12109	-0.835904
20679	SLC26A2	SLC26A2	§22	Sulfate transporter	P50443	http://www.phosphosite.org/proteinAction.do?id=14657&showAllSites=true	81.6	SLC26A2§22	14921	7.95626e+07	0.285251	1.90296e+08	0.349106	7.95626e+07	2.49425e+07	4.88887e+07	7.76259e+07	1.73459e+08	3.66518e+07	2.14962e+08	1.04435e+08	2.07132e+08	9.89573e+07	1.58428e+08	2.11138e+08	3.23643e+08	1.02285e+08	2.02512e+08	3.31254e+08	1.73459e+08	3.67675e+07	2.30899e+08	1.13394e+08	2.47296e+08	1.13455e+08	2.07985e+08	2.11251e+08	-1.66181	-0.676392	0.0335335	-2.23809	0.412666	-0.613259	-1.12412	-0.249761	-0.227279	-1.67467	-0.171162	-0.269002
37965	SDE2;SDE2;SDE2	SDE2;SDE2 iso2;SDE2 iso3	§153;141;58	Protein SDE2 homolog	Q6IQ49;Q6IQ49-2;Q6IQ49-3	http://www.phosphosite.org/proteinAction.do?id=22761&showAllSites=true	49.7	SDE2;SDE2 iso2;SDE2 iso3§153;141;58	14268	2.85538e+07	0.416449	1.10998e+08	0.360279	2.85538e+07	6.09652e+06	2.26982e+07	2.05052e+07	1.07052e+08	3.421e+07	7.58247e+07	9.74062e+07	1.14944e+08	4.9658e+07	7.44543e+07	9.05293e+07	1.16151e+08	2.50008e+07	9.40231e+07	8.7502e+07	1.07052e+08	3.43181e+07	8.14464e+07	1.05762e+08	1.37232e+08	5.69333e+07	9.77442e+07	9.05777e+07	-2.21595	-0.304908	-0.408608	-1.64127	-0.39439	-0.0174914	-1.26928	-0.489537	-0.599392	-1.70883	-0.396279	-0.34183
36674	IVNS1ABP	IVNS1ABP	§338	Influenza virus NS1A-binding protein	Q9Y6Y0	http://www.phosphosite.org/proteinAction.do?id=20808&showAllSites=true	71.7	IVNS1ABP§338	7419	9.42211e+08	0.259712	2.66425e+09	0.125221	9.42211e+08	1.85521e+08	5.51816e+08	7.05655e+08	2.56872e+09	1.02134e+09	1.48625e+09	1.82113e+09	2.75977e+09	1.08985e+09	1.36477e+09	1.53494e+09	3.8327e+09	7.6079e+08	2.2858e+09	3.01125e+09	2.56872e+09	1.02456e+09	1.59645e+09	1.97735e+09	3.29491e+09	1.24952e+09	1.79168e+09	1.53577e+09	-2.33279	-0.745665	-0.348003	-1.32604	-0.686186	-0.377478	-1.39886	-0.878929	-1.10128	-1.6859	-0.77026	-0.608921
4850	AIM1	AIM1	§533	Absent in melanoma 1 protein	Q9Y4K1	http://www.phosphosite.org/proteinAction.do?id=14280&showAllSites=true	188.6	AIM1§533	587	4.4296e+08	0.230314	1.38877e+09	0.303463	4.4296e+08	1.73316e+08	2.0148e+08	1.50823e+08	1.28693e+09	3.69992e+08	2.98178e+08	5.06191e+08	1.4906e+09	3.69713e+08	2.54729e+08	3.93149e+08	1.80186e+09	7.1074e+08	8.34596e+08	6.4361e+08	1.28693e+09	3.71161e+08	3.20286e+08	5.49614e+08	1.77964e+09	4.23879e+08	3.34411e+08	3.9336e+08	-1.34209	-1.11034	-1.48523	-1.79381	-2.0065	-1.22744	-2.06986	-2.41189	-2.17766	-1.73526	-1.84291	-1.63011
37209	MTCL1	SOGA2	§263	Microtubule cross-linking factor 1	Q9Y4B5	http://www.phosphosite.org/proteinAction.do?id=13456&showAllSites=true	209.4	SOGA2§263	15307	3.44411e+08	0.427747	1.65655e+09	0.46757	3.249e+08	1.33507e+08	2.65065e+08	2.62955e+08	1.39157e+09	2.23942e+08	1.64296e+09	1.89989e+09	1.65e+09	1.07143e+09	1.67014e+09	1.34358e+09	1.32162e+09	5.4749e+08	1.09798e+09	1.12211e+09	1.39157e+09	2.24649e+08	1.76477e+09	2.06287e+09	1.96994e+09	1.22841e+09	2.19257e+09	1.3443e+09	-1.2714	-0.26745	-0.236091	-2.63097	0.342771	0.567939	-0.681365	0.15447	-0.551302	-1.52791	0.0765968	-0.0731515
38218	TPRN;TPRN;TPRN;TPRN	TPRN;TPRN iso2;TPRN iso 3;TPRN iso 4	§364;58;58;59	Taperin	Q4KMQ1;Q4KMQ1-2;Q4KMQ1-3;Q4KMQ1-4	http://www.phosphosite.org/proteinAction.do?id=22606&showAllSites=true	75.5	TPRN;TPRN iso2;TPRN iso 3;TPRN iso 4§364;58;58;59	17074	2.18015e+08	0.192784	1.14606e+09	0.310743	2.18015e+08	4.39792e+07	9.61462e+07	7.32473e+07	1.33454e+09	4.6024e+08	5.61207e+08	8.9704e+08	9.5758e+08	4.05965e+08	2.65225e+08	1.0729e+09	8.86836e+08	1.80351e+08	3.98268e+08	3.12569e+08	1.33454e+09	4.61694e+08	6.02816e+08	9.73991e+08	1.14326e+09	4.65442e+08	3.4819e+08	1.07347e+09	-2.29786	-1.15493	-1.50449	-1.53134	-1.14655	-0.454364	-1.29648	-1.71521	-0.0908686	-1.70856	-1.3389	-0.683243
35959	FAM129A	FAM129A	§641	Protein Niban	Q9BZQ8	http://www.phosphosite.org/proteinAction.do?id=14871&showAllSites=true	103.1	FAM129A§641	5380	1.56731e+09	0.0947187	5.81671e+09	0.165237	1.56731e+09	5.05174e+08	3.06747e+08	5.81947e+08	5.30687e+09	1.76689e+09	1.63138e+09	1.4432e+09	6.32654e+09	1.5713e+09	1.47588e+09	2.428e+09	6.37547e+09	2.07163e+09	1.27064e+09	2.48334e+09	5.30687e+09	1.77248e+09	1.75234e+09	1.567e+09	7.55329e+09	1.8015e+09	1.93754e+09	2.4293e+09	-1.62176	-2.32697	-1.36025	-1.5821	-1.59858	-1.75986	-2.0679	-1.96288	-1.63656	-1.75725	-1.96281	-1.58556
35961	FAM129A	FAM129A	§646	Protein Niban	Q9BZQ8	http://www.phosphosite.org/proteinAction.do?id=14871&showAllSites=true	103.1	FAM129A§646	5382	1.56731e+09	0.0947187	5.81671e+09	0.165237	1.56731e+09	5.05174e+08	3.06747e+08	5.81947e+08	5.30687e+09	1.76689e+09	1.63138e+09	1.4432e+09	6.32654e+09	1.5713e+09	1.47588e+09	2.428e+09	6.37547e+09	2.07163e+09	1.27064e+09	2.48334e+09	5.30687e+09	1.77248e+09	1.75234e+09	1.567e+09	7.55329e+09	1.8015e+09	1.93754e+09	2.4293e+09	-1.62176	-2.32697	-1.36025	-1.5821	-1.59858	-1.75986	-2.0679	-1.96288	-1.63656	-1.75725	-1.96281	-1.58556
5596	CENPF	CENPF	§276	Centromere protein F	P49454	http://www.phosphosite.org/proteinAction.do?id=11958&showAllSites=true	367.5	CENPF§276	3065	5.52185e+07	0.333285	4.59083e+08	0.157655	3.95438e+07	6.82888e+06	1.15121e+07	1.82353e+07	4.73756e+08	1.9024e+08	3.60812e+08	3.79239e+08	4.4441e+08	2.01132e+08	3.31033e+08	3.74452e+08	1.60855e+08	2.80041e+07	4.76866e+07	7.78154e+07	4.73756e+08	1.90841e+08	3.87563e+08	4.11771e+08	5.30584e+08	2.306e+08	4.34583e+08	3.74652e+08	-2.52205	-1.75411	-1.04763	-1.31178	-0.289713	-0.202302	-1.20219	-0.28795	-0.50203	-1.67867	-0.777256	-0.583989
14211	ARHGAP23;ARHGAP23	ARHGAP23;ARHGAP23 iso 2	§423;§423	Rho GTPase-activating protein 23	Q9P227;Q9P227-2	http://www.phosphosite.org/proteinAction.do?id=8319&showAllSites=true	162.1	ARHGAP23;ARHGAP23 iso 2§423;§423	1179	3.63139e+07	0.0745436	1.17468e+08	0.486964	3.63139e+07	9.42415e+06	1.51263e+07	1.86025e+07	1.29106e+08	3.03465e+07	8.94981e+07	5.98157e+07	1.0583e+08	4.39324e+07	5.09124e+07	6.64004e+07	1.47717e+08	3.86469e+07	6.26579e+07	7.93826e+07	1.29106e+08	3.04424e+07	9.61337e+07	6.49468e+07	1.26351e+08	5.03689e+07	6.68382e+07	6.6436e+07	-1.93441	-1.23727	-0.895941	-2.0844	-0.425437	-0.99122	-1.32683	-0.918691	-0.927399	-1.78188	-0.860465	-0.938187
20629	SLC1A5;SLC1A5;SLC1A5	SLC1A5;SLC1A5 iso2;SLC1A5 iso 3	§493;291;265	Neutral amino acid transporter B(0)	Q15758;Q15758-2;Q15758-3	http://www.phosphosite.org/proteinAction.do?id=7204&showAllSites=true	56.6	SLC1A5;SLC1A5 iso2;SLC1A5 iso 3§493;291;265	14891	1.18791e+08	0.396481	1.09901e+09	0.30984	1.04716e+08	1.61011e+07	2.17233e+07	5.46861e+07	1.23752e+09	5.1715e+08	6.89831e+08	9.7376e+08	9.60509e+08	5.72841e+08	6.71236e+08	1.10431e+09	4.25959e+08	6.60281e+07	8.99847e+07	2.33362e+08	1.23752e+09	5.18784e+08	7.40977e+08	1.05729e+09	1.14676e+09	6.56767e+08	8.81204e+08	1.1049e+09	-2.68956	-2.24296	-0.868144	-1.25424	-0.739947	-0.227073	-0.804106	-0.380013	-0.0536476	-1.58264	-1.12097	-0.382955
9131	EPB41L2;EPB41L2;EPB41L2;EPB41L2	EPB41L2;EPB41L2 iso4;EPB41L2 iso2;EPB41L2 iso5	§39;39;39;39	Band 4.1-like protein 2	O43491;O43491-4;O43491-2;O43491-3	http://www.phosphosite.org/proteinAction.do?id=5073&showAllSites=true	112.5	EPB41L2;EPB41L2 iso4;EPB41L2 iso2;EPB41L2 iso5§39;39;39;39	4946	2.97958e+08	0.196404	1.50693e+09	0.158189	2.97958e+08	6.40617e+07	9.91564e+07	8.48931e+07	1.16275e+09	4.17271e+08	6.09552e+08	4.28517e+08	1.85111e+09	5.90406e+08	5.59938e+08	2.33143e+08	1.21203e+09	2.62706e+08	4.10737e+08	3.62265e+08	1.16275e+09	4.18589e+08	6.54745e+08	4.65277e+08	2.21006e+09	6.76905e+08	7.3509e+08	2.33268e+08	-2.2059	-1.56113	-1.74231	-1.47393	-0.828534	-1.32138	-1.70706	-1.58809	-3.24402	-1.79563	-1.32592	-2.10257
179	AHNAK	AHNAK	§3366	Neuroblast differentiation-associated protein AHNAK	Q09666	http://www.phosphosite.org/proteinAction.do?id=6031&showAllSites=true	628.7	AHNAK§3366	517	9.83389e+07	0.175823	5.96939e+08	0.16933	9.83389e+07	3.33376e+07	3.98654e+07	4.36973e+07	5.88286e+08	1.3079e+08	2.4022e+08	2.6831e+08	6.05593e+08	1.91888e+08	1.9639e+08	3.72188e+08	4.0002e+08	1.36712e+08	1.65135e+08	1.8647e+08	5.88286e+08	1.31203e+08	2.58031e+08	2.91327e+08	7.23021e+08	2.20001e+08	2.57823e+08	3.72387e+08	-1.54893	-1.27642	-1.10113	-2.16472	-1.18897	-1.01388	-1.71652	-1.48766	-0.957235	-1.81006	-1.31769	-1.02408
9139	EPB41L2;EPB41L2;EPB41L2;EPB41L2	EPB41L2;EPB41L2 iso4;EPB41L2 iso2;EPB41L2 iso5	§598;598;598;598	Band 4.1-like protein 2	O43491;O43491-4;O43491-2;O43491-3	http://www.phosphosite.org/proteinAction.do?id=5073&showAllSites=true	112.5	EPB41L2;EPB41L2 iso4;EPB41L2 iso2;EPB41L2 iso5§598;598;598;598	4951	5.25789e+08	0.181025	4.45765e+09	0.143537	5.25789e+08	1.25733e+08	1.57456e+08	1.92567e+08	4.59946e+09	1.25934e+09	1.67717e+09	2.79365e+09	4.31585e+09	1.45882e+09	1.05793e+09	1.55129e+09	2.13879e+09	5.1561e+08	6.52231e+08	8.21741e+08	4.59946e+09	1.26332e+09	1.80151e+09	3.0333e+09	5.15271e+09	1.67254e+09	1.38886e+09	1.55212e+09	-2.05244	-1.71334	-1.38004	-1.86425	-1.35225	-0.600577	-1.62329	-1.89143	-1.73109	-1.84666	-1.65234	-1.23724
5273	AFAP1L2;AFAP1L2;AFAP1L2;AFAP1L2	AFAP1L2;AFAP1L2 iso2;AFAP1L2 iso2;AFAP1L2 iso2	559;559;81;587	Actin filament-associated protein 1-like 2	Q8N4X5;Q8N4X5-2;Q8N4X5-3;Q8N4X5-4	http://www.phosphosite.org/proteinAction.do?id=4755&showAllSites=true	91.2	AFAP1L2;AFAP1L2 iso2;AFAP1L2 iso2;AFAP1L2 iso2559;559;81;587	477	6.77066e+08	0.200217	3.03938e+09	0.186902	6.77066e+08	1.33771e+08	3.63943e+08	3.39484e+08	2.76786e+09	9.08936e+08	1.67412e+09	1.50294e+09	3.3109e+09	1.12933e+09	1.4195e+09	1.66205e+09	2.75415e+09	5.48571e+08	1.50757e+09	1.44868e+09	2.76786e+09	9.11807e+08	1.79824e+09	1.63187e+09	3.9529e+09	1.29478e+09	1.86353e+09	1.66294e+09	-2.32786	-0.869387	-0.92687	-1.60197	-0.622183	-0.762248	-1.6102	-1.08488	-1.24917	-1.84668	-0.858815	-0.97943
5275	AFAP1L2;AFAP1L2;AFAP1L2;AFAP1L2	AFAP1L2;AFAP1L2 iso2;AFAP1L2 iso2;AFAP1L2 iso2	561;561;83;589	Actin filament-associated protein 1-like 2	Q8N4X5;Q8N4X5-2;Q8N4X5-3;Q8N4X5-4	http://www.phosphosite.org/proteinAction.do?id=4755&showAllSites=true	91.2	AFAP1L2;AFAP1L2 iso2;AFAP1L2 iso2;AFAP1L2 iso2561;561;83;589	478	6.77066e+08	0.200217	3.03938e+09	0.186902	6.77066e+08	1.33771e+08	3.63943e+08	3.39484e+08	2.76786e+09	9.08936e+08	1.67412e+09	1.50294e+09	3.3109e+09	1.12933e+09	1.4195e+09	1.66205e+09	2.75415e+09	5.48571e+08	1.50757e+09	1.44868e+09	2.76786e+09	9.11807e+08	1.79824e+09	1.63187e+09	3.9529e+09	1.29478e+09	1.86353e+09	1.66294e+09	-2.32786	-0.869387	-0.92687	-1.60197	-0.622183	-0.762248	-1.6102	-1.08488	-1.24917	-1.84668	-0.858815	-0.97943
37562	PROSER2;PROSER2	PROSER2;PROSER2 iso2	§146;146	Proline and serine-rich protein 2	Q86WR7;Q86WR7-2	http://www.phosphosite.org/proteinAction.do?id=6224&showAllSites=true	45.8	PROSER2;PROSER2 iso2§146;146	12383	2.85193e+08	0.357454	1.45287e+09	0.115159	2.85193e+08	3.87472e+07	1.85793e+08	1.00105e+08	1.1864e+09	5.66405e+08	1.20501e+09	8.41327e+08	1.71933e+09	9.2348e+08	1.24086e+09	9.23127e+08	1.1601e+09	1.58896e+08	7.69614e+08	4.2718e+08	1.1864e+09	5.68194e+08	1.29435e+09	9.13498e+08	2.05271e+09	1.05878e+09	1.62902e+09	9.23621e+08	-2.8681	-0.592044	-1.44133	-1.06214	0.125633	-0.377122	-0.955133	-0.333531	-1.15216	-1.62846	-0.266647	-0.990205
36120	FAM83B	FAM83B	§543	Protein FAM83B	Q5T0W9	http://www.phosphosite.org/proteinAction.do?id=10913&showAllSites=true	114.7	FAM83B§543	5569	1.49724e+08	0.452786	8.94346e+08	0.325233	1.49724e+08	2.83704e+07	1.42956e+07	2.97807e+07	9.18724e+08	2.76088e+08	2.60211e+08	2.1001e+08	8.69968e+08	3.24282e+08	2.86033e+08	2.83549e+08	6.09044e+08	1.16342e+08	5.9217e+07	1.27083e+08	9.18724e+08	2.7696e+08	2.79503e+08	2.28026e+08	1.03866e+09	3.71792e+08	3.75506e+08	2.83701e+08	-2.38817	-3.36246	-2.26077	-1.72995	-1.71677	-2.01044	-1.48216	-1.46781	-1.87228	-1.86676	-2.18235	-2.04783
16652	PTPN14	PTPN14	§593, §594	Tyrosine-protein phosphatase non-receptor type 14	Q15678	http://www.phosphosite.org/proteinAction.do?id=10132&showAllSites=true	135.2	PTPN14§593, §594	12596	2.56836e+08	0.357116	5.6792e+08	0.501862	2.56836e+08	8.31069e+07	1.32404e+08	8.76427e+07	7.23829e+08	1.48249e+08	1.70318e+08	2.95026e+08	4.12011e+08	1.15411e+08	6.74805e+07	2.26391e+08	1.04475e+09	3.40808e+08	5.48461e+08	3.73998e+08	7.23829e+08	1.48718e+08	1.82946e+08	3.20334e+08	4.91902e+08	1.32319e+08	8.85889e+07	2.26512e+08	-1.61613	-0.929696	-1.48206	-2.28307	-1.98423	-1.17607	-1.89435	-2.47317	-1.11878	-1.93118	-1.7957	-1.25897
3274	LAD1	LAD1	§272	Ladinin-1	O00515	http://www.phosphosite.org/proteinAction.do?id=8651&showAllSites=true	57.1	LAD1§272	8130	9.8503e+08	0.0697027	3.70675e+09	0.355085	9.8503e+08	1.72432e+08	3.36479e+08	5.2182e+08	3.61239e+09	1.25374e+09	1.18955e+09	1.70779e+09	3.80111e+09	1.18867e+09	9.67669e+08	1.92908e+09	4.00688e+09	7.07116e+08	1.3938e+09	2.22677e+09	3.61239e+09	1.2577e+09	1.27775e+09	1.85429e+09	4.53817e+09	1.36282e+09	1.27036e+09	1.93011e+09	-2.50246	-1.52345	-0.84753	-1.52217	-1.49935	-0.962086	-1.73552	-1.83687	-1.23342	-1.92005	-1.61989	-1.01435
7052	TACC3	TACC3	§570	Transforming acidic coiled-coil-containing protein 3	Q9Y6A5	http://www.phosphosite.org/proteinAction.do?id=6025&showAllSites=true	90.3	TACC3§570	16300	1.71342e+08	0.472141	1.2163e+09	0.445699	1.71342e+08	2.66253e+07	1.17002e+08	1.39229e+08	1.0321e+09	3.89255e+08	1.01785e+09	1.21871e+09	1.4005e+09	4.89385e+08	8.75748e+08	9.08019e+08	6.96982e+08	1.09186e+08	4.8466e+08	5.94132e+08	1.0321e+09	3.90484e+08	1.09332e+09	1.32325e+09	1.67207e+09	5.61084e+08	1.14969e+09	9.08505e+08	-2.67433	-0.524147	-0.230339	-1.40225	0.0831257	0.358501	-1.57534	-0.540391	-0.880067	-1.88398	-0.327138	-0.250635
177	AHNAK	AHNAK	§332	Neuroblast differentiation-associated protein AHNAK	Q09666	http://www.phosphosite.org/proteinAction.do?id=6031&showAllSites=true	628.7	AHNAK§332	516	4.05366e+07	0.269813	2.42453e+08	0.411983	4.05366e+07	1.265e+07	1.49549e+07	1.15675e+07	2.70138e+08	3.65238e+07	7.36873e+07	6.47434e+07	2.14768e+08	1.05424e+08	1.14486e+08	9.33418e+07	1.64894e+08	5.18756e+07	6.19479e+07	4.9362e+07	2.70138e+08	3.66392e+07	7.91506e+07	7.02973e+07	2.56413e+08	1.20869e+08	1.50299e+08	9.33917e+07	-1.66841	-1.41241	-1.74007	-2.88224	-1.77102	-1.94216	-1.08502	-0.770636	-1.4571	-1.87856	-1.31802	-1.71311
1376	IRS2	IRS2	§620	Insulin receptor substrate 2	Q9Y4H2	http://www.phosphosite.org/proteinAction.do?id=6018&showAllSites=true	137.2	IRS2§620	7369	7.71966e+07	0.413703	6.04399e+08	0.169902	7.71966e+07	9.00486e+06	2.69197e+07	2.96809e+07	6.4053e+08	2.09983e+08	4.97254e+08	3.39835e+08	5.68268e+08	2.70939e+08	2.67753e+08	4.21178e+08	3.14019e+08	3.69274e+07	1.1151e+08	1.26657e+08	6.4053e+08	2.10646e+08	5.34121e+08	3.68987e+08	6.78458e+08	3.10634e+08	3.51508e+08	4.21404e+08	-3.08809	-1.49368	-1.30992	-1.60444	-0.262099	-0.795697	-1.12704	-0.948703	-0.687056	-1.93986	-0.901494	-0.930891
4073	BCL2L12	Bcl-2L12	§113, §117, §121	Bcl-2-like protein 12	Q9HB09	http://www.phosphosite.org/proteinAction.do?id=12007&showAllSites=true	36.8	Bcl-2L12§113, §117, §121	1815	2.23889e+08	0.304919	7.52495e+08	0.280119	2.23889e+08	3.93399e+07	1.09516e+08	1.23024e+08	7.51262e+08	1.55355e+08	3.06137e+08	4.88104e+08	7.53727e+08	2.36919e+08	3.0632e+08	6.13739e+08	9.10729e+08	1.61326e+08	4.53648e+08	5.24981e+08	7.51262e+08	1.55845e+08	3.28835e+08	5.29975e+08	8.99879e+08	2.71629e+08	4.02139e+08	6.14067e+08	-2.49704	-1.00545	-0.794756	-2.2692	-1.19195	-0.503391	-1.72809	-1.16203	-0.551334	-2.16478	-1.11981	-0.616494
3306	LAD1	LAD1	§468	Ladinin-1	O00515	http://www.phosphosite.org/proteinAction.do?id=8651&showAllSites=true	57.1	LAD1§468	8137	1.4883e+08	0.168683	5.19675e+08	0.38498	1.4883e+08	2.6088e+07	4.79846e+07	5.95758e+07	4.92389e+08	1.10301e+08	2.09533e+08	2.07663e+08	5.46961e+08	1.51786e+08	2.09592e+08	1.85539e+08	6.05406e+08	1.06983e+08	1.98767e+08	2.54228e+08	4.92389e+08	1.10649e+08	2.25068e+08	2.25477e+08	6.5302e+08	1.74023e+08	2.75154e+08	1.85639e+08	-2.50053	-1.60682	-1.25178	-2.1538	-1.12944	-1.12682	-1.90785	-1.24689	-1.81463	-2.18739	-1.32772	-1.39774
7162	TNKS1BP1;TNKS1BP1	TNKS1BP1;TNKS1BP1 iso 2	§1103;554	182 kDa tankyrase-1-binding protein	Q9C0C2;Q9C0C2-2	http://www.phosphosite.org/proteinAction.do?id=4542&showAllSites=true	181.7	TNKS1BP1;TNKS1BP1 iso 2§1103;554	16869	2.55413e+08	0.104723	4.56876e+08	0.492525	2.55413e+08	9.1428e+07	1.23665e+08	1.30983e+08	4.14685e+08	6.86049e+07	2.38951e+08	2.013e+08	4.99068e+08	9.71487e+07	1.35923e+08	2.35082e+08	1.03896e+09	3.74931e+08	5.12261e+08	5.58945e+08	4.14685e+08	6.88216e+07	2.56667e+08	2.18568e+08	5.9584e+08	1.11382e+08	1.78441e+08	2.35208e+08	-1.47045	-1.02019	-0.894366	-2.59108	-0.692117	-0.923933	-2.41941	-1.73948	-1.34099	-2.16031	-1.1506	-1.0531
1967	SCEL;SCEL;SCEL	SCEL;SCEL iso2;SCEL iso 3	§68;68;§68	Sciellin	O95171;O95171-2;O95171-3	http://www.phosphosite.org/proteinAction.do?id=6859&showAllSites=true	77.5	SCEL;SCEL iso2;SCEL iso 3§68;68;§68	14206	1.7275e+08	0.190091	4.71416e+08	0.322187	1.7275e+08	3.17489e+07	1.27125e+07	2.85146e+07	5.05807e+08	1.18212e+08	5.11855e+07	4.66219e+07	4.37026e+08	8.65499e+07	3.92223e+07	1.49703e+08	7.02709e+08	1.30197e+08	5.26592e+07	1.2168e+08	5.05807e+08	1.18586e+08	5.49804e+07	5.06212e+07	5.21768e+08	9.92302e+07	5.14913e+07	1.49783e+08	-2.43223	-3.73817	-2.52983	-2.09265	-3.2016	-3.32077	-2.39456	-3.34101	-1.80053	-2.30648	-3.42692	-2.55038
9126	EPB41L2;EPB41L2	EPB41L2;EPB41L2 iso4	§715;645	Band 4.1-like protein 2	O43491;O43491-4	http://www.phosphosite.org/proteinAction.do?id=5073&showAllSites=true	112.5	EPB41L2;EPB41L2 iso4§715;645	4943	2.89894e+08	0.114876	8.88727e+08	0.393737	2.89894e+08	5.37137e+07	8.12661e+07	7.94916e+07	1.12389e+09	2.29033e+08	2.37165e+08	3.78318e+08	6.53568e+08	1.31001e+08	1.59906e+08	5.70882e+08	1.17922e+09	2.20271e+08	3.3663e+08	3.39215e+08	1.12389e+09	2.29757e+08	2.54748e+08	4.10772e+08	7.80299e+08	1.50193e+08	2.09926e+08	5.71188e+08	-2.42049	-1.8086	-1.79757	-2.29032	-2.14135	-1.45209	-2.37721	-1.89415	-0.450062	-2.36267	-1.94803	-1.23324
21640	FIP1L1;FIP1L1;FIP1L1;FIP1L1	FIP1L1;FIP1L1 iso3;FIP1L1 iso 4;FIP1L1 iso5	§259;§221;244;244	Pre-mRNA 3'-end-processing factor FIP1	Q6UN15;Q6UN15-3;Q6UN15-4;Q6UN15-5	http://www.phosphosite.org/proteinAction.do?id=3015&showAllSites=true	66.5	FIP1L1;FIP1L1 iso3;FIP1L1 iso 4;FIP1L1 iso5§259;§221;244;244	5750	6.57128e+08	0.174011	1.81947e+09	0.301109	6.57128e+08	3.65743e+08	3.34555e+08	4.35427e+08	1.8501e+09	2.22776e+08	1.02031e+09	1.41853e+09	1.78885e+09	3.46189e+08	9.89962e+08	1.56624e+09	2.67305e+09	1.49985e+09	1.38583e+09	1.8581e+09	1.8501e+09	2.2348e+08	1.09596e+09	1.54022e+09	2.13572e+09	3.96908e+08	1.29963e+09	1.56707e+09	-0.833668	-0.947732	-0.524657	-3.04938	-0.755409	-0.264467	-2.42784	-0.716621	-0.446647	-2.10363	-0.806587	-0.411923
1960	SCEL;SCEL;SCEL	SCEL;SCEL iso2;SCEL iso 3	§389;369;§347	Sciellin	O95171;O95171-2;O95171-3	http://www.phosphosite.org/proteinAction.do?id=6859&showAllSites=true	77.5	SCEL;SCEL iso2;SCEL iso 3§389;369;§347	14202	1.84367e+08	0.402183	4.51913e+08	0.376497	1.84367e+08	2.81354e+07	1.03153e+07	2.0856e+07	4.06905e+08	9.19056e+07	4.07094e+07	1.98738e+07	4.96921e+08	1.10377e+08	4.57704e+07	7.85315e+07	7.49965e+08	1.15379e+08	4.27294e+07	8.8999e+07	4.06905e+08	9.21959e+07	4.37277e+07	2.15786e+07	5.93276e+08	1.26549e+08	6.00878e+07	7.85735e+07	-2.70045	-4.13352	-3.07496	-2.14192	-3.21807	-4.23702	-2.22901	-3.30356	-2.91659	-2.35713	-3.55172	-3.40952
9221	JUP	CTNNG	§182	Junction plakoglobin	P14923	http://www.phosphosite.org/proteinAction.do?id=5243&showAllSites=true	81.7	CTNNG§182	3773	2.60328e+08	0.283322	6.87846e+08	0.45767	2.60328e+08	3.5209e+07	5.85793e+07	6.77595e+07	5.75538e+08	1.573e+08	2.58073e+08	1.75357e+08	8.00155e+08	1.50075e+08	2.35559e+08	2.92763e+08	1.05896e+09	1.44386e+08	2.42654e+08	2.8915e+08	5.75538e+08	1.57797e+08	2.77207e+08	1.904e+08	9.55309e+08	1.72062e+08	3.09244e+08	2.9292e+08	-2.87464	-2.12567	-1.87275	-1.86684	-1.05395	-1.59588	-2.47304	-1.62722	-1.70546	-2.40484	-1.60228	-1.7247
37885	SARG;SARG	SARG;SARG iso2	§456;210	Specifically androgen-regulated gene protein	Q9BW04;Q9BW04-2	http://www.phosphosite.org/proteinAction.do?id=8810&showAllSites=true	63.9	SARG;SARG iso2§456;210	14159	2.62212e+09	0.168152	1.13795e+10	0.368861	2.62212e+09	3.27614e+08	1.19836e+09	6.44644e+08	9.96622e+09	2.0739e+09	5.48122e+09	4.46607e+09	1.27928e+10	2.71355e+09	4.48534e+09	2.84489e+09	1.06662e+10	1.34349e+09	4.964e+09	2.75089e+09	9.96622e+09	2.08045e+09	5.88761e+09	4.84919e+09	1.52734e+10	3.11111e+09	5.88838e+09	2.84641e+09	-2.98899	-1.10347	-1.95508	-2.26015	-0.759366	-1.0393	-2.29552	-1.37508	-2.4238	-2.51489	-1.07931	-1.80606
26433	CD3EAP;CD3EAP	ASE-1;ASE-1 iso2	§128, §136;130, 138	DNA-directed RNA polymerase I subunit RPA34	O15446;O15446-2	http://www.phosphosite.org/proteinAction.do?id=6360&showAllSites=true	55	ASE-1;ASE-1 iso2§128, §136;130, 138	1393	8.43582e+08	0.0724317	2.84785e+09	0.357062	8.43582e+08	1.21773e+08	3.94782e+08	4.46695e+08	2.64458e+09	3.89044e+08	1.11379e+09	1.29197e+09	3.05112e+09	7.94457e+08	1.20068e+09	2.0578e+09	3.4315e+09	4.99372e+08	1.63531e+09	1.90618e+09	2.64458e+09	3.90273e+08	1.19637e+09	1.4028e+09	3.64275e+09	9.10851e+08	1.57626e+09	2.0589e+09	-2.78065	-1.06928	-0.848154	-2.76048	-1.14437	-0.914727	-1.99974	-1.20852	-0.823151	-2.51363	-1.14072	-0.862011
37871	SARG	SARG	§133	Specifically androgen-regulated gene protein	Q9BW04	http://www.phosphosite.org/proteinAction.do?id=8810&showAllSites=true	63.9	SARG§133	14153	1.57448e+08	0.114723	5.92448e+08	0.21816	1.57448e+08	1.82497e+07	5.24804e+07	3.33802e+07	6.76231e+08	9.21589e+07	3.08608e+08	2.42635e+08	5.08665e+08	2.33729e+08	2.6313e+08	3.93897e+08	6.40465e+08	7.48388e+07	2.17391e+08	1.42444e+08	6.76231e+08	9.245e+07	3.31489e+08	2.63449e+08	6.07298e+08	2.67973e+08	3.4544e+08	3.94108e+08	-3.09726	-1.55883	-2.16873	-2.87077	-1.02856	-1.35999	-1.18032	-0.813971	-0.623812	-2.38278	-1.13379	-1.38418
15342	ANKRD2;ANKRD2	ANKRD2;ANKRD2 iso 2	§99;§99	Ankyrin repeat domain-containing protein 2	Q9GZV1;Q9GZV1-2	http://www.phosphosite.org/proteinAction.do?id=20171&showAllSites=true	39.8	ANKRD2;ANKRD2 iso 2§99;§99	837	1.08386e+09	0.258771	4.90721e+09	0.102449	1.08386e+09	1.62341e+08	1.85759e+08	2.15288e+08	6.44936e+09	1.06871e+09	9.9864e+08	1.06449e+09	3.36507e+09	6.31795e+08	5.47508e+08	2.82947e+09	4.40889e+09	6.65732e+08	7.69473e+08	9.187e+08	6.44936e+09	1.07209e+09	1.07268e+09	1.15581e+09	4.01757e+09	7.24358e+08	7.18773e+08	2.83098e+09	-2.7274	-2.51848	-2.26275	-2.58873	-2.58793	-2.48025	-2.47155	-2.48272	-0.505022	-2.59589	-2.52971	-1.74934
3290	LAD1	LAD1	§356	Ladinin-1	O00515	http://www.phosphosite.org/proteinAction.do?id=8651&showAllSites=true	57.1	LAD1§356	8133	2.86186e+09	0.200293	1.51424e+10	0.248295	2.86186e+09	4.28865e+08	5.63251e+08	7.51661e+08	1.57874e+10	2.59646e+09	3.32028e+09	4.15955e+09	1.44974e+10	2.5296e+09	2.83912e+09	4.21193e+09	1.16414e+10	1.7587e+09	2.33317e+09	3.20757e+09	1.57874e+10	2.60466e+09	3.56645e+09	4.51637e+09	1.73085e+10	2.90021e+09	3.72721e+09	4.21418e+09	-2.72668	-2.3189	-1.85971	-2.5996	-2.14621	-1.80553	-2.57725	-2.21531	-2.03816	-2.63451	-2.22681	-1.90113
1970	SCEL;SCEL;SCEL	SCEL;SCEL iso2;SCEL iso 3	154;154;154	Sciellin	O95171;O95171-2;O95171-3	http://www.phosphosite.org/proteinAction.do?id=6859&showAllSites=true	77.5	SCEL;SCEL iso2;SCEL iso 3154;154;154	14208	2.39794e+08	0.142704	1.08083e+09	0.270724	2.39794e+08	2.77665e+07	1.38385e+07	2.56803e+07	8.74074e+08	1.8637e+08	1.13391e+08	9.59172e+07	1.28759e+09	2.03797e+08	8.71209e+07	1.59833e+08	9.75428e+08	1.13866e+08	5.73234e+07	1.09586e+08	8.74074e+08	1.86959e+08	1.21798e+08	1.04145e+08	1.53726e+09	2.33655e+08	1.14373e+08	1.59919e+08	-3.0987	-4.08884	-3.15397	-2.22503	-2.84327	-3.06916	-2.71791	-3.74855	-3.26496	-2.68055	-3.56022	-3.1627
13920	RTKN;RTKN;RTKN	RTKN;RTKN iso2;RTKN iso 3	§232;219;182	Rhotekin	Q9BST9;Q9BST9-2;Q9BST9-3	http://www.phosphosite.org/proteinAction.do?id=18558&showAllSites=true	62.6	RTKN;RTKN iso2;RTKN iso 3§232;219;182	14002	5.47527e+07	0.463653	2.53481e+08	0.379564	5.47527e+07	3.47952e+06	2.22053e+07	2.11868e+07	2.1972e+08	8.00368e+07	1.6959e+08	2.0888e+08	2.87243e+08	1.1845e+08	1.76323e+08	2.34513e+08	2.22722e+08	1.42689e+07	9.19816e+07	9.04105e+07	2.1972e+08	8.02896e+07	1.82164e+08	2.26798e+08	3.4294e+08	1.35804e+08	2.31478e+08	2.34639e+08	-3.96429	-1.27582	-1.30068	-1.45238	-0.27043	0.0457404	-1.33643	-0.567084	-0.547518	-2.25104	-0.704446	-0.600819
36629	INF2;INF2	INF2;INF2 iso2	§589;589	Inverted formin-2	Q27J81;Q27J81-2	http://www.phosphosite.org/proteinAction.do?id=15936&showAllSites=true	135.5	INF2;INF2 iso2§589;589	7284	1.9924e+08	0.405445	5.25231e+08	0.353474	1.9924e+08	1.4574e+07	4.10894e+07	5.06416e+07	5.04899e+08	9.44657e+07	2.22444e+08	2.41511e+08	5.45563e+08	1.90509e+08	2.63071e+08	2.62123e+08	8.10464e+08	5.97654e+07	1.70206e+08	2.16103e+08	5.04899e+08	9.47641e+07	2.38937e+08	2.62228e+08	6.5135e+08	2.1842e+08	3.45361e+08	2.62263e+08	-3.76136	-2.25147	-1.90703	-2.41358	-1.07937	-0.945172	-1.57633	-0.915328	-1.31242	-2.58376	-1.41539	-1.38821
13922	RTKN;RTKN;RTKN	RTKN;RTKN iso2;RTKN iso 3	§242;229;192	Rhotekin	Q9BST9;Q9BST9-2;Q9BST9-3	http://www.phosphosite.org/proteinAction.do?id=18558&showAllSites=true	62.6	RTKN;RTKN iso2;RTKN iso 3§242;229;192	14004	9.56269e+07	0.413767	5.13797e+08	0.340329	9.56269e+07	1.69058e+07	5.34182e+07	4.17577e+07	4.42126e+08	3.29992e+07	1.93393e+08	3.00604e+08	5.85469e+08	2.09524e+08	1.77937e+08	3.68624e+08	3.88989e+08	6.93278e+07	2.21275e+08	1.78193e+08	4.42126e+08	3.31034e+07	2.07731e+08	3.2639e+08	6.98995e+08	2.40221e+08	2.33597e+08	3.68822e+08	-2.48822	-0.813887	-1.12629	-3.7394	-1.08974	-0.437859	-1.54092	-1.58126	-0.922358	-2.58952	-1.16163	-0.828835
33746	RB1	Rb	§855	Retinoblastoma-associated protein	P06400	http://www.phosphosite.org/proteinAction.do?id=452&showAllSites=true	106.1	Rb§855	13180	6.00262e+07	0.282559	3.01456e+08	0.453494	6.00262e+07	1.21047e+07	3.0935e+07	1.89663e+07	3.8383e+08	2.46713e+07	1.58883e+08	1.62084e+08	2.19082e+08	4.98118e+07	8.74212e+07	1.50279e+08	2.44173e+08	4.96393e+07	1.28142e+08	8.0935e+07	3.8383e+08	2.47493e+07	1.70663e+08	1.75988e+08	2.61563e+08	5.71096e+07	1.14767e+08	1.5036e+08	-2.29835	-0.930157	-1.59307	-3.95501	-1.16932	-1.12499	-2.19535	-1.18845	-0.798738	-2.81624	-1.09597	-1.17226
5243	AFAP1L2;AFAP1L2	AFAP1L2;AFAP1L2 iso2	§767;289	Actin filament-associated protein 1-like 2	Q8N4X5;Q8N4X5-3	http://www.phosphosite.org/proteinAction.do?id=4755&showAllSites=true	91.2	AFAP1L2;AFAP1L2 iso2§767;289	467	1.71722e+08	0.322919	6.36114e+08	0.334378	1.71722e+08	1.2687e+07	9.62418e+07	7.35646e+07	6.40579e+08	6.71804e+07	3.35336e+08	3.38496e+08	6.31648e+08	1.44201e+08	3.6152e+08	2.75939e+08	6.98527e+08	5.20272e+07	3.98664e+08	3.13923e+08	6.40579e+08	6.73926e+07	3.60198e+08	3.67533e+08	7.54129e+08	1.65327e+08	4.74606e+08	2.76087e+08	-3.74698	-0.809142	-1.15391	-3.24871	-0.830587	-0.801501	-2.18949	-0.66808	-1.44969	-3.06173	-0.76927	-1.13503
16043	S100A16	S100A16	§103	Protein S100-A16	Q96FQ6	http://www.phosphosite.org/proteinAction.do?id=5947&showAllSites=true	11.8	S100A16§103	14021	1.70294e+08	0.387843	1.26041e+09	0.253722	1.70294e+08	1.3706e+07	2.35747e+07	2.46046e+07	1.31142e+09	1.31321e+08	1.86415e+08	3.27297e+08	1.2094e+09	1.43324e+08	1.47721e+08	2.60851e+08	6.92719e+08	5.6206e+07	9.76541e+07	1.04995e+08	1.31142e+09	1.31736e+08	2.00236e+08	3.55373e+08	1.44391e+09	1.64322e+08	1.93929e+08	2.60991e+08	-3.62347	-2.82652	-2.72195	-3.31541	-2.71136	-1.88372	-3.13538	-2.89638	-2.46791	-3.35809	-2.81142	-2.35786
7460	NDRG1;NDRG1;NDRG1	NDRG1;NDRG1 iso2;NDRG1 iso3	§330, §332;264, 266;249, 251	Protein NDRG1	Q92597;Q92597-2;Q92597-3	http://www.phosphosite.org/proteinAction.do?id=5932&showAllSites=true	42.8	NDRG1;NDRG1 iso2;NDRG1 iso3§330, §332;264, 266;249, 251	10148	9.0883e+07	0.463641	6.50705e+08	0.242211	9.0883e+07	4.67652e+06	6.91734e+06	1.19276e+07	6.57565e+08	8.81347e+07	1.77416e+08	9.73931e+07	6.43844e+08	1.39343e+08	1.19346e+08	9.60959e+07	3.69692e+08	1.91776e+07	2.86538e+07	5.08989e+07	6.57565e+08	8.84131e+07	1.9057e+08	1.05748e+08	7.68689e+08	1.59758e+08	1.56678e+08	9.61473e+07	-4.26883	-3.68952	-2.86062	-2.8948	-1.78681	-2.63651	-2.26651	-2.2946	-2.99908	-3.14338	-2.59031	-2.83207
2799	ANLN;ANLN	anillin;anillin iso2	§364;364	Actin-binding protein anillin	Q9NQW6;Q9NQW6-2	http://www.phosphosite.org/proteinAction.do?id=3476&showAllSites=true	124.1	anillin;anillin iso2§364;364	762	1.62709e+08	0.376168	1.18359e+09	0.250217	1.62423e+08	5.1741e+06	7.38243e+07	7.89015e+07	1.17143e+09	6.87501e+08	9.88055e+08	1.03879e+09	1.19574e+09	6.63463e+08	8.62191e+08	9.41771e+08	6.60699e+08	2.12181e+07	3.05804e+08	3.36697e+08	1.17143e+09	6.89673e+08	1.06131e+09	1.1279e+09	1.42761e+09	7.60666e+08	1.13189e+09	9.42275e+08	-4.96063	-1.11139	-0.972545	-0.764284	-0.142419	-0.0546282	-0.908263	-0.334863	-0.599377	-2.21106	-0.529557	-0.542183
14707	RIN1;RIN1	Rin1;Rin1 iso2	§258;258	Ras and Rab interactor 1	Q13671;Q13671-2	http://www.phosphosite.org/proteinAction.do?id=4581&showAllSites=true	84	Rin1;Rin1 iso2§258;258	13615	2.39942e+08	0.483666	1.16292e+09	0.324018	2.39942e+08	7.73596e+06	1.11448e+07	2.04451e+07	1.28637e+09	3.46886e+08	2.74045e+08	4.62912e+08	1.03947e+09	3.66116e+08	1.77797e+08	4.78069e+08	9.76032e+08	3.17239e+07	4.61651e+07	8.72455e+07	1.28637e+09	3.47982e+08	2.94363e+08	5.02622e+08	1.24103e+09	4.19755e+08	2.33413e+08	4.78325e+08	-4.94329	-4.40205	-3.48378	-1.88622	-2.12764	-1.35576	-1.56393	-2.41058	-1.37548	-2.79781	-2.98009	-2.07167
5139	NHS;NHS;NHS;NHS	NHS;NHS iso 2;NHS iso 3;NHS iso 4	§997;976;820;819	Nance-Horan syndrome protein	Q6T4R5;Q6T4R5-2;Q6T4R5-3;Q6T4R5-4	http://www.phosphosite.org/proteinAction.do?id=16971&showAllSites=true	179	NHS;NHS iso 2;NHS iso 3;NHS iso 4§997;976;820;819	10393	1.24443e+08	0.347889	2.31402e+08	0.503722	1.24443e+08	3.13644e+07	9.17191e+06	2.36705e+07	2.65116e+08	3.94886e+07	3.03949e+07	2.19037e+07	1.63975e+08	6.18467e+06	1.45564e+07	3.2407e+07	5.06208e+08	1.2862e+08	3.7993e+07	1.01009e+08	2.65116e+08	3.96134e+07	3.26484e+07	2.37827e+07	1.95771e+08	7.09077e+06	1.91097e+07	3.24243e+07	-1.97661	-3.73592	-2.32524	-2.74256	-3.02154	-3.47864	-4.78708	-3.35679	-2.59402	-3.16875	-3.37142	-2.7993
16042	S100A16	S100A16	§102	Protein S100-A16	Q96FQ6	http://www.phosphosite.org/proteinAction.do?id=5947&showAllSites=true	11.8	S100A16§102	14020	1.70294e+08	0.387843	7.79923e+08	0.598016	1.70294e+08	1.3706e+07	2.35747e+07	2.46046e+07	8.06309e+08	1.12551e+08	8.00861e+07	1.89951e+08	7.53537e+08	4.02309e+07	6.37902e+07	1.83371e+08	6.92719e+08	5.6206e+07	9.76541e+07	1.04995e+08	8.06309e+08	1.12906e+08	8.60238e+07	2.06246e+08	8.99652e+08	4.61251e+07	8.37442e+07	1.83469e+08	-3.62347	-2.82652	-2.72195	-2.83621	-3.22852	-1.96697	-4.28574	-3.42531	-2.29383	-3.58181	-3.16012	-2.32758
4846	AIM1	AIM1	§329	Absent in melanoma 1 protein	Q9Y4K1	http://www.phosphosite.org/proteinAction.do?id=14280&showAllSites=true	188.6	AIM1§329	585	9.09591e+07	0.718022	3.58604e+08	0.449023	9.09591e+07	4.01955e+06	4.02373e+06	6.19921e+06	3.65593e+08	3.84337e+07	2.58497e+07	3.31796e+07	3.51614e+08	3.90537e+07	3.62843e+07	5.21284e+07	3.70001e+08	1.64835e+07	1.66676e+07	2.64539e+07	3.65593e+08	3.85551e+07	2.77662e+07	3.60259e+07	4.19794e+08	4.47754e+07	4.76343e+07	5.21563e+07	-4.48844	-4.47242	-3.80598	-3.24524	-3.71884	-3.34313	-3.22891	-3.13961	-3.00877	-3.6542	-3.77695	-3.38596
7459	NDRG1;NDRG1;NDRG1	NDRG1;NDRG1 iso2;NDRG1 iso3	§328, §330;262, 264;247, 249	Protein NDRG1	Q92597;Q92597-2;Q92597-3	http://www.phosphosite.org/proteinAction.do?id=5932&showAllSites=true	42.8	NDRG1;NDRG1 iso2;NDRG1 iso3§328, §330;262, 264;247, 249	10146	5.12104e+07	0.537174	3.40522e+08	0.425421	5.12104e+07	1.70162e+06	2.7722e+06	3.46965e+06	3.10927e+08	4.96523e+07	7.63577e+07	4.66467e+07	3.70117e+08	6.47992e+07	6.73462e+07	3.08513e+07	2.08312e+08	6.97808e+06	1.14833e+07	1.48061e+07	3.10927e+08	4.98092e+07	8.2019e+07	5.06482e+07	4.41885e+08	7.42928e+07	8.84125e+07	3.08678e+07	-4.89978	-4.18113	-3.81449	-2.64209	-1.92255	-2.61799	-2.57238	-2.32135	-3.83949	-3.37141	-2.80834	-3.42399
18262	PKN1;PKN1	PKN1;PKN1 iso2	578;584	Serine/threonine-protein kinase N1	Q16512;Q16512-2	http://www.phosphosite.org/proteinAction.do?id=650&showAllSites=true	103.9	PKN1;PKN1 iso2578;584	11813	1.52325e+08	0.226193	7.75219e+08	0.257727	1.52325e+08	1.415e+07	2.06339e+07	4.11277e+07	3.93545e+08	1.10451e+07	3.43699e+08	2.50449e+08	9.66056e+08	2.6503e+08	3.99877e+08	2.22099e+08	6.19622e+08	5.8027e+07	8.54723e+07	1.75505e+08	3.93545e+08	1.108e+07	3.69181e+08	2.71933e+08	1.15338e+09	3.03859e+08	5.24961e+08	2.22218e+08	-3.41659	-2.85786	-1.81988	-5.1505	-0.0921979	-0.533277	-1.9244	-1.13559	-2.37582	-3.49716	-1.36188	-1.57633
9186	FLNC;FLNC	FLNC;FLNC iso2	§2233;2200	Filamin-C	Q14315;Q14315-2	http://www.phosphosite.org/proteinAction.do?id=12631&showAllSites=true	290.8	FLNC;FLNC iso2§2233;2200	5811	7.82451e+09	0.144324	1.63451e+10	0.271478	7.82451e+09	3.02041e+08	5.56873e+08	7.11883e+08	1.52121e+10	1.14541e+09	3.73148e+09	1.29683e+09	1.74782e+10	1.64032e+09	3.42193e+09	1.91827e+09	3.18283e+10	1.23862e+09	2.30675e+09	3.03782e+09	1.52121e+10	1.14903e+09	4.00814e+09	1.40808e+09	2.08673e+10	1.88064e+09	4.49234e+09	1.9193e+09	-4.68351	-3.78638	-3.3892	-3.72673	-1.92421	-3.43341	-3.47195	-2.21571	-3.44259	-3.96073	-2.6421	-3.42174
23723	PSPC1	PSPC1	§473	Paraspeckle component 1	Q8WXF1	http://www.phosphosite.org/proteinAction.do?id=9468&showAllSites=true	58.7	PSPC1§473	12523	3.58126e+08	0.774922	2.14054e+09	0.50702	3.58126e+08	3.64987e+06	2.87469e+08	1.62217e+08	1.786e+09	6.76124e+08	9.15462e+08	7.85004e+08	2.49508e+09	7.3102e+08	1.04934e+09	8.38593e+08	1.45677e+09	1.49675e+07	1.19079e+09	6.92231e+08	1.786e+09	6.7826e+08	9.83336e+08	8.52344e+08	2.97889e+09	8.3812e+08	1.37758e+09	8.39042e+08	-6.6048	-0.290858	-1.07345	-1.39682	-0.860976	-1.06722	-1.82955	-1.11264	-1.82796	-3.27706	-0.754824	-1.32288
36786	KIAA1462	JCAD	§1044	Junctional protein associated with coronary artery disease	Q9P266	http://www.phosphosite.org/proteinAction.do?id=10416&showAllSites=true	148.3	JCAD§1044	7470	1.14944e+08	0.605198	3.64201e+08	0.235215	1.14944e+08	3.13153e+06	8.06846e+06	3.95271e+06	3.03368e+08	1.50795e+07	5.50272e+07	2.85654e+07	4.25035e+08	7.59001e+06	4.94799e+07	2.04875e+07	4.67568e+08	1.28419e+07	3.34221e+07	1.68674e+07	3.03368e+08	1.51271e+07	5.9107e+07	3.10158e+07	5.07451e+08	8.70201e+06	6.49576e+07	2.04985e+07	-5.18625	-3.8063	-4.79287	-4.32586	-2.35967	-3.28999	-5.86578	-2.9657	-4.62968	-5.12596	-3.04389	-4.23751
37882	SARG;SARG	SARG;SARG iso2	§429;183	Specifically androgen-regulated gene protein	Q9BW04;Q9BW04-2	http://www.phosphosite.org/proteinAction.do?id=8810&showAllSites=true	63.9	SARG;SARG iso2§429;183	14157	8.79606e+07	0.362416	4.33325e+08	0.356773	8.79606e+07	1.24787e+06	2.97573e+07	2.62594e+06	4.08544e+08	9.68592e+06	1.55452e+08	1.02713e+08	4.58106e+08	4.2578e+07	1.93863e+08	1.25773e+08	3.57804e+08	5.11729e+06	1.23264e+08	1.12057e+07	4.08544e+08	9.71651e+06	1.66978e+08	1.11525e+08	5.46935e+08	4.8816e+07	2.54505e+08	1.2584e+08	-6.12765	-1.53741	-4.99687	-5.39391	-1.29084	-1.87313	-3.48594	-1.10367	-2.11978	-5.0025	-1.31064	-2.99659
15232	PLEKHA6	PLEKHA6	§867	Pleckstrin homology domain-containing family A member 6	Q9Y2H5	http://www.phosphosite.org/proteinAction.do?id=6855&showAllSites=true	117.1	PLEKHA6§867	11982	7.17828e+07	0.684006	1.66926e+08	0.770472	7.17828e+07	200000	200000	8.40309e+06	1.47283e+08	1.03617e+07	2.07173e+07	1.75274e+07	1.86569e+08	8.1834e+06	1.49046e+06	6.81588e+06	2.91996e+08	820167	828464	3.58586e+07	1.47283e+08	1.03944e+07	2.22533e+07	1.9031e+07	2.22746e+08	9.38234e+06	1.95668e+06	6.81953e+06	-8.47582	-8.4613	-3.02556	-3.82471	-2.7265	-2.95217	-4.56931	-6.83085	-5.02958	-5.62328	-6.00621	-3.6691
37881	SARG;SARG	SARG;SARG iso2	§385;139	Specifically androgen-regulated gene protein	Q9BW04;Q9BW04-2	http://www.phosphosite.org/proteinAction.do?id=8810&showAllSites=true	63.9	SARG;SARG iso2§385;139	14156	1.15503e+08	0.346818	8.10539e+08	0.396336	1.15503e+08	200000	1.36735e+07	2.05751e+06	7.92637e+08	1.9047e+08	3.30991e+08	2.71581e+08	8.28441e+08	1.16207e+08	2.84853e+08	3.18777e+08	4.6984e+08	820167	5.664e+07	8.78004e+06	7.92637e+08	1.91071e+08	3.55532e+08	2.94878e+08	9.8908e+08	1.33232e+08	3.73957e+08	3.18948e+08	-9.16204	-3.05228	-5.7418	-2.05255	-1.15668	-1.42654	-2.89214	-1.40321	-1.63277	-4.70224	-1.87072	-2.9337
36787	KIAA1462	JCAD	§757	Junctional protein associated with coronary artery disease	Q9P266	http://www.phosphosite.org/proteinAction.do?id=10416&showAllSites=true	148.3	JCAD§757	7472	9.33244e+07	0.619821	4.56672e+08	0.663979	9.33244e+07	200000	3.77572e+06	1.94863e+06	3.53845e+08	1.40587e+07	7.56897e+07	2.97739e+07	5.59499e+08	3.0417e+06	4.41147e+07	1.72902e+07	3.79623e+08	820167	1.56402e+07	8.31542e+06	3.53845e+08	1.41031e+07	8.13015e+07	3.2328e+07	6.67989e+08	3.48733e+06	5.79141e+07	1.72994e+07	-8.85443	-4.60123	-5.51263	-4.64904	-2.12176	-3.45226	-7.58156	-3.52784	-5.27103	-7.02834	-3.41694	-4.74531
[truncated: 28 more columns]

## Sheet: Supplemental Table 2
Supplemental Table 2: Phosphorylated peptides significantly (p<0.05) differentially expressed in ARK1 FBXW7 R479Q mutant cells compared to parental cells (≥+/- 2.0 average fold change).
														Average Abundance												Normalized Abundance												Log2 Ratio									Average Log2Ratio
Index	Gene Name	Protein Name	Site	Description	Accession	URL	kD	Protein NameSite	protsite ID	Max Abundance Study 1	Max % CV Study 1	Max Abundance Study 2	Max % CV Study 2	Parental Rep1	R465C Rep1	R479Q Rep1	R505C Rep1	Parental ARK1 Rep2	R465C Rep2	R479Q Rep2	R505C Rep2	Parental ARK1 Rep3	R465C Rep3	R479Q Rep3	R505C Rep3	Parental Rep1	R465C Rep1	R479Q Rep1	R505C Rep1	Parental ARK1 Rep2	R465C Rep2	R479Q Rep2	R505C Rep2	Parental ARK1 Rep3	R465C Rep3	R479Q Rep3	R505C Rep3	Rep1 R465C : Parental	Rep1 R479Q : Parental	Rep1 R505C : Parental	Rep2 R465C : Parental	Rep2 R479Q : Parental	Rep2 R505C : Parental	Rep3 R465C : Parental	Rep3 R479Q : Parental	Rep3 R505C : Parental	Rep1 R465C : Parental	Rep1 R479Q : Parental	Rep1 R505C : Parental
36701	KCTD12	KCTD12	§176	BTB/POZ domain-containing protein KCTD12	Q96CX2	http://www.phosphosite.org/proteinAction.do?id=9130&showAllSites=true	35.7	KCTD12§176	7644	3.3734e+08	0.353958	8.99345e+08	0.400392	932679	1.46638e+08	3.3734e+08	2.55062e+07	4.45829e+07	7.17528e+08	8.67702e+08	1.89365e+08	1.88988e+07	7.15258e+08	9.30989e+08	2.67197e+08	3.79393e+06	6.01338e+08	1.39737e+09	1.08843e+08	4.45829e+07	7.19794e+08	9.32034e+08	2.05609e+08	2.25634e+07	8.20049e+08	1.22221e+09	2.6734e+08	7.30834	8.52481	4.84241	4.01302	4.38582	2.20534	5.18365	5.75936	3.56662	5.50167	6.22333	3.53812
15649	MYH14;MYH14;MYH14;MYH14	MYH14;MYH14 iso2;MYH14 iso2;MYH14 iso2	§1969;2010;1753;1977	Myosin-14	Q7Z406;Q7Z406-2;Q7Z406-4;Q7Z406-6	http://www.phosphosite.org/proteinAction.do?id=13021&showAllSites=true	227.7	MYH14;MYH14 iso2;MYH14 iso2;MYH14 iso2§1969;2010;1753;1977	9845	6.03428e+08	0.177039	1.1999e+09	0.297843	2.58711e+06	1.82975e+08	1.91365e+08	7.76832e+07	9.93788e+06	1.38282e+09	1.26172e+09	8.83106e+07	7.07131e+06	9.04339e+08	1.13808e+09	3.23981e+08	1.05238e+07	7.50349e+08	7.92695e+08	3.31498e+08	9.93788e+06	1.38719e+09	1.35526e+09	9.58862e+07	8.44248e+06	1.03683e+09	1.49408e+09	3.24154e+08	6.15584	6.23504	4.97727	7.12501	7.09142	3.27031	6.9403	7.46738	5.26287	6.74038	6.93128	4.50349
36704	KCTD12	KCTD12	§187	BTB/POZ domain-containing protein KCTD12	Q96CX2	http://www.phosphosite.org/proteinAction.do?id=9130&showAllSites=true	35.7	KCTD12§187	7646	2.23496e+08	0.576836	5.86883e+08	0.480139	980003	1.03559e+08	2.23496e+08	2.53661e+07	8.02016e+06	5.64205e+08	6.8062e+08	1.30218e+08	1.01894e+07	4.06041e+08	4.93146e+08	2.29436e+08	3.98643e+06	4.2468e+08	9.25792e+08	1.08245e+08	8.02016e+06	5.65987e+08	7.31083e+08	1.41388e+08	1.21652e+07	4.65529e+08	6.47406e+08	2.29559e+08	6.73513	7.85945	4.76306	6.14099	6.51026	4.13989	5.25804	5.73384	4.23803	6.04472	6.70118	4.38033
15648	MYH14;MYH14;MYH14;MYH14	MYH14;MYH14 iso2;MYH14 iso2;MYH14 iso2	§1969, §1989;2010, 2030;1753, 1773;1977, 1997	Myosin-14	Q7Z406;Q7Z406-2;Q7Z406-4;Q7Z406-6	http://www.phosphosite.org/proteinAction.do?id=13021&showAllSites=true	227.7	MYH14;MYH14 iso2;MYH14 iso2;MYH14 iso2§1969, §1989;2010, 2030;1753, 1773;1977, 1997	9844	1.7711e+08	0.535169	3.78858e+08	0.443201	2.93359e+06	4.1678e+07	6.00107e+07	1.68076e+07	1.5926e+07	3.05583e+08	3.73213e+08	26160278	8.20823e+06	2.28641e+08	3.84503e+08	8.01242e+07	1.19332e+07	1.70915e+08	2.48584e+08	7.17232e+07	1.5926e+07	3.06549e+08	4.00884e+08	2.84044e+07	9.79985e+06	2.62139e+08	5.04778e+08	8.0167e+07	3.84023	4.38068	2.58746	4.26666	4.65373	0.834734	4.74143	5.68675	3.03218	4.28277	4.90705	2.15146
9591	MAP2;MAP2;MAP2;MAP2	MAP2;MAP2 iso2;MAP2 iso3;MAP2 iso4	§1782;426;1778;514	Microtubule-associated protein 2	P11137;P11137-2;P11137-3;P11137-4	http://www.phosphosite.org/proteinAction.do?id=1132&showAllSites=true	199.4	MAP2;MAP2 iso2;MAP2 iso3;MAP2 iso4§1782;426;1778;514	8806	1.58593e+08	0.0879461	6.66312e+08	0.355794	1.10727e+07	5.66999e+07	1.06349e+08	6.64554e+07	1.22198e+07	1.29217e+08	6.75863e+08	2.84589e+08	8.63852e+07	2.33708e+08	6.56762e+08	7.61694e+07	4.50411e+07	2.32517e+08	4.40532e+08	2.83586e+08	1.22198e+07	1.29626e+08	7.25972e+08	3.09002e+08	1.03136e+08	2.67948e+08	8.62202e+08	7.62102e+07	2.36802	3.28993	2.65447	3.40706	5.89263	4.66033	1.37741	3.06348	-0.436488	2.38416	4.08201	2.29277
9584	MAP2;MAP2;MAP2;MAP2	MAP2;MAP2 iso2;MAP2 iso3;MAP2 iso4	§1649;293;1645;350	Microtubule-associated protein 2	P11137;P11137-2;P11137-3;P11137-4	http://www.phosphosite.org/proteinAction.do?id=1132&showAllSites=true	199.4	MAP2;MAP2 iso2;MAP2 iso3;MAP2 iso4§1649;293;1645;350	8803	2.46472e+08	0.173818	1.05986e+09	0.171916	1.17633e+07	1.31199e+08	1.76198e+08	1.23392e+08	5.2784e+07	3.7193e+08	1.04273e+09	4.85538e+08	4.13896e+07	3.46082e+08	1.07699e+09	2.84364e+08	4.78503e+07	5.38027e+08	7.29867e+08	5.2655e+08	5.2784e+07	3.73105e+08	1.12004e+09	5.27189e+08	4.94153e+07	3.96786e+08	1.41389e+09	2.84517e+08	3.49108	3.93103	3.45997	2.82141	4.4073	3.32015	3.00533	4.83856	2.52548	3.10594	4.3923	3.10187
36321	FLYWCH2	FLYWCH2	§21	FLYWCH family member 2	Q96CP2	http://www.phosphosite.org/proteinAction.do?id=2612785&showAllSites=true	14.6	FLYWCH2§21	5815	1.60539e+08	0.468672	2.40141e+09	0.143212	2.57416e+06	5.08608e+06	1.16596e+08	5.72463e+07	1.47089e+09	2.32133e+09	2.07418e+09	2.38258e+09	1.38907e+09	1.80273e+09	1.8804e+09	2.42024e+09	1.04711e+07	2.08572e+07	4.82977e+08	2.44288e+08	1.47089e+09	2.32866e+09	2.22796e+09	2.58696e+09	1.65842e+09	2.06684e+09	2.46861e+09	2.42153e+09	0.99413	5.52747	4.5441	0.662815	0.599038	0.814571	0.31762	0.573887	0.546111	0.658188	2.23346	1.96826
30279	TRPS1;TRPS1;TRPS1	TRPS1;TRPS1 iso2;TRPS1 iso 3	§178;191;182	Zinc finger transcription factor Trps1	Q9UHF7;Q9UHF7-2;Q9UHF7-3	http://www.phosphosite.org/proteinAction.do?id=20429&showAllSites=true	141.4	TRPS1;TRPS1 iso2;TRPS1 iso 3§178;191;182	17314	5.27437e+07	0.445047	3.50354e+08	0.377275	1.49565e+06	4.6776e+07	5.27437e+07	4.794e+07	4.07291e+07	4.96866e+08	2.85828e+08	3.23303e+08	2.15395e+07	2.03842e+08	1.10079e+08	2.67671e+08	6.08396e+06	1.91821e+08	2.18481e+08	2.04575e+08	4.07291e+07	4.98435e+08	3.07019e+08	3.51037e+08	2.57162e+07	2.33706e+08	1.44513e+08	2.67814e+08	4.9786	5.16635	5.07147	3.61327	2.9142	3.10749	3.18395	2.49045	3.38048	3.92528	3.52367	3.85315
6056	MARCKSL1	MLP	§71	MARCKS-related protein	P49006	http://www.phosphosite.org/proteinAction.do?id=9518&showAllSites=true	19.5	MLP§71	9559	7.80522e+07	0.424443	3.7322e+08	0.305167	2.61285e+06	4.66859e+07	7.80522e+07	4.40297e+07	1.1211e+08	4.3974e+08	3.58048e+08	2.93372e+08	3.8995e+07	3.06699e+08	2.46541e+08	2.49535e+08	1.06285e+07	1.91451e+08	3.23317e+08	1.87888e+08	1.1211e+08	4.41129e+08	3.84595e+08	3.18539e+08	4.65563e+07	3.51633e+08	3.2366e+08	2.49669e+08	4.17097	4.92694	4.14387	1.97629	1.77842	1.50655	2.91702	2.79743	2.42297	3.02143	3.1676	2.69113
3138	DPYSL2;DPYSL2	CRMP-2;CRMP-2 iso3	§514, §518, §522;478, 482, 486	Dihydropyrimidinase-related protein 2	Q16555;Q16555-2	http://www.phosphosite.org/proteinAction.do?id=954&showAllSites=true	62.3	CRMP-2;CRMP-2 iso3§514, §518, §522;478, 482, 486	3608	4.713e+07	0.564353	1.59539e+08	0.505261	807179	4.713e+07	1.76891e+07	8.65759e+06	3.41475e+07	2.12529e+08	7.63908e+07	8.28559e+07	3.06815e+06	1.06549e+08	3.82269e+07	1.4031e+08	3.28342e+06	1.93272e+08	7.32741e+07	3.69446e+07	3.41475e+07	2.132e+08	8.20545e+07	8.99636e+07	3.66308e+06	1.2216e+08	5.01845e+07	1.40385e+08	5.87929	4.48003	3.49209	2.64236	1.2648	1.39756	5.05957	3.77611	5.26019	4.52707	3.17365	3.38328
19211	ABCC5;ABCC5	ABCC5;ABCC5 iso 5	§509;§509	Multidrug resistance-associated protein 5	O15440;O15440-5	http://www.phosphosite.org/proteinAction.do?id=16986&showAllSites=true	160.6	ABCC5;ABCC5 iso 5§509;§509	204	3.81881e+07	0.246956	1.42675e+08	0.458044	1.70551e+07	2.38253e+07	3.53733e+07	3.08751e+07	5.79331e+07	4.07514e+07	1.58016e+08	9.56578e+07	4.14856e+06	4.27808e+07	1.11992e+08	1.08245e+08	6.93764e+07	9.77037e+07	1.46527e+08	1.31753e+08	5.79331e+07	4.08801e+07	1.69732e+08	1.03864e+08	4.95298e+06	4.90485e+07	1.47024e+08	1.08303e+08	0.493967	1.07865	0.925322	-0.502987	1.5508	0.842232	3.30784	4.89161	4.45062	1.09961	2.50702	2.07273
12374	GFPT2	GFAT2	§244	Glutamine--fructose-6-phosphate aminotransferase [isomerizing] 2	O94808	http://www.phosphosite.org/proteinAction.do?id=5290&showAllSites=true	76.9	GFAT2§244	6173	6.52245e+07	0.525039	3.93823e+08	0.287605	8.86223e+06	2.23253e+06	6.52245e+07	1.71775e+07	4.50186e+07	2.03306e+07	4.57851e+08	7.78069e+07	2.69562e+07	2.00612e+07	3.29795e+08	8.71073e+07	3.60496e+07	9.15524e+06	2.70181e+08	7.33019e+07	4.50186e+07	2.03948e+07	4.91797e+08	8.44814e+07	3.21832e+07	2.30004e+07	4.32957e+08	8.71539e+07	-1.97731	2.90587	1.02387	-1.14232	3.44947	0.908113	-0.484651	3.74984	1.43726	-1.20143	3.36839	1.12308
3750	SCRIB;SCRIB;SCRIB	Scribble;Scribble iso2;Scribble iso3	§1309;1228;1309	Protein scribble homolog	Q14160;Q14160-2;Q14160-3	http://www.phosphosite.org/proteinAction.do?id=2961&showAllSites=true	174.8	Scribble;Scribble iso2;Scribble iso3§1309;1228;1309	14232	1.74945e+08	0.382518	9.70161e+08	0.187154	9.44396e+06	8.85442e+07	1.74945e+08	8.71273e+07	2.23901e+08	9.7892e+08	1.19545e+09	3.55051e+08	1.32876e+08	5.41925e+08	7.44873e+08	3.99351e+08	3.84159e+07	3.63105e+08	7.24676e+08	3.71799e+08	2.23901e+08	9.82012e+08	1.28408e+09	3.85509e+08	1.58641e+08	6.21322e+08	9.77875e+08	3.99565e+08	3.24061	4.23756	3.27475	2.13288	2.5198	0.783901	1.96957	2.62388	1.33266	2.44769	3.12708	1.7971
37129	MICALL1	MIRab13	§486	MICAL-like protein 1	Q8N3F8	http://www.phosphosite.org/proteinAction.do?id=5920&showAllSites=true	93.4	MIRab13§486	9386	1.15072e+08	0.155562	5.29941e+08	0.477276	7.66537e+06	1.10085e+08	8.43146e+07	8.49022e+07	9.47676e+07	5.60454e+08	3.73869e+08	2.87483e+08	2.82719e+07	4.99428e+08	2.99115e+08	3.55381e+08	3.1181e+07	4.51439e+08	3.49258e+08	3.62304e+08	9.47676e+07	5.62224e+08	4.01588e+08	3.12144e+08	3.3754e+07	5.72598e+08	3.9268e+08	3.55571e+08	3.85579	3.48555	3.53846	2.56868	2.08325	1.71975	4.08439	3.54022	3.39701	3.50295	3.03634	2.88507
30278	TRPS1;TRPS1;TRPS1	TRPS1;TRPS1 iso2;TRPS1 iso 3	§127;140;131	Zinc finger transcription factor Trps1	Q9UHF7;Q9UHF7-2;Q9UHF7-3	http://www.phosphosite.org/proteinAction.do?id=20429&showAllSites=true	141.4	TRPS1;TRPS1 iso2;TRPS1 iso 3§127;140;131	17312	1.74922e+08	0.15667	5.06046e+08	0.16759	1.01761e+07	1.74922e+08	1.35667e+08	1.56606e+08	1.37155e+08	5.80675e+08	4.03325e+08	4.51572e+08	4.56358e+07	3.98772e+08	2.48536e+08	5.6052e+08	4.1394e+07	7.17324e+08	5.61977e+08	6.68286e+08	1.37155e+08	5.82509e+08	4.33228e+08	4.90309e+08	5.44849e+07	4.57195e+08	3.2628e+08	5.6082e+08	4.11513	3.76302	4.01297	2.08648	1.65932	1.83789	3.06888	2.58218	3.36361	3.09016	2.66818	3.07149
9590	MAP2;MAP2;MAP2;MAP2	MAP2;MAP2 iso2;MAP2 iso3;MAP2 iso4	§1782, §1787, §1790;426, 431, 434;1778, 1783, 1786;514, 519, 522	Microtubule-associated protein 2	P11137;P11137-2;P11137-3;P11137-4	http://www.phosphosite.org/proteinAction.do?id=1132&showAllSites=true	199.4	MAP2;MAP2 iso2;MAP2 iso3;MAP2 iso4§1782, §1787, §1790;426, 431, 434;1778, 1783, 1786;514, 519, 522	8805	1.43663e+08	0.294614	3.05402e+08	0.197875	4.82083e+06	4.41305e+07	8.17951e+07	6.2271e+07	1.57277e+08	2.76683e+08	3.82997e+08	2.44387e+08	9.70688e+07	1.47036e+08	2.27807e+08	1.9625e+08	1.96101e+07	1.80972e+08	3.38822e+08	2.65729e+08	1.57277e+08	2.77557e+08	4.11393e+08	2.65351e+08	1.15891e+08	1.68578e+08	2.99067e+08	1.96355e+08	3.2061	4.11086	3.76029	0.819481	1.38722	0.754598	0.540648	1.3677	0.760696	1.52208	2.28859	1.75853
36358	FYTTD1;FYTTD1	FYTTD1;FYTTD1 iso 4	§23;§23	UAP56-interacting factor	Q96QD9;Q96QD9-4	http://www.phosphosite.org/proteinAction.do?id=23572&showAllSites=true	35.8	FYTTD1;FYTTD1 iso 4§23;§23	6004	1.34081e+08	0.409704	5.09573e+08	0.278455	1.24419e+07	3.05849e+07	1.34081e+08	6.37015e+07	1.02836e+08	1.35239e+08	5.63957e+08	1.95795e+08	1.04436e+08	1.6239e+08	4.55188e+08	2.52237e+08	5.06109e+07	1.25423e+08	5.55408e+08	2.71834e+08	1.02836e+08	1.35666e+08	6.0577e+08	2.12591e+08	1.24687e+08	1.86182e+08	5.97574e+08	2.52372e+08	1.30929	3.45603	2.4252	0.39971	2.55842	1.04773	0.578397	2.2608	1.01724	0.762465	2.75842	1.49673
3419	MARCKS	MARCKS	§132	Myristoylated alanine-rich C-kinase substrate	P29966	http://www.phosphosite.org/proteinAction.do?id=996&showAllSites=true	31.5	MARCKS§132	8880	1.20516e+08	0.142549	2.34209e+08	0.198591	6.93095e+06	5.05155e+07	6.36857e+07	3.72322e+07	4.86167e+07	2.64292e+08	2.70165e+08	1.87581e+08	3.79584e+07	1.85803e+08	1.98253e+08	2.29213e+08	2.81935e+07	2.07155e+08	2.63807e+08	1.58881e+08	4.86167e+07	2.65127e+08	2.90196e+08	2.03672e+08	4.53188e+07	2.13024e+08	2.60268e+08	2.29335e+08	2.87728	3.22604	2.49451	2.44716	2.5775	2.06673	2.23284	2.52182	2.33928	2.51909	2.77512	2.30017
3747	SCRIB;SCRIB;SCRIB	Scribble;Scribble iso2;Scribble iso3	§1306, §1309;1225, 1228;1306, 1309	Protein scribble homolog	Q14160;Q14160-2;Q14160-3	http://www.phosphosite.org/proteinAction.do?id=2961&showAllSites=true	174.8	Scribble;Scribble iso2;Scribble iso3§1306, §1309;1225, 1228;1306, 1309	14231	3.86513e+08	0.391463	1.42178e+09	0.25763	4.25012e+07	1.25538e+08	3.86513e+08	1.73136e+08	2.87182e+08	1.00843e+09	1.54468e+09	7.84611e+08	2.8915e+08	7.0687e+08	1.29889e+09	9.25442e+08	1.72885e+08	5.14811e+08	1.60106e+09	7.38826e+08	2.87182e+08	1.01161e+09	1.6592e+09	8.51918e+08	3.45217e+08	8.10432e+08	1.70519e+09	9.25937e+08	1.57423	3.21114	2.09542	1.81662	2.53045	1.56875	1.23119	2.30436	1.42341	1.54068	2.68198	1.69586
23094	HNRNPLL;HNRNPLL;HNRNPLL;HNRNPLL;HNRNPLL	HNRPLL;HNRPLL iso2;HNRPLL iso4;HNRPLL iso4;HNRPLL iso4	§35;35;30;30;35	Heterogeneous nuclear ribonucleoprotein L-like	Q8WVV9;Q8WVV9-2;Q8WVV9-3;Q8WVV9-4;Q8WVV9-5	http://www.phosphosite.org/proteinAction.do?id=10274&showAllSites=true	60	HNRPLL;HNRPLL iso2;HNRPLL iso4;HNRPLL iso4;HNRPLL iso4§35;35;30;30;35	7009	4.32924e+07	0.326067	2.41537e+08	0.138327	4.94398e+06	4.32924e+07	3.53283e+07	3.48616e+07	4.51017e+07	2.40907e+08	2.32181e+08	1.49022e+08	3.09849e+07	2.42167e+08	1.99757e+08	1.18461e+08	2.0111e+07	1.77535e+08	1.46341e+08	1.48765e+08	4.51017e+07	2.41668e+08	2.49396e+08	1.61806e+08	3.6993e+07	2.77647e+08	2.62242e+08	1.18525e+08	3.14205	2.86328	2.88698	2.42177	2.46718	1.84301	2.90792	2.82557	1.67986	2.82391	2.71868	2.13662
9104	EPB41;EPB41;EPB41;EPB41	EPB41;EPB41 iso2;EPB41 iso5;EPB41 iso5	§188, §191;188, 191;188, 191;188, 191	Protein 4.1	P11171;P11171-2;P11171-5;P11171-7	http://www.phosphosite.org/proteinAction.do?id=4838&showAllSites=true	97	EPB41;EPB41 iso2;EPB41 iso5;EPB41 iso5§188, §191;188, 191;188, 191;188, 191	4893	3.11993e+07	0.493655	3.74249e+08	0.110356	3.79865e+06	3.11993e+07	3.09948e+07	2.05826e+07	4.06706e+07	3.69616e+08	2.28237e+08	1.97412e+08	4.8056e+07	3.78883e+08	2.21081e+08	2.71798e+08	1.54521e+07	1.27943e+08	1.28391e+08	8.7832e+07	4.06706e+07	3.70784e+08	2.45159e+08	2.14347e+08	5.73744e+07	4.34392e+08	2.90236e+08	2.71944e+08	3.04963	3.05467	2.50695	3.18852	2.59166	2.39789	2.92052	2.33875	2.24483	3.05289	2.66169	2.38322
30175	TP53BP1;TP53BP1;TP53BP1	53BP1;53BP1 iso2;53BP1 iso3	§1609;1614;1614	Tumor suppressor p53-binding protein 1	Q12888;Q12888-2;Q12888-3	http://www.phosphosite.org/proteinAction.do?id=3129&showAllSites=true	213.4	53BP1;53BP1 iso2;53BP1 iso3§1609;1614;1614	109	8.21998e+07	0.259079	2.87094e+08	0.418678	1.05271e+07	6.19685e+07	7.9284e+07	7.67914e+07	4.73516e+07	1.82607e+08	3.04293e+08	2.40366e+08	6.23371e+07	2.39222e+08	2.69894e+08	1.31289e+08	4.28219e+07	2.54122e+08	3.2842e+08	3.27692e+08	4.73516e+07	1.83183e+08	3.26854e+08	2.60985e+08	7.44246e+07	2.7427e+08	3.54319e+08	1.3136e+08	2.5691	2.93912	2.93592	1.9518	2.78716	2.46248	1.88175	2.2512	0.819669	2.13422	2.65916	2.07269
3417	MARCKS	MARCKS	§128, §132	Myristoylated alanine-rich C-kinase substrate	P29966	http://www.phosphosite.org/proteinAction.do?id=996&showAllSites=true	31.5	MARCKS§128, §132	8878	9.57997e+07	0.0709769	4.89296e+08	0.245641	7.94243e+06	4.5087e+07	9.56006e+07	5.85133e+07	2.37939e+08	3.96245e+08	4.21271e+08	3.38289e+08	1.0087e+08	5.82348e+08	4.33267e+08	3.68178e+08	3.2308e+07	1.84894e+08	3.96008e+08	2.49694e+08	2.37939e+08	3.97496e+08	4.52504e+08	3.67309e+08	1.20429e+08	6.67667e+08	5.68796e+08	3.68375e+08	2.51674	3.61557	2.9502	0.74035	0.927341	0.626403	2.47094	2.23973	1.61299	1.90934	2.26088	1.72986
11974	DCP1B;DCP1B	DCP1B;DCP1B iso 2	§336;234	mRNA-decapping enzyme 1B	Q8IZD4;Q8IZD4-2	http://www.phosphosite.org/proteinAction.do?id=2681&showAllSites=true	67.7	DCP1B;DCP1B iso 2§336;234	3923	1.70403e+08	0.0536619	4.44188e+08	0.306042	1.73674e+07	1.70403e+08	1.04726e+08	1.11859e+08	1.54229e+08	4.96139e+08	3.4192e+08	3.0085e+08	3.24714e+07	3.92237e+08	2.86457e+08	2.17739e+08	7.06468e+07	6.98794e+08	4.33809e+08	4.77337e+08	1.54229e+08	4.97706e+08	3.6727e+08	3.26658e+08	3.87678e+07	4.49703e+08	3.76062e+08	2.17855e+08	3.30617	2.61836	2.75631	1.69022	1.25177	1.08271	3.53604	3.27804	2.49044	2.84414	2.38272	2.10982
19203	ABCC1;ABCC1;ABCC1;ABCC1;ABCC1;ABCC1;ABCC1;ABCC1;ABCC1	ABCC1;ABCC1 iso2;ABCC1 iso2;ABCC1 iso2;ABCC1 iso2;ABCC1 iso2;ABCC1 iso2;ABCC1 iso2;ABCC1 iso2	§919;860;863;919;804;860;863;804;929	Multidrug resistance-associated protein 1	P33527;P33527-2;P33527-3;P33527-4;P33527-5;P33527-6;P33527-7;P33527-8;P33527-9	http://www.phosphosite.org/proteinAction.do?id=8736&showAllSites=true	171.5	ABCC1;ABCC1 iso2;ABCC1 iso2;ABCC1 iso2;ABCC1 iso2;ABCC1 iso2;ABCC1 iso2;ABCC1 iso2;ABCC1 iso2§919;860;863;919;804;860;863;804;929	199	2.346e+07	0.279182	1.35173e+08	0.369251	904793	1.48853e+07	1.11072e+07	8.30002e+06	4.46877e+07	1.24673e+08	1.21904e+08	9.70609e+07	6.68885e+07	1.3531e+08	1.1047e+08	1.73285e+08	3.68049e+06	6.10423e+07	4.60095e+07	3.54187e+07	4.46877e+07	1.25067e+08	1.30942e+08	1.05387e+08	7.98586e+07	1.55134e+08	1.45025e+08	1.73378e+08	4.05184	3.64396	3.26654	1.48475	1.55098	1.23775	0.957994	0.860787	1.1184	2.16486	2.01858	1.87423
28814	PSIP1;PSIP1;PSIP1	LEDGF;LEDGF iso2;LEDGF iso 3	§122, §129;122, 129;§122, §129	PC4 and SFRS1-interacting protein	O75475;O75475-2;O75475-3	http://www.phosphosite.org/proteinAction.do?id=6419&showAllSites=true	60.1	LEDGF;LEDGF iso2;LEDGF iso 3§122, §129;122, 129;§122, §129	8362	1.13127e+08	0.180384	1.85172e+08	0.346115	3.82209e+07	1.13127e+08	7.49215e+07	7.15941e+07	1.63164e+07	1.88675e+08	1.77654e+08	8.44124e+07	6.58926e+07	1.45441e+08	1.92689e+08	1.59834e+08	1.55474e+08	4.63914e+08	3.10349e+08	3.05514e+08	1.63164e+07	1.89271e+08	1.90826e+08	9.16536e+07	7.86695e+07	1.66749e+08	2.52964e+08	1.5992e+08	1.57718	0.997217	0.974565	3.53606	3.54786	2.48987	1.0838	1.68506	1.02347	2.06568	2.07671	1.49597
9025	DSP;DSP;DSP	Desmoplakin;Desmoplakin iso2;Desmoplakin iso2	§2209;1610;1766	Desmoplakin	P15924;P15924-2;P15924-3	http://www.phosphosite.org/proteinAction.do?id=4851&showAllSites=true	331.6	Desmoplakin;Desmoplakin iso2;Desmoplakin iso2§2209;1610;1766	4109	7.33015e+08	0.104704	2.21802e+09	0.244276	1.43823e+08	7.33015e+08	6.8702e+08	1.73054e+08	3.5744e+08	2.68263e+09	2.0049e+09	7.02909e+08	3.16454e+08	1.75341e+09	1.43284e+09	1.25225e+09	5.85039e+08	3.00597e+09	2.84586e+09	7.38473e+08	3.5744e+08	2.6911e+09	2.15355e+09	7.63207e+08	3.77816e+08	2.01029e+09	1.88105e+09	1.25292e+09	2.36123	2.28226	0.336013	2.91243	2.59094	1.09437	2.41165	2.31578	1.72954	2.56177	2.39633	1.05331
15545	KIF24;KIF24;KIF24	KIF24;KIF24 iso2;KIF24 iso 4	§911;777;§911	Kinesin-like protein KIF24	Q5T7B8;Q5T7B8-2;Q5T7B8-4	http://www.phosphosite.org/proteinAction.do?id=17918&showAllSites=true	151.8	KIF24;KIF24 iso2;KIF24 iso 4§911;777;§911	7970	4.3465e+07	0.452693	2.20702e+08	0.194695	4.19927e+06	3.8072e+07	2.93714e+07	1.82276e+07	5.78742e+07	2.28458e+08	1.89266e+08	1.09697e+08	5.29116e+07	2.12946e+08	1.98113e+08	1.04691e+08	1.70817e+07	1.56127e+08	1.21666e+08	7.77828e+07	5.78742e+07	2.2918e+08	2.03298e+08	1.19107e+08	6.31715e+07	2.44145e+08	2.60084e+08	1.04747e+08	3.19219	2.8324	2.187	1.98549	1.81261	1.04126	1.95039	2.04163	0.729569	2.37602	2.22888	1.31928
25448	TRA2B;TRA2B	TRA2B;TRA2B iso3	§201;101	Transformer-2 protein homolog beta	P62995;P62995-3	http://www.phosphosite.org/proteinAction.do?id=5912&showAllSites=true	33.6	TRA2B;TRA2B iso3§201;101	17111	1.94623e+09	0.385309	9.18123e+09	0.14832	1.88465e+08	1.94623e+09	1.11913e+09	9.33485e+08	1.81494e+09	9.95878e+09	7.20357e+09	6.41757e+09	1.63229e+09	8.40368e+09	6.56039e+09	4.2425e+09	7.66634e+08	7.98118e+09	4.63579e+09	3.98347e+09	1.81494e+09	9.99024e+09	7.73766e+09	6.96809e+09	1.94879e+09	9.63488e+09	8.61253e+09	4.24477e+09	3.37999	2.5962	2.37741	2.46059	2.09197	1.94084	2.30569	2.14385	1.1231	2.71542	2.27734	1.81379
3135	DPYSL2;DPYSL2	CRMP-2;CRMP-2 iso3	§509;473	Dihydropyrimidinase-related protein 2	Q16555;Q16555-2	http://www.phosphosite.org/proteinAction.do?id=954&showAllSites=true	62.3	CRMP-2;CRMP-2 iso3§509;473	3607	1.36696e+09	0.0997513	3.61274e+09	0.329034	1.09553e+08	1.36696e+09	7.77328e+08	5.40178e+08	5.81476e+08	4.09685e+09	1.83915e+09	1.40947e+09	4.71348e+08	3.12864e+09	1.70772e+09	1.80955e+09	4.45638e+08	5.60567e+09	3.21994e+09	2.30511e+09	5.81476e+08	4.10979e+09	1.97551e+09	1.53038e+09	5.62745e+08	3.58701e+09	2.2419e+09	1.81051e+09	3.65294	2.85309	2.37089	2.82127	1.76443	1.3961	2.67223	1.99417	1.68585	3.04881	2.2039	1.81761
5428	CCNE1;CCNE1;CCNE1	CCNE1;CCNE1 iso 2;CCNE1 iso 3	§77;§77;62	G1/S-specific cyclin-E1	P24864;P24864-2;P24864-3	http://www.phosphosite.org/proteinAction.do?id=1167&showAllSites=true	47	CCNE1;CCNE1 iso 2;CCNE1 iso 3§77;§77;62	2691	1.03751e+09	0.13815	1.87207e+09	0.240994	1.25786e+08	4.32075e+08	4.72141e+08	5.04192e+08	4.94254e+08	1.61148e+09	1.76428e+09	2.00772e+09	2.9019e+08	2.06583e+09	1.79249e+09	1.73642e+09	5.11669e+08	1.77187e+09	1.95576e+09	2.15154e+09	4.94254e+08	1.61657e+09	1.89509e+09	2.17994e+09	3.4646e+08	2.36849e+09	2.35319e+09	1.73735e+09	1.79199	1.93445	2.07209	1.70961	1.93894	2.14097	2.77321	2.76386	2.32612	2.0916	2.21242	2.17973
8545	ABLIM1;ABLIM1;ABLIM1;ABLIM1;ABLIM1;ABLIM1	abLIM;abLIM iso2;abLIM iso2;abLIM iso2;abLIM iso2;abLIM iso5	§452;392;420;136;110;164	Actin-binding LIM protein 1	O14639;O14639-2;O14639-6;O14639-3;O14639-4;O14639-5	http://www.phosphosite.org/proteinAction.do?id=2684&showAllSites=true	87.6	abLIM;abLIM iso2;abLIM iso2;abLIM iso2;abLIM iso2;abLIM iso5§452;392;420;136;110;164	249	3.42731e+08	0.0924656	1.85327e+09	0.247715	6.94128e+07	3.42096e+08	3.42731e+08	1.52874e+08	5.15434e+08	2.04127e+09	2.01865e+09	6.49662e+08	3.65507e+08	1.49621e+09	1.68788e+09	7.9238e+08	2.82356e+08	1.40288e+09	1.4197e+09	6.5236e+08	5.15434e+08	2.04772e+09	2.16832e+09	7.05393e+08	4.3638e+08	1.71542e+09	2.21586e+09	7.92804e+08	2.3128	2.33	1.20816	1.99016	2.07272	0.452639	1.9749	2.34421	0.861378	2.09262	2.24898	0.840724
6004	MARCKSL1	MLP	§101, §104	MARCKS-related protein	P49006	http://www.phosphosite.org/proteinAction.do?id=9518&showAllSites=true	19.5	MLP§101, §104	9539	1.64363e+08	0.215284	3.69182e+08	0.353739	1.1097e+07	1.64363e+08	4.82316e+07	1.09661e+08	8.32953e+07	4.48983e+08	2.95316e+08	2.25411e+08	3.60488e+07	2.8938e+08	1.78729e+08	3.06568e+08	4.514e+07	6.74025e+08	1.99791e+08	4.67957e+08	8.32953e+07	4.50402e+08	3.17211e+08	2.44747e+08	4.30389e+07	3.31777e+08	2.34637e+08	3.06732e+08	3.90032	2.14601	3.3739	2.43491	1.92914	1.55498	2.9465	2.44672	2.83327	3.09391	2.17395	2.58738
6054	MARCKSL1	MLP	§48	MARCKS-related protein	P49006	http://www.phosphosite.org/proteinAction.do?id=9518&showAllSites=true	19.5	MLP§48	9557	1.91537e+08	0.107337	1.1903e+09	0.187749	2.71708e+07	1.59216e+08	1.91537e+08	1.37163e+08	4.7697e+08	1.3012e+09	9.85368e+08	9.64299e+08	2.78668e+08	1.07939e+09	1.03123e+09	1.00041e+09	1.10525e+08	6.52916e+08	7.93409e+08	5.85315e+08	4.7697e+08	1.30531e+09	1.05843e+09	1.04702e+09	3.32703e+08	1.23753e+09	1.3538e+09	1.00095e+09	2.56253	2.8437	2.40485	1.45242	1.14995	1.13432	1.89515	2.02471	1.58906	1.97004	2.00612	1.70941
6055	MARCKSL1	MLP	§54	MARCKS-related protein	P49006	http://www.phosphosite.org/proteinAction.do?id=9518&showAllSites=true	19.5	MLP§54	9558	1.91537e+08	0.107337	1.1903e+09	0.187749	2.71708e+07	1.59216e+08	1.91537e+08	1.37163e+08	4.7697e+08	1.3012e+09	9.85368e+08	9.64299e+08	2.78668e+08	1.07939e+09	1.03123e+09	1.00041e+09	1.10525e+08	6.52916e+08	7.93409e+08	5.85315e+08	4.7697e+08	1.30531e+09	1.05843e+09	1.04702e+09	3.32703e+08	1.23753e+09	1.3538e+09	1.00095e+09	2.56253	2.8437	2.40485	1.45242	1.14995	1.13432	1.89515	2.02471	1.58906	1.97004	2.00612	1.70941
35332	C1orf226;C1orf226	C1orf226;C1orf226 iso 2	§258;301	Uncharacterized protein C1orf226	A1L170;A1L170-2	http://www.phosphosite.org/proteinAction.do?id=2721812&showAllSites=true	29	C1orf226;C1orf226 iso 2§258;301	2212	1.60166e+08	0.230282	5.02244e+08	0.293272	2.09819e+07	1.30251e+08	8.53776e+07	1.56746e+08	1.30866e+08	3.71279e+08	2.86226e+08	3.82571e+08	5.39542e+07	3.88106e+08	3.3048e+08	6.21918e+08	8.53497e+07	5.34136e+08	3.53661e+08	6.68881e+08	1.30866e+08	3.72451e+08	3.07447e+08	4.15389e+08	6.44163e+07	4.44966e+08	4.33857e+08	6.22251e+08	2.64575	2.05091	2.97029	1.50896	1.23225	1.66637	2.7882	2.75172	3.272	2.3143	2.01163	2.63622
8563	ABLIM1;ABLIM1;ABLIM1;ABLIM1;ABLIM1;ABLIM1;DOCK11	abLIM;abLIM iso2;abLIM iso2;abLIM iso2;abLIM iso2;abLIM iso5;DOCK11	§540;480;510;189;163;217;§560	Actin-binding LIM protein 1	O14639;O14639-2;O14639-6;O14639-3;O14639-4;O14639-5;Q5JSL3	http://www.phosphosite.org/proteinAction.do?id=2684&showAllSites=true	87.6	abLIM;abLIM iso2;abLIM iso2;abLIM iso2;abLIM iso2;abLIM iso5;DOCK11§540;480;510;189;163;217;§560	260	5.98259e+07	0.215372	2.18812e+08	0.296307	7.58908e+06	5.98259e+07	4.43891e+07	2.38535e+07	9.53909e+07	2.90043e+08	1.76466e+08	8.47066e+07	3.82794e+07	1.47582e+08	1.83371e+08	1.55358e+08	3.08707e+07	2.45336e+08	1.83874e+08	1.0179e+08	9.53909e+07	2.90959e+08	1.8955e+08	9.1973e+07	4.5702e+07	1.69204e+08	2.4073e+08	1.55441e+08	2.99045	2.57441	1.72129	1.60889	0.990653	-0.052641	1.88843	2.39709	1.76604	2.16259	1.98738	1.1449
8848	CLIP2;CLIP2	CYLN2;CYLN2 iso2	§923;888	CAP-Gly domain-containing linker protein 2	Q9UDT6;Q9UDT6-2	http://www.phosphosite.org/proteinAction.do?id=16159&showAllSites=true	115.8	CYLN2;CYLN2 iso2§923;888	3811	8.39022e+07	0.185687	2.4273e+08	0.25397	1.9936e+07	8.39022e+07	4.18083e+07	4.97618e+07	3.58947e+07	2.62418e+08	2.13762e+08	1.0586e+08	5.04572e+07	2.23041e+08	2.12466e+08	1.36829e+08	8.10951e+07	3.44069e+08	1.73183e+08	2.12349e+08	3.58947e+07	2.63247e+08	2.29611e+08	1.1494e+08	6.02412e+07	2.55718e+08	2.78927e+08	1.36902e+08	2.08501	1.09461	1.38875	2.87457	2.67735	1.67904	2.08573	2.21106	1.18432	2.34844	1.99434	1.41737
30126	TP53BP1;TP53BP1;TP53BP1	53BP1;53BP1 iso2;53BP1 iso3	§119;124;124	Tumor suppressor p53-binding protein 1	Q12888;Q12888-2;Q12888-3	http://www.phosphosite.org/proteinAction.do?id=3129&showAllSites=true	213.4	53BP1;53BP1 iso2;53BP1 iso3§119;124;124	93	9.48893e+07	0.321481	2.8383e+08	0.269395	1.05772e+07	8.29497e+07	6.04222e+07	3.85457e+07	1.66041e+08	3.10506e+08	3.10186e+08	1.70619e+08	5.19641e+07	2.57154e+08	2.44231e+08	2.78127e+08	4.30255e+07	3.40163e+08	2.50288e+08	1.64486e+08	1.66041e+08	3.11487e+08	3.33184e+08	1.85255e+08	6.20402e+07	2.94829e+08	3.20628e+08	2.78276e+08	2.98296	2.54033	1.9347	0.90763	1.00478	0.157972	2.2486	2.36962	2.16524	2.0464	1.97158	1.41931
37242	MTFR1L;MTFR1L;MTFR1L	FAM54B;FAM54B iso3;FAM54B iso2	§103;103;103	Mitochondrial fission regulator 1-like	Q9H019;Q9H019-3;Q9H019-2	http://www.phosphosite.org/proteinAction.do?id=23684&showAllSites=true	31.9	FAM54B;FAM54B iso3;FAM54B iso2§103;103;103	5549	3.17154e+08	0.348233	1.16769e+09	0.105616	2.25473e+07	3.17154e+08	1.23961e+08	1.8416e+08	3.05989e+08	1.39285e+09	7.71162e+08	5.65312e+08	1.32057e+08	9.42536e+08	5.61833e+08	6.34847e+08	9.17172e+07	1.30059e+09	5.13488e+08	7.85865e+08	3.05989e+08	1.39725e+09	8.28337e+08	6.13806e+08	1.57664e+08	1.08062e+09	7.37578e+08	6.35187e+08	3.82584	2.48507	3.09902	2.19104	1.43674	1.00431	2.77694	2.22594	2.01033	2.93127	2.04925	2.03788
8846	CLIP2;CLIP2	CYLN2;CYLN2 iso2	§294;294	CAP-Gly domain-containing linker protein 2	Q9UDT6;Q9UDT6-2	http://www.phosphosite.org/proteinAction.do?id=16159&showAllSites=true	115.8	CYLN2;CYLN2 iso2§294;294	3810	8.92197e+07	0.133387	4.12365e+08	0.250447	2.78159e+07	8.92197e+07	6.45275e+07	7.98039e+07	6.79694e+07	4.78454e+08	3.8391e+08	2.33056e+08	7.13024e+07	3.46276e+08	2.55489e+08	2.98478e+08	1.13149e+08	3.65875e+08	2.67294e+08	3.40548e+08	6.79694e+07	4.79965e+08	4.12373e+08	2.53048e+08	8.51284e+07	3.97009e+08	3.35408e+08	2.98637e+08	1.69313	1.2402	1.58964	2.81997	2.60099	1.89646	2.22146	1.97821	1.81068	2.24485	1.9398	1.76559
22641	BICC1;BICC1	BICC1;BICC1 iso 2	§679;§679	Protein bicaudal C homolog 1	Q9H694;Q9H694-2	http://www.phosphosite.org/proteinAction.do?id=10201&showAllSites=true	104.8	BICC1;BICC1 iso 2§679;§679	1925	1.70822e+08	0.258251	5.58449e+08	0.478118	2.37129e+07	1.66628e+08	1.43032e+08	1.12364e+08	2.02263e+08	6.22418e+08	5.99978e+08	3.90037e+08	1.73962e+08	4.9448e+08	4.71547e+08	3.95147e+08	9.64586e+07	6.83315e+08	5.92485e+08	4.7949e+08	2.02263e+08	6.24384e+08	6.44462e+08	4.23496e+08	2.07694e+08	5.66925e+08	6.1905e+08	3.95358e+08	2.82457	2.6188	2.31352	1.6262	1.67186	1.06611	1.4487	1.5756	0.928703	1.96649	1.95542	1.43611
20930	TFRC	TfR	§34	Transferrin receptor protein 1	P02786	http://www.phosphosite.org/proteinAction.do?id=2619&showAllSites=true	84.8	TfR§34	16603	4.60055e+07	0.264695	2.52098e+08	0.499122	1.03405e+07	3.66313e+07	4.60055e+07	3.88842e+07	8.87983e+07	1.93774e+08	1.89326e+08	2.13583e+08	2.12002e+07	2.54144e+08	9.58271e+07	2.90614e+08	4.20628e+07	1.50219e+08	1.90569e+08	1.65931e+08	8.87983e+07	1.94386e+08	2.03363e+08	2.31905e+08	2.5311e+07	2.91378e+08	1.25803e+08	2.90769e+08	1.83645	2.1797	1.97997	1.13032	1.19545	1.38493	3.52506	2.31333	3.52204	2.16394	1.89616	2.29564
6020	MARCKSL1	MLP	§165	MARCKS-related protein	P49006	http://www.phosphosite.org/proteinAction.do?id=9518&showAllSites=true	19.5	MLP§165	9548	1.99271e+08	0.359615	1.32687e+09	0.45053	3.04649e+07	1.99271e+08	1.81382e+08	1.50267e+08	4.32687e+08	1.53063e+09	8.73926e+08	8.31153e+08	2.7167e+08	1.12312e+09	8.56893e+08	8.64045e+08	1.23924e+08	8.17179e+08	7.51343e+08	6.41236e+08	4.32687e+08	1.53546e+09	9.38721e+08	9.02451e+08	3.24348e+08	1.28766e+09	1.12493e+09	8.64507e+08	2.72119	2.60001	2.3714	1.82728	1.11737	1.06053	1.98914	1.79423	1.41434	2.1792	1.8372	1.61542
5413	CCNE1;CCNE1;CCNE1	CCNE1;CCNE1 iso 2;CCNE1 iso 3	§103;§103;88	G1/S-specific cyclin-E1	P24864;P24864-2;P24864-3	http://www.phosphosite.org/proteinAction.do?id=1167&showAllSites=true	47	CCNE1;CCNE1 iso 2;CCNE1 iso 3§103;§103;88	2685	1.3902e+09	0.107954	2.89564e+09	0.369134	1.74449e+08	8.12094e+08	6.7767e+08	7.30461e+08	6.16764e+08	2.07444e+09	2.03816e+09	2.41514e+09	8.67698e+08	3.16827e+09	3.23149e+09	3.37615e+09	7.09619e+08	3.33026e+09	2.80712e+09	3.1171e+09	6.16764e+08	2.081e+09	2.18927e+09	2.62232e+09	1.03595e+09	3.63244e+09	4.24232e+09	3.37796e+09	2.23052	1.98398	2.13509	1.75449	1.82766	2.08805	1.80999	2.0339	1.7052	1.93166	1.94851	1.97611
38172	TBCEL	LRRC35	§41	Tubulin-specific chaperone cofactor E-like protein	Q5QJ74	http://www.phosphosite.org/proteinAction.do?id=16614&showAllSites=true	48.2	LRRC35§41	8640	9.4191e+07	0.197685	5.64191e+08	0.490742	2.27787e+07	9.4191e+07	8.11896e+07	5.59247e+07	1.03059e+08	6.35452e+08	4.5646e+08	3.16814e+08	2.06586e+08	4.92929e+08	5.92097e+08	3.9991e+08	9.26588e+07	3.86262e+08	3.36313e+08	2.38648e+08	1.03059e+08	6.37459e+08	4.90303e+08	3.43991e+08	2.46644e+08	5.65147e+08	7.77309e+08	4.00124e+08	2.05958	1.85981	1.36488	2.62886	2.2502	1.7389	1.1962	1.65606	0.69802	1.96155	1.92202	1.26727
34992	USP54;USP54;USP54;USP54;USP54	USP54;USP54 iso 7;USP54 iso 8;USP54 iso 9;USP54 iso 1	§1531;1381;619;§572;614	Inactive ubiquitin carboxyl-terminal hydrolase 54	Q70EL1;Q70EL1-7;Q70EL1-8;Q70EL1-9;Q70EL1-1	http://www.phosphosite.org/proteinAction.do?id=12825&showAllSites=true	187.3	USP54;USP54 iso 7;USP54 iso 8;USP54 iso 9;USP54 iso 1§1531;1381;619;§572;614	17693	3.59044e+07	0.170804	8.00962e+07	0.348505	1.27318e+07	3.59044e+07	2.86258e+07	2.23107e+07	3.69878e+07	7.71798e+07	8.14541e+07	5.97348e+07	1.30537e+07	6.35387e+07	7.87382e+07	6.05818e+07	5.17902e+07	1.47238e+08	1.18577e+08	9.52066e+07	3.69878e+07	7.74236e+07	8.74932e+07	6.48591e+07	1.55849e+07	7.28476e+07	1.03368e+08	6.06143e+07	1.5074	1.19507	0.878382	1.06572	1.24212	0.810258	2.22473	2.72957	1.95951	1.59929	1.72226	1.21605
3762	SCRIB;SCRIB;SCRIB	Scribble;Scribble iso2;Scribble iso3	§1448;1367;1448	Protein scribble homolog	Q14160;Q14160-2;Q14160-3	http://www.phosphosite.org/proteinAction.do?id=2961&showAllSites=true	174.8	Scribble;Scribble iso2;Scribble iso3§1448;1367;1448	14239	3.25067e+08	0.176304	1.20176e+09	0.181222	9.07414e+07	2.15744e+08	3.25067e+08	1.9649e+08	3.32573e+08	6.95291e+08	1.29163e+09	7.69038e+08	3.83624e+08	6.74031e+08	1.11189e+09	8.36212e+08	3.69116e+08	8.84732e+08	1.34653e+09	8.38482e+08	3.32573e+08	6.97487e+08	1.3874e+09	8.35008e+08	4.58011e+08	7.72782e+08	1.4597e+09	8.36659e+08	1.26117	1.8671	1.18371	1.06849	2.06064	1.32812	0.754678	1.67222	0.869258	1.02811	1.86665	1.12703
11480	ACACA;ACACA;ACACA	ACC1;ACC1 iso4;ACC1 iso2	§80;117;22	Acetyl-CoA carboxylase 1	Q13085;Q13085-4;Q13085-2	http://www.phosphosite.org/proteinAction.do?id=1109&showAllSites=true	265.4	ACC1;ACC1 iso4;ACC1 iso2§80;117;22	277	2.20369e+08	0.149795	4.50296e+08	0.250599	4.65878e+07	2.20369e+08	1.34833e+08	1.79264e+08	1.77611e+08	4.70759e+08	4.11946e+08	3.31774e+08	8.4007e+07	4.29833e+08	4.14134e+08	2.96408e+08	1.89509e+08	9.03698e+08	5.58523e+08	7.64975e+08	1.77611e+08	4.72246e+08	4.42488e+08	3.60234e+08	1.00296e+08	4.92807e+08	5.43678e+08	2.96566e+08	2.25358	1.55935	2.01315	1.41082	1.31692	1.02022	2.29675	2.43848	1.56408	1.98705	1.77158	1.53248
6002	MARCKSL1	MLP	§101	MARCKS-related protein	P49006	http://www.phosphosite.org/proteinAction.do?id=9518&showAllSites=true	19.5	MLP§101	9538	7.73735e+07	0.205241	6.36682e+08	0.373922	1.95881e+07	7.73735e+07	5.68725e+07	6.72396e+07	1.20818e+08	7.03365e+08	3.82787e+08	4.62469e+08	8.86635e+07	4.55061e+08	3.50308e+08	8.10896e+08	7.968e+07	3.17296e+08	2.35584e+08	2.86932e+08	1.20818e+08	7.05586e+08	4.11168e+08	5.02141e+08	1.05856e+08	5.21731e+08	4.59887e+08	8.11329e+08	1.99354	1.56395	1.84842	2.54599	1.7669	2.05526	2.30121	2.11918	2.93819	2.28024	1.81668	2.28062
11034	SMARCC1	SMARCC1	§328	SWI/SNF complex subunit SMARCC1	Q92922	http://www.phosphosite.org/proteinAction.do?id=5455&showAllSites=true	122.8	SMARCC1§328	15082	1.62346e+08	0.125252	1.07019e+09	0.104008	3.95338e+07	1.25342e+08	1.62346e+08	8.29621e+07	4.37201e+08	1.02958e+09	1.22551e+09	4.6925e+08	2.86843e+08	8.21373e+08	9.14874e+08	5.11406e+08	1.60815e+08	5.14008e+08	6.7249e+08	3.54025e+08	4.37201e+08	1.03283e+09	1.31638e+09	5.09503e+08	3.42464e+08	9.41711e+08	1.20105e+09	5.1168e+08	1.67639	2.06411	1.13845	1.24023	1.5902	0.220794	1.45933	1.81028	0.579289	1.45865	1.82153	0.646178
11045	SMARCC1	SMARCC1	§330	SWI/SNF complex subunit SMARCC1	Q92922	http://www.phosphosite.org/proteinAction.do?id=5455&showAllSites=true	122.8	SMARCC1§330	15085	1.62346e+08	0.125252	1.07019e+09	0.104008	3.95338e+07	1.25342e+08	1.62346e+08	8.29621e+07	4.37201e+08	1.02958e+09	1.22551e+09	4.6925e+08	2.86843e+08	8.21373e+08	9.14874e+08	5.11406e+08	1.60815e+08	5.14008e+08	6.7249e+08	3.54025e+08	4.37201e+08	1.03283e+09	1.31638e+09	5.09503e+08	3.42464e+08	9.41711e+08	1.20105e+09	5.1168e+08	1.67639	2.06411	1.13845	1.24023	1.5902	0.220794	1.45933	1.81028	0.579289	1.45865	1.82153	0.646178
20961	TMEM201	TMEM201	§466	Transmembrane protein 201	Q5SNT2	http://www.phosphosite.org/proteinAction.do?id=11970&showAllSites=true	72.2	TMEM201§466	16753	1.68705e+08	0.217262	3.69687e+08	0.293118	9.67832e+07	1.07572e+08	1.68705e+08	1.06134e+08	1.18994e+08	2.5801e+08	4.02586e+08	1.84336e+08	7.25341e+07	3.23775e+08	3.36788e+08	2.36357e+08	3.93692e+08	4.41133e+08	6.98829e+08	4.52906e+08	1.18994e+08	2.58825e+08	4.32435e+08	2.00149e+08	8.65988e+07	3.71211e+08	4.42138e+08	2.36483e+08	0.164146	0.827871	0.202143	1.12109	1.8616	0.75019	2.09982	2.35208	1.44932	1.12835	1.68051	0.800551
30531	ZNF148	ZNF148	674	Zinc finger protein 148	Q9UQR1	http://www.phosphosite.org/proteinAction.do?id=2975&showAllSites=true	88.9	ZNF148674	18554	1.19411e+08	0.290453	3.3706e+08	0.228148	32955252	1.09846e+08	1.14358e+08	8.08092e+07	1.91303e+08	4.01235e+08	3.8735e+08	2.93971e+08	4.57743e+07	2.72886e+08	1.85713e+08	2.04455e+08	1.34055e+08	4.50458e+08	4.73709e+08	3.44837e+08	1.91303e+08	4.02502e+08	4.16068e+08	3.19189e+08	5.46502e+07	3.12866e+08	2.43805e+08	2.04565e+08	1.74857	1.82118	1.3631	1.07314	1.12096	0.738549	2.51724	2.15743	1.90426	1.77965	1.69986	1.3353
30530	ZNF148	ZNF148	§670	Zinc finger protein 148	Q9UQR1	http://www.phosphosite.org/proteinAction.do?id=2975&showAllSites=true	88.9	ZNF148§670	18560	1.19411e+08	0.290453	3.3706e+08	0.228148	32955252	1.09846e+08	1.14358e+08	8.08092e+07	1.91303e+08	4.01235e+08	3.8735e+08	2.93971e+08	4.57743e+07	2.72886e+08	1.85713e+08	2.04455e+08	1.34055e+08	4.50458e+08	4.73709e+08	3.44837e+08	1.91303e+08	4.02502e+08	4.16068e+08	3.19189e+08	5.46502e+07	3.12866e+08	2.43805e+08	2.04565e+08	1.74857	1.82118	1.3631	1.07314	1.12096	0.738549	2.51724	2.15743	1.90426	1.77965	1.69986	1.3353
8550	ABLIM1;ABLIM1;ABLIM1;ABLIM1;ABLIM1;ABLIM1	abLIM;abLIM iso2;abLIM iso2;abLIM iso2;abLIM iso2;abLIM iso5	§640;580;610;289;263;317	Actin-binding LIM protein 1	O14639;O14639-2;O14639-6;O14639-3;O14639-4;O14639-5	http://www.phosphosite.org/proteinAction.do?id=2684&showAllSites=true	87.6	abLIM;abLIM iso2;abLIM iso2;abLIM iso2;abLIM iso2;abLIM iso5§640;580;610;289;263;317	253	1.49368e+08	0.471708	5.89716e+08	0.327405	3.12663e+07	9.37306e+07	1.49368e+08	6.01946e+07	3.12527e+08	5.44418e+08	5.60594e+08	2.72121e+08	2.10932e+08	5.03009e+08	6.18838e+08	3.00351e+08	1.27184e+08	3.84373e+08	6.1873e+08	2.56869e+08	3.12527e+08	5.46138e+08	6.02158e+08	2.95465e+08	2.51832e+08	5.76703e+08	8.12415e+08	3.00512e+08	1.59559	2.28239	1.01411	0.805282	0.946159	-0.0809972	1.19536	1.68975	0.254957	1.19874	1.63943	0.396023
8551	ABLIM1;ABLIM1;ABLIM1;ABLIM1;ABLIM1;ABLIM1	abLIM;abLIM iso2;abLIM iso2;abLIM iso2;abLIM iso2;abLIM iso5	§655;595;625;304;278;332	Actin-binding LIM protein 1	O14639;O14639-2;O14639-6;O14639-3;O14639-4;O14639-5	http://www.phosphosite.org/proteinAction.do?id=2684&showAllSites=true	87.6	abLIM;abLIM iso2;abLIM iso2;abLIM iso2;abLIM iso2;abLIM iso5§655;595;625;304;278;332	254	9.99342e+08	0.120821	4.10692e+09	0.330926	3.03309e+08	9.99342e+08	9.64729e+08	6.26763e+08	1.77669e+09	4.72696e+09	4.79557e+09	1.83372e+09	9.71518e+08	3.31644e+09	3.41827e+09	2.44619e+09	1.23379e+09	4.09814e+09	3.99621e+09	2.67459e+09	1.77669e+09	4.74189e+09	5.15112e+09	1.99102e+09	1.1599e+09	3.80232e+09	4.48753e+09	2.4475e+09	1.73187	1.69553	1.11622	1.41627	1.5357	0.164316	1.71288	1.95192	1.07731	1.62034	1.72772	0.785947
6402	NASP;NASP;NASP	NASP;NASP iso3;NASP iso4	§421;423;357	Nuclear autoantigenic sperm protein	P49321;P49321-3;P49321-4	http://www.phosphosite.org/proteinAction.do?id=5841&showAllSites=true	85.2	NASP;NASP iso3;NASP iso4§421;423;357	10028	3.09907e+08	0.113063	8.14281e+08	0.0896198	5.81872e+07	1.69349e+08	1.52811e+08	1.05899e+08	4.09568e+08	9.63825e+08	9.4347e+08	4.07098e+08	1.57009e+08	6.17367e+08	6.85093e+08	8.4358e+08	2.36693e+08	6.94472e+08	6.3299e+08	4.51902e+08	4.09568e+08	9.66869e+08	1.01342e+09	4.4202e+08	1.87454e+08	7.07816e+08	8.99395e+08	8.44031e+08	1.5529	1.41917	0.932996	1.23922	1.30706	0.110008	1.91684	2.26242	2.17076	1.56965	1.66288	1.07125
18477	RAF1;RAF1	RAF1;RAF1 iso 2	§296;316	RAF proto-oncogene serine/threonine-protein kinase	P04049;P04049-2	http://www.phosphosite.org/proteinAction.do?id=653&showAllSites=true	73	RAF1;RAF1 iso 2§296;316	12884	2.23601e+08	0.321278	1.37835e+09	0.350245	4.89448e+07	1.24182e+08	2.23601e+08	1.72407e+08	6.20213e+08	9.49092e+08	1.30932e+09	1.1267e+09	5.5563e+08	1.17177e+09	1.44737e+09	1.48035e+09	1.99096e+08	5.09252e+08	9.26226e+08	7.35715e+08	6.20213e+08	9.5209e+08	1.4064e+09	1.22335e+09	6.63369e+08	1.34344e+09	1.90012e+09	1.48114e+09	1.35491	2.2179	1.88568	0.618336	1.18117	0.980007	1.01805	1.51821	1.15882	0.997098	1.63909	1.3415
6400	NASP;NASP;NASP	NASP;NASP iso3;NASP iso4	§244;246;180	Nuclear autoantigenic sperm protein	P49321;P49321-3;P49321-4	http://www.phosphosite.org/proteinAction.do?id=5841&showAllSites=true	85.2	NASP;NASP iso3;NASP iso4§244;246;180	10025	4.74003e+08	0.256333	2.35056e+09	0.153147	1.20534e+08	2.75155e+08	4.74003e+08	2.88592e+08	1.10331e+09	2.0004e+09	2.36289e+09	1.61507e+09	7.39055e+08	1.51488e+09	2.33823e+09	1.50361e+09	4.90305e+08	1.12836e+09	1.96347e+09	1.23151e+09	1.10331e+09	2.00672e+09	2.53808e+09	1.75361e+09	8.82361e+08	1.73683e+09	3.06965e+09	1.50442e+09	1.20248	2.00166	1.32868	0.862999	1.2019	0.668491	0.977011	1.79863	0.769764	1.01416	1.6674	0.922312
6401	NASP;NASP;NASP	NASP;NASP iso3;NASP iso4	§246;248;182	Nuclear autoantigenic sperm protein	P49321;P49321-3;P49321-4	http://www.phosphosite.org/proteinAction.do?id=5841&showAllSites=true	85.2	NASP;NASP iso3;NASP iso4§246;248;182	10026	4.74003e+08	0.256333	2.35056e+09	0.153147	1.20534e+08	2.75155e+08	4.74003e+08	2.88592e+08	1.10331e+09	2.0004e+09	2.36289e+09	1.61507e+09	7.39055e+08	1.51488e+09	2.33823e+09	1.50361e+09	4.90305e+08	1.12836e+09	1.96347e+09	1.23151e+09	1.10331e+09	2.00672e+09	2.53808e+09	1.75361e+09	8.82361e+08	1.73683e+09	3.06965e+09	1.50442e+09	1.20248	2.00166	1.32868	0.862999	1.2019	0.668491	0.977011	1.79863	0.769764	1.01416	1.6674	0.922312
16807	SSH3;SSH3;SSH3	SSH3;SSH3 iso 2;SSH3 iso4	§37;§37;37	Protein phosphatase Slingshot homolog 3	Q8TE77;Q8TE77-2;Q8TE77-4	http://www.phosphosite.org/proteinAction.do?id=15811&showAllSites=true	73	SSH3;SSH3 iso 2;SSH3 iso4§37;§37;37	16069	3.38564e+08	0.126046	1.00575e+09	0.192108	7.29601e+07	3.38564e+08	2.33165e+08	1.16613e+08	2.42122e+08	1.00512e+09	8.48216e+08	4.10819e+08	3.5375e+08	1.00638e+09	8.64504e+08	3.71803e+08	2.96785e+08	1.3884e+09	9.65844e+08	4.97623e+08	2.42122e+08	1.00829e+09	9.11105e+08	4.4606e+08	4.22344e+08	1.15382e+09	1.13493e+09	3.72002e+08	2.22593	1.70237	0.745633	2.05811	1.91188	0.881502	1.44993	1.42611	-0.183107	1.91132	1.68012	0.481343
20903	STIM2;STIM2	STIM2;STIM2 iso2	§680;775	Stromal interaction molecule 2	Q9P246;Q9P246-2	http://www.phosphosite.org/proteinAction.do?id=15059&showAllSites=true	83.9	STIM2;STIM2 iso2§680;775	16129	1.75403e+08	0.120058	5.15601e+08	0.178238	4.61162e+07	1.53062e+08	1.75403e+08	1.38146e+08	2.69394e+08	4.62363e+08	5.34109e+08	3.87828e+08	1.53185e+08	4.54406e+08	4.97093e+08	3.18285e+08	1.8759e+08	6.27682e+08	7.26576e+08	5.89512e+08	2.69394e+08	4.63824e+08	5.73709e+08	4.21098e+08	1.82889e+08	5.2098e+08	6.52587e+08	3.18455e+08	1.74245	1.95353	1.65194	0.78386	1.0906	0.644438	1.51026	1.8352	0.800122	1.34552	1.62644	1.03217
31032	EEF1G;EEF1G	EEF1G;EEF1G iso 2	§46;96	Elongation factor 1-gamma	P26641;P26641-2	http://www.phosphosite.org/proteinAction.do?id=9164&showAllSites=true	50.1	EEF1G;EEF1G iso 2§46;96	4542	1.01598e+10	0.0382561	1.59537e+10	0.273736	3.20523e+09	1.01598e+10	7.39853e+09	7.74622e+09	4.18132e+09	1.53435e+10	1.74386e+10	1.2659e+10	5.94082e+09	1.32099e+10	1.44688e+10	1.20143e+10	1.30382e+10	4.16636e+10	3.06471e+10	3.30555e+10	4.18132e+09	1.53919e+10	1.87316e+10	1.37449e+10	7.09278e+09	1.51452e+10	1.89948e+10	1.20207e+10	1.67605	1.23301	1.34215	1.88015	2.16344	1.71687	1.09444	1.42118	0.761097	1.55021	1.60588	1.27337
21286	DCP1A;DCP1A	DCP1A;DCP1A iso 2	§525;487	mRNA-decapping enzyme 1A	Q9NPI6;Q9NPI6-2	http://www.phosphosite.org/proteinAction.do?id=3004&showAllSites=true	63.3	DCP1A;DCP1A iso 2§525;487	3921	1.59523e+08	0.312721	5.35061e+08	0.493698	4.07605e+07	1.59523e+08	1.17771e+08	9.13899e+07	1.29276e+08	4.39102e+08	5.25449e+08	2.5857e+08	2.88477e+08	4.65439e+08	5.44673e+08	1.76461e+08	1.65805e+08	6.54178e+08	4.87847e+08	3.89989e+08	1.29276e+08	4.40489e+08	5.64406e+08	2.80751e+08	3.44414e+08	5.33629e+08	7.1505e+08	1.76556e+08	1.9802	1.55694	1.23395	1.76866	2.12628	1.11884	0.631694	1.0539	-0.964018	1.46018	1.57904	0.462923
6009	MARCKSL1	MLP	§104	MARCKS-related protein	P49006	http://www.phosphosite.org/proteinAction.do?id=9518&showAllSites=true	19.5	MLP§104	9540	1.65658e+10	0.167779	6.75938e+10	0.11482	3.37403e+09	1.65658e+10	7.7285e+09	1.09535e+10	1.81946e+10	7.71053e+10	5.36145e+10	4.39186e+10	1.26353e+10	5.80823e+10	4.33253e+10	4.99849e+10	1.37248e+10	6.79338e+10	3.20139e+10	4.6742e+10	1.81946e+10	7.73488e+10	5.75896e+10	4.76861e+10	1.50854e+10	6.65918e+10	5.68777e+10	5.00117e+10	2.30735	1.22191	1.76794	2.08787	1.6623	1.39006	2.14219	1.91471	1.72911	2.17914	1.59964	1.62904
3432	MARCKS	MARCKS	§150	Myristoylated alanine-rich C-kinase substrate	P29966	http://www.phosphosite.org/proteinAction.do?id=996&showAllSites=true	31.5	MARCKS§150	8887	1.52988e+09	0.0729213	4.85104e+09	0.15552	3.30416e+08	1.00068e+09	8.88586e+08	1.01909e+09	1.3809e+09	3.46091e+09	4.52933e+09	3.32613e+09	1.95059e+09	4.29154e+09	5.17276e+09	2.43142e+09	1.34406e+09	4.1036e+09	3.68081e+09	4.34879e+09	1.3809e+09	3.47184e+09	4.86514e+09	3.61146e+09	2.32882e+09	4.92028e+09	6.79084e+09	2.43272e+09	1.61029	1.45342	1.69402	1.33009	1.81687	1.38697	1.07914	1.54399	0.0629705	1.33984	1.60476	1.04799
3412	MARCKS	MARCKS	§118, §135	Myristoylated alanine-rich C-kinase substrate	P29966	http://www.phosphosite.org/proteinAction.do?id=996&showAllSites=true	31.5	MARCKS§118, §135	8876	2.03963e+08	0.319962	1.16873e+09	0.185492	6.09641e+07	7.77746e+07	2.03963e+08	7.0004e+07	3.80564e+08	5.10633e+08	7.68649e+08	1.01326e+09	3.01252e+08	4.58119e+08	9.47927e+08	1.3242e+09	2.47988e+08	3.18941e+08	8.4488e+08	2.98729e+08	3.80564e+08	5.12246e+08	8.25638e+08	1.10018e+09	3.59666e+08	5.25237e+08	1.24445e+09	1.32491e+09	0.363015	1.76847	0.268563	0.428699	1.11737	1.53153	0.54631	1.79077	1.88116	0.446008	1.55887	1.22709
3414	MARCKS	MARCKS	§120, §135	Myristoylated alanine-rich C-kinase substrate	P29966	http://www.phosphosite.org/proteinAction.do?id=996&showAllSites=true	31.5	MARCKS§120, §135	8877	2.03963e+08	0.319962	1.16873e+09	0.185492	6.09641e+07	7.77746e+07	2.03963e+08	7.0004e+07	3.80564e+08	5.10633e+08	7.68649e+08	1.01326e+09	3.01252e+08	4.58119e+08	9.47927e+08	1.3242e+09	2.47988e+08	3.18941e+08	8.4488e+08	2.98729e+08	3.80564e+08	5.12246e+08	8.25638e+08	1.10018e+09	3.59666e+08	5.25237e+08	1.24445e+09	1.32491e+09	0.363015	1.76847	0.268563	0.428699	1.11737	1.53153	0.54631	1.79077	1.88116	0.446008	1.55887	1.22709
8600	ADD3;ADD3	ADD3;ADD3 iso2	§677, §681;645, 649	Gamma-adducin	Q9UEY8;Q9UEY8-2	http://www.phosphosite.org/proteinAction.do?id=5703&showAllSites=true	79.1	ADD3;ADD3 iso2§677, §681;645, 649	385	5.84797e+07	0.462671	6.15373e+08	0.208896	5.68332e+06	5.84797e+07	3.22596e+07	1.06856e+07	1.83581e+08	7.37182e+08	3.04519e+08	1.91856e+08	1.51805e+08	4.93564e+08	2.02655e+08	2.69739e+08	2.31185e+07	2.39815e+08	1.3363e+08	4.55986e+07	1.83581e+08	7.39511e+08	3.27097e+08	2.08314e+08	1.81241e+08	5.65875e+08	2.66047e+08	2.69883e+08	3.37481	2.53112	0.979944	2.01016	0.833302	0.182342	1.64257	0.553772	0.574423	2.34251	1.30607	0.578903
13713	UNG;UNG	UNG;UNG iso2	§60, §64;51, 55	Uracil-DNA glycosylase	P13051;P13051-2	http://www.phosphosite.org/proteinAction.do?id=5798&showAllSites=true	34.6	UNG;UNG iso2§60, §64;51, 55	17578	2.80234e+08	0.181388	5.49e+08	0.474074	1.55846e+08	2.18398e+08	2.80234e+08	1.71065e+08	1.49104e+08	5.35449e+08	6.0773e+08	3.81955e+08	1.24313e+08	5.62551e+08	3.17755e+08	7.11131e+08	6.33947e+08	8.95613e+08	1.16082e+09	7.29985e+08	1.49104e+08	5.37141e+08	6.52788e+08	4.1472e+08	1.48418e+08	6.4497e+08	4.17151e+08	7.11511e+08	0.498512	0.872708	0.203505	1.84898	2.1303	1.47582	2.11957	1.49091	2.26123	1.48902	1.49797	1.31352
14055	TBC1D1;TBC1D1	TBC1D1;TBC1D1 iso2	§237;237	TBC1 domain family member 1	Q86TI0;Q86TI0-2	http://www.phosphosite.org/proteinAction.do?id=4188&showAllSites=true	133	TBC1D1;TBC1D1 iso2§237;237	16413	3.10584e+08	0.0897467	1.63088e+09	0.167244	8.26811e+07	3.10584e+08	2.42273e+08	1.21129e+08	7.5304e+08	1.93074e+09	1.96023e+09	6.30235e+08	4.49883e+08	1.33103e+09	1.28893e+09	8.21679e+08	3.36328e+08	1.27365e+09	1.00357e+09	5.16896e+08	7.5304e+08	1.93684e+09	2.10557e+09	6.84298e+08	5.37117e+08	1.52603e+09	1.69212e+09	8.22119e+08	1.92103	1.5772	0.620004	1.36291	1.48341	-0.138102	1.50648	1.65552	0.614111	1.5968	1.57204	0.365338
3778	SCRIB;SCRIB;SCRIB	Scribble;Scribble iso2;Scribble iso3	§835;754;835	Protein scribble homolog	Q14160;Q14160-2;Q14160-3	http://www.phosphosite.org/proteinAction.do?id=2961&showAllSites=true	174.8	Scribble;Scribble iso2;Scribble iso3§835;754;835	14248	6.03128e+08	0.100979	1.4942e+09	0.183734	1.8144e+08	4.62021e+08	6.03128e+08	3.82984e+08	6.63576e+08	1.41167e+09	1.67782e+09	8.54173e+08	5.2749e+08	9.54299e+08	1.31059e+09	8.89635e+08	7.38056e+08	1.89467e+09	2.49835e+09	1.63431e+09	6.63576e+08	1.41613e+09	1.80221e+09	9.27446e+08	6.29773e+08	1.09411e+09	1.72055e+09	8.90111e+08	1.36014	1.75917	1.14688	1.09363	1.44144	0.483003	0.796856	1.44997	0.499154	1.08354	1.55019	0.709678
8911	CTTN;CTTN;CTTN	Cortactin;Cortactin iso2;Cortactin iso3	§401;364;§364	Src substrate cortactin	Q14247;Q14247-2;Q14247-3	http://www.phosphosite.org/proteinAction.do?id=1192&showAllSites=true	61.5	Cortactin;Cortactin iso2;Cortactin iso3§401;364;§364	3542	4.97087e+09	0.193179	1.07264e+10	0.0829334	2.07553e+09	4.97087e+09	3.51071e+09	2.81695e+09	2.21187e+09	7.73947e+09	1.08951e+10	4.03106e+09	6.40601e+09	1.20337e+10	1.05577e+10	1.26398e+09	8.44278e+09	2.03847e+10	1.45425e+10	1.20208e+10	2.21187e+09	7.76392e+09	1.17029e+10	4.37686e+09	7.64817e+09	1.37967e+10	1.38602e+10	1.26466e+09	1.2717	0.784485	0.50974	1.81152	2.40353	0.984631	0.85114	0.857765	-2.59637	1.31145	1.34859	-0.367332
2119	SORBS2;SORBS2;SORBS2;SORBS2;SORBS2;SORBS2;SORBS2;SORBS2;SORBS2;SORBS2;SORBS2	ArgBP2;ArgBP2 iso2;ArgBP2 iso3;ArgBP2 iso4;ArgBP2 iso5;ArgBP2 iso8;ArgBP2 iso8;ArgBP2 iso9;ArgBP2 iso8;ArgBP2 iso8;ArgBP2 iso8	§277;370;349;395;395;181;365;348;528;377;435	Sorbin and SH3 domain-containing protein 2	O94875;O94875-2;O94875-3;O94875-4;O94875-5;O94875-7;O94875-8;O94875-9;O94875-1;O94875-1;O94875-1	http://www.phosphosite.org/proteinAction.do?id=6169&showAllSites=true	124	ArgBP2;ArgBP2 iso2;ArgBP2 iso3;ArgBP2 iso4;ArgBP2 iso5;ArgBP2 iso8;ArgBP2 iso8;ArgBP2 iso9;ArgBP2 iso8;ArgBP2 iso8;ArgBP2 iso8§277;370;349;395;395;181;365;348;528;377;435	1106	1.0027e+08	0.224985	3.01475e+08	0.446931	1.73936e+07	3.74947e+07	7.21596e+07	3.64008e+07	1.49001e+08	2.51466e+08	2.92938e+08	2.45103e+08	1.2932e+08	1.98639e+08	2.78545e+08	3.57846e+08	7.07533e+07	1.5376e+08	2.98908e+08	1.55333e+08	1.49001e+08	2.52261e+08	3.14656e+08	2.66129e+08	1.54395e+08	2.27741e+08	3.65676e+08	3.58037e+08	1.11981	2.07883	1.1345	0.759592	1.07845	0.836801	0.560765	1.24394	1.21348	0.813388	1.46707	1.06159
4841	AIF1L;AIF1L;AIF1L	IBA2;IBA2 iso 2;IBA2 iso 3	§134;160;126	Allograft inflammatory factor 1-like	Q9BQI0;Q9BQI0-2;Q9BQI0-3	http://www.phosphosite.org/proteinAction.do?id=14580&showAllSites=true	17.1	IBA2;IBA2 iso 2;IBA2 iso 3§134;160;126	7185	1.70391e+08	0.183607	1.40018e+09	0.258182	5.29558e+07	8.90438e+07	1.70391e+08	9.07406e+07	6.73708e+08	9.31288e+08	1.64633e+09	8.69988e+08	4.56002e+08	8.40539e+08	1.15404e+09	8.75857e+08	2.15412e+08	3.65154e+08	7.05816e+08	3.87218e+08	6.73708e+08	9.3423e+08	1.76839e+09	9.44619e+08	5.44424e+08	9.63684e+08	1.51503e+09	8.76325e+08	0.761403	1.71219	0.846045	0.471654	1.39224	0.487609	0.823831	1.47654	0.686737	0.685629	1.52699	0.673464
3766	SCRIB;SCRIB;SCRIB	Scribble;Scribble iso2;Scribble iso3	§1486;1405;1486	Protein scribble homolog	Q14160;Q14160-2;Q14160-3	http://www.phosphosite.org/proteinAction.do?id=2961&showAllSites=true	174.8	Scribble;Scribble iso2;Scribble iso3§1486;1405;1486	14241	1.22751e+08	0.0795791	4.75628e+08	0.0823152	4.32992e+07	7.93326e+07	1.22751e+08	9.3065e+07	2.18139e+08	2.92154e+08	5.20084e+08	3.40627e+08	1.47497e+08	2.56339e+08	4.31173e+08	3.8659e+08	1.76131e+08	3.2533e+08	5.08475e+08	3.97137e+08	2.18139e+08	2.93077e+08	5.58644e+08	3.69847e+08	1.76097e+08	2.93895e+08	5.66046e+08	3.86797e+08	0.885253	1.52952	1.17299	0.426033	1.35668	0.761682	0.738931	1.68455	1.13521	0.683405	1.52359	1.02329
30293	UIMC1;UIMC1;UIMC1	RAP80;RAP80 iso3;RAP80 iso3	§140;140;62	BRCA1-A complex subunit RAP80	Q96RL1;Q96RL1-2;Q96RL1-3	http://www.phosphosite.org/proteinAction.do?id=6333&showAllSites=true	79.7	RAP80;RAP80 iso3;RAP80 iso3§140;140;62	13087	7.18853e+07	0.101559	3.3661e+08	0.383269	1.22773e+07	5.51545e+07	2.99171e+07	3.53315e+07	8.3806e+07	3.7453e+08	2.20547e+08	1.39099e+08	4.87449e+07	2.98689e+08	1.42694e+08	1.92422e+08	4.99413e+07	2.2618e+08	1.23926e+08	1.5077e+08	8.3806e+07	3.75713e+08	2.36898e+08	1.51031e+08	5.81968e+07	3.42449e+08	1.87329e+08	1.92525e+08	2.17916	1.31118	1.59405	2.16451	1.49914	0.849722	2.55688	1.68656	1.72604	2.30018	1.49896	1.38994
18762	ULK1	ULK1	§660	Serine/threonine-protein kinase ULK1	O75385	http://www.phosphosite.org/proteinAction.do?id=796&showAllSites=true	112.6	ULK1§660	17566	1.73466e+08	0.236402	2.35327e+08	0.362278	1.44472e+07	1.73466e+08	4.09307e+07	1.36375e+08	7.68365e+07	3.01141e+08	1.69102e+08	9.45276e+07	5.42999e+07	1.69514e+08	1.59322e+08	1.76548e+08	5.87679e+07	7.11355e+08	1.69548e+08	5.81954e+08	7.68365e+07	3.02092e+08	1.8164e+08	1.02636e+08	6.4829e+07	1.94349e+08	2.09159e+08	1.76643e+08	3.59747	1.52859	3.3078	1.97512	1.24122	0.41768	1.58394	1.68989	1.44612	2.38551	1.48657	1.72387
33780	RBL2;RBL2	Rb-like 2;Rb-like 2 iso 2	§1080;459	Retinoblastoma-like protein 2	Q08999;Q08999-2	http://www.phosphosite.org/proteinAction.do?id=1019&showAllSites=true	128.3	Rb-like 2;Rb-like 2 iso 2§1080;459	13203	1.18542e+08	0.308297	2.09985e+08	0.268941	1.76786e+07	1.18542e+08	4.72938e+07	7.29256e+07	5.02e+07	1.90095e+08	1.46962e+08	9.60622e+07	6.19375e+07	2.49765e+08	1.41084e+08	1.05213e+08	7.19125e+07	4.86122e+08	1.95906e+08	3.11196e+08	5.02e+07	1.90696e+08	1.57859e+08	1.04303e+08	7.39475e+07	2.86358e+08	1.85215e+08	1.05269e+08	2.757	1.44585	2.11351	1.92551	1.65287	1.05502	1.95325	1.32463	0.509514	2.21192	1.47445	1.22601
9698	MAP4;MAP4;MAP4;MAP4	MAP4;MAP4 iso2;MAP4 iso6;MAP4 iso5	§94, §99;94, 99;94, 99;94, 99	Microtubule-associated protein 4	P27816;P27816-2;P27816-6;P27816-5	http://www.phosphosite.org/proteinAction.do?id=1181&showAllSites=true	120.9	MAP4;MAP4 iso2;MAP4 iso6;MAP4 iso5§94, §99;94, 99;94, 99;94, 99	8829	3.83296e+08	0.275342	1.32384e+09	0.387748	1.015e+08	3.72533e+08	3.83296e+08	2.34301e+08	6.01829e+08	1.41027e+09	1.08977e+09	8.40701e+08	4.14987e+08	1.23742e+09	9.44302e+08	8.50812e+08	4.12879e+08	1.5277e+09	1.58773e+09	9.99834e+08	6.01829e+08	1.41472e+09	1.17057e+09	9.12819e+08	4.95455e+08	1.41871e+09	1.23969e+09	8.51268e+08	1.88757	1.94318	1.27597	1.2331	0.959782	0.600976	1.51775	1.32315	0.780859	1.54614	1.4087	0.885935
37030	LUZP1;LUZP1;LUZP1	LUZP1;LUZP1 iso2;LUZP1 iso3	§611;611;611	Leucine zipper protein 1	Q86V48;Q86V48-2;Q86V48-3	http://www.phosphosite.org/proteinAction.do?id=8594&showAllSites=true	120.2	LUZP1;LUZP1 iso2;LUZP1 iso3§611;611;611	8723	9.30656e+07	0.487231	4.36494e+08	0.455358	2.26847e+07	8.14966e+07	9.30656e+07	3.5179e+07	1.90228e+08	5.39803e+08	3.51924e+08	2.99809e+08	1.11927e+08	3.33185e+08	2.12237e+08	3.16656e+08	9.22765e+07	3.34204e+08	3.85508e+08	1.5012e+08	1.90228e+08	5.41509e+08	3.78016e+08	3.25527e+08	1.3363e+08	3.81999e+08	2.78626e+08	3.16825e+08	1.85669	2.06272	0.702078	1.50925	0.990717	0.77505	1.51532	1.06009	1.24544	1.62709	1.37118	0.907523
673	CAV1	caveolin-1	§9	Caveolin-1	Q03135	http://www.phosphosite.org/proteinAction.do?id=935&showAllSites=true	20.5	caveolin-1§9	2458	2.45062e+08	0.146082	3.50512e+08	0.222837	1.6066e+08	1.22453e+08	2.09274e+08	2.19516e+08	1.69272e+08	2.04217e+08	3.24878e+08	3.19989e+08	5.84548e+07	2.00469e+08	2.56271e+08	3.81035e+08	6.53528e+08	5.02159e+08	8.66881e+08	9.36743e+08	1.69272e+08	2.04862e+08	3.48965e+08	3.47439e+08	6.97895e+07	2.2984e+08	3.36434e+08	3.81239e+08	-0.380103	0.407585	0.519405	0.27531	1.04374	1.03742	1.71955	2.26924	2.44962	0.538251	1.24019	1.33548
30214	TP53BP1;TP53BP1;TP53BP1	53BP1;53BP1 iso2;53BP1 iso3	§525;530;530	Tumor suppressor p53-binding protein 1	Q12888;Q12888-2;Q12888-3	http://www.phosphosite.org/proteinAction.do?id=3129&showAllSites=true	213.4	53BP1;53BP1 iso2;53BP1 iso3§525;530;530	133	2.14417e+08	0.36125	6.40323e+08	0.251617	7.47652e+07	2.04358e+08	2.14417e+08	1.91436e+08	2.52796e+08	7.68272e+08	6.68879e+08	4.85985e+08	2.43974e+08	5.12374e+08	5.38388e+08	4.15666e+08	3.04128e+08	8.38039e+08	8.88182e+08	8.16917e+08	2.52796e+08	7.70698e+08	7.18471e+08	5.27674e+08	2.91282e+08	5.87441e+08	7.068e+08	4.15888e+08	1.46234	1.54618	1.42551	1.60819	1.50696	1.06167	1.01203	1.27888	0.513779	1.36085	1.44401	1.00032
12385	GMPS;GMPS	GMPS;GMPS iso 2	§318;219	GMP synthase [glutamine-hydrolyzing]	P49915;P49915-2	http://www.phosphosite.org/proteinAction.do?id=8879&showAllSites=true	76.7	GMPS;GMPS iso 2§318;219	6238	1.12873e+10	0.152762	1.81556e+10	0.448606	2.90883e+09	6.46082e+09	7.64893e+09	7.34343e+09	7.30126e+09	1.66882e+10	1.80308e+10	1.74453e+10	7.14803e+09	1.78499e+10	1.82805e+10	1.82284e+10	1.18325e+10	2.64948e+10	3.16843e+10	3.13367e+10	7.30126e+09	1.67409e+10	1.93676e+10	1.89418e+10	8.53407e+09	2.04651e+10	2.39987e+10	1.82381e+10	1.16296	1.42102	1.4051	1.19716	1.40743	1.37535	1.26186	1.49165	1.09565	1.20733	1.44003	1.29204
19524	DIP2A;DIP2A;DIP2A;DIP2A;DIP2A	DIP2A;DIP2A iso2;DIP2A iso 3;DIP2A iso 4;DIP2A iso 6	§94;94;§94;§94;§94	Disco-interacting protein 2 homolog A	Q14689;Q14689-2;Q14689-3;Q14689-4;Q14689-6	http://www.phosphosite.org/proteinAction.do?id=20247&showAllSites=true	170.3	DIP2A;DIP2A iso2;DIP2A iso 3;DIP2A iso 4;DIP2A iso 6§94;94;§94;§94;§94	4150	8.49075e+07	0.327929	2.76324e+08	0.220508	2.09115e+07	8.49075e+07	5.96508e+07	3.50267e+07	1.01304e+08	3.45469e+08	2.04631e+08	1.06011e+08	5.89419e+07	2.07179e+08	1.61111e+08	2.53517e+08	8.50631e+07	3.48191e+08	2.47092e+08	1.4947e+08	1.01304e+08	3.4656e+08	2.19802e+08	1.15105e+08	7.0371e+07	2.37532e+08	2.11508e+08	2.53653e+08	2.03327	1.53845	0.813248	1.77441	1.11751	0.184252	1.75507	1.58766	1.8498	1.85425	1.41454	0.949101
9706	MAP4;MAP4;MAP4;MAP4	MAP4;MAP4 iso2;MAP4 iso6;MAP4 iso5	§96, §99;96, 99;96, 99;96, 99	Microtubule-associated protein 4	P27816;P27816-2;P27816-6;P27816-5	http://www.phosphosite.org/proteinAction.do?id=1181&showAllSites=true	120.9	MAP4;MAP4 iso2;MAP4 iso6;MAP4 iso5§96, §99;96, 99;96, 99;96, 99	8831	3.83296e+08	0.275342	1.78337e+09	0.211966	1.015e+08	3.72533e+08	3.83296e+08	2.34301e+08	8.88077e+08	2.00589e+09	1.52212e+09	1.18407e+09	6.74071e+08	1.56085e+09	1.38363e+09	1.36923e+09	4.12879e+08	1.5277e+09	1.58773e+09	9.99834e+08	8.88077e+08	2.01222e+09	1.63497e+09	1.28564e+09	8.04778e+08	1.78953e+09	1.81644e+09	1.36996e+09	1.88757	1.94318	1.27597	1.18003	0.880507	0.533732	1.15292	1.17445	0.76747	1.40684	1.33271	0.859058
8537	ABLIM1;ABLIM1;ABLIM1;ABLIM1;ABLIM1	abLIM;abLIM iso2;abLIM iso2;abLIM iso2;abLIM iso5	§367;307;335;51;79	Actin-binding LIM protein 1	O14639;O14639-2;O14639-6;O14639-3;O14639-5	http://www.phosphosite.org/proteinAction.do?id=2684&showAllSites=true	87.6	abLIM;abLIM iso2;abLIM iso2;abLIM iso2;abLIM iso5§367;307;335;51;79	266	2.36608e+08	0.0651589	8.47652e+08	0.305048	8.57977e+07	1.90963e+08	2.36608e+08	1.30129e+08	3.53238e+08	6.0276e+08	9.14131e+08	3.86256e+08	3.65169e+08	5.30112e+08	7.81174e+08	3.1686e+08	3.49006e+08	7.83108e+08	9.80104e+08	5.55301e+08	3.53238e+08	6.04664e+08	9.81906e+08	4.19391e+08	4.35978e+08	6.07778e+08	1.02553e+09	3.1703e+08	1.16596	1.48969	0.67002	0.775494	1.47495	0.247656	0.479289	1.23404	-0.459636	0.806915	1.39956	0.15268
22642	BICC1;BICC1	BICC1;BICC1 iso 2	§766;§766	Protein bicaudal C homolog 1	Q9H694;Q9H694-2	http://www.phosphosite.org/proteinAction.do?id=10201&showAllSites=true	104.8	BICC1;BICC1 iso 2§766;§766	1926	1.96239e+08	0.0991309	9.81755e+08	0.290422	5.32446e+07	1.86531e+08	1.68363e+08	1.35481e+08	3.43089e+08	1.09575e+09	7.18963e+08	4.1374e+08	2.30493e+08	8.67764e+08	5.12687e+08	8.23666e+08	2.16587e+08	7.64933e+08	6.97412e+08	5.78138e+08	3.43089e+08	1.09921e+09	7.72268e+08	4.49232e+08	2.75187e+08	9.94898e+08	6.73059e+08	8.24106e+08	1.82039	1.68707	1.41647	1.67981	1.17052	0.388875	1.85414	1.29032	1.58242	1.78478	1.38263	1.12925
22643	BICC1;BICC1	BICC1;BICC1 iso 2	§799;§799	Protein bicaudal C homolog 1	Q9H694;Q9H694-2	http://www.phosphosite.org/proteinAction.do?id=10201&showAllSites=true	104.8	BICC1;BICC1 iso 2§799;§799	1927	3.84369e+08	0.130369	9.28358e+08	0.399984	1.20337e+08	3.30701e+08	3.69795e+08	3.0673e+08	5.58613e+08	1.13416e+09	9.50169e+08	6.75203e+08	2.94301e+08	7.22557e+08	7.86414e+08	7.6303e+08	4.89503e+08	1.35615e+09	1.53181e+09	1.30891e+09	5.58613e+08	1.13774e+09	1.02062e+09	7.33124e+08	3.51368e+08	8.28417e+08	1.03241e+09	7.63439e+08	1.47013	1.64584	1.41898	1.02625	0.86952	0.392208	1.23738	1.55496	1.11953	1.24458	1.35678	0.976905
36814	KIAA1522;KIAA1522;KIAA1522	KIAA1522;KIAA1522 iso2;KIAA1522 iso2	§504;563;515	Uncharacterized protein KIAA1522	Q9P206;Q9P206-2;Q9P206-3	http://www.phosphosite.org/proteinAction.do?id=6402&showAllSites=true	107	KIAA1522;KIAA1522 iso2;KIAA1522 iso2§504;563;515	7796	3.1586e+08	0.254023	2.02663e+09	0.301445	8.84147e+07	3.05713e+08	3.1586e+08	1.7915e+08	9.41814e+08	2.23482e+09	2.02557e+09	1.60087e+09	9.06717e+08	1.81844e+09	1.58364e+09	1.81832e+09	3.59651e+08	1.25368e+09	1.30839e+09	7.64486e+08	9.41814e+08	2.24188e+09	2.17574e+09	1.73819e+09	1.08253e+09	2.08486e+09	2.07902e+09	1.81929e+09	1.8015	1.86313	1.08789	1.2512	1.20799	0.884074	0.945539	0.94149	0.748962	1.33274	1.33754	0.906976
31074	EIF2S1	eIF2-alpha	§158	Eukaryotic translation initiation factor 2 subunit 1	P05198	http://www.phosphosite.org/proteinAction.do?id=961&showAllSites=true	36.1	eIF2-alpha§158	4622	5.76256e+07	0.327628	1.03465e+08	0.215295	4.38092e+07	3.50326e+07	5.76256e+07	5.15887e+07	3.29499e+07	6.78948e+06	1.12844e+08	8.22365e+07	3.54867e+07	1.51803e+08	9.14775e+07	1.49061e+07	1.78206e+08	1.43663e+08	2.38704e+08	2.20145e+08	3.29499e+07	6.81093e+06	1.21211e+08	8.9291e+07	4.23678e+07	1.74043e+08	1.20092e+08	1.49141e+07	-0.31086	0.421673	0.304905	-2.27435	1.87917	1.43824	2.03841	1.5031	-1.50629	-0.182268	1.26798	0.0789518
3753	SCRIB;SCRIB;SCRIB	Scribble;Scribble iso2;Scribble iso3	§1342, §1348;1261, 1267;1342, 1348	Protein scribble homolog	Q14160;Q14160-2;Q14160-3	http://www.phosphosite.org/proteinAction.do?id=2961&showAllSites=true	174.8	Scribble;Scribble iso2;Scribble iso3§1342, §1348;1261, 1267;1342, 1348	14233	1.65763e+08	0.242603	4.39553e+08	0.397645	5.15276e+07	8.10288e+07	1.65763e+08	1.12583e+08	2.63374e+08	2.62744e+08	4.63867e+08	2.81207e+08	1.7143e+08	2.63614e+08	4.15239e+08	3.71785e+08	2.09603e+08	3.32286e+08	6.86645e+08	4.80428e+08	2.63374e+08	2.63574e+08	4.98258e+08	3.0533e+08	2.04671e+08	3.02235e+08	5.45129e+08	3.71984e+08	0.664768	1.71191	1.19666	0.00109486	0.91978	0.213255	0.562366	1.41329	0.861936	0.40941	1.34833	0.757285
16438	PPP1R14A;PPP1R14A	PPP1R14A;PPP1R14A iso2	§136;109	Protein phosphatase 1 regulatory subunit 14A	Q96A00;Q96A00-2	http://www.phosphosite.org/proteinAction.do?id=2792&showAllSites=true	16.7	PPP1R14A;PPP1R14A iso2§136;109	12292	1.79207e+08	0.165275	6.03448e+08	0.21298	2.34107e+07	7.81688e+07	9.04741e+07	1.23335e+08	1.45064e+08	3.57015e+08	3.11069e+08	6.30784e+08	2.48744e+08	4.77719e+08	3.5821e+08	5.76112e+08	9.52293e+07	3.20557e+08	3.74773e+08	5.26309e+08	1.45064e+08	3.58143e+08	3.34133e+08	6.84894e+08	2.96976e+08	5.47708e+08	4.7026e+08	5.7642e+08	1.7511	1.97654	2.46643	1.30384	1.20373	2.23919	0.883058	0.663111	0.956772	1.31267	1.28113	1.88746
9611	MAP4;MAP4	MAP4;MAP4 iso6	§571;571	Microtubule-associated protein 4	P27816;P27816-6	http://www.phosphosite.org/proteinAction.do?id=1181&showAllSites=true	120.9	MAP4;MAP4 iso6§571;571	8837	1.95686e+09	0.168701	6.86868e+09	0.0562557	4.81399e+08	1.1369e+09	1.46095e+09	1.24111e+09	3.37424e+09	5.81226e+09	6.72873e+09	7.04196e+09	2.80745e+09	6.63971e+09	6.5997e+09	6.6954e+09	1.95822e+09	4.66222e+09	6.05172e+09	5.29618e+09	3.37424e+09	5.83062e+09	7.22761e+09	7.64604e+09	3.35183e+09	7.61248e+09	8.66413e+09	6.69898e+09	1.25147	1.6278	1.43541	0.789085	1.09895	1.18015	1.18342	1.37011	0.998993	1.07466	1.36562	1.20485
8548	ABLIM1;ABLIM1;ABLIM1;ABLIM1;ABLIM1;ABLIM1	abLIM;abLIM iso2;abLIM iso2;abLIM iso2;abLIM iso2;abLIM iso5	§587;527;557;236;210;§264	Actin-binding LIM protein 1	O14639;O14639-2;O14639-6;O14639-3;O14639-4;O14639-5	http://www.phosphosite.org/proteinAction.do?id=2684&showAllSites=true	87.6	abLIM;abLIM iso2;abLIM iso2;abLIM iso2;abLIM iso2;abLIM iso5§587;527;557;236;210;§264	252	1.59003e+08	0.421964	8.89917e+08	0.405451	5.68783e+07	1.26965e+08	1.59003e+08	8.14373e+07	4.87943e+08	7.27444e+08	1.08079e+09	5.73579e+08	2.97149e+08	5.40847e+08	6.99043e+08	5.86214e+08	2.31368e+08	5.20663e+08	6.5864e+08	3.47518e+08	4.87943e+08	7.29742e+08	1.16092e+09	6.22782e+08	3.54768e+08	6.20085e+08	9.17709e+08	5.86528e+08	1.17016	1.5093	0.586897	0.580672	1.25049	0.352013	0.80559	1.37116	0.725322	0.85214	1.37698	0.554744
15381	KIF13B	KIF13B	§1391	Kinesin-like protein KIF13B	Q9NQT8	http://www.phosphosite.org/proteinAction.do?id=16093&showAllSites=true	202.7	KIF13B§1391	7880	4.93736e+08	0.463708	1.86995e+09	0.285241	1.10948e+08	4.93736e+08	2.53954e+08	1.94446e+08	3.25159e+08	2.16266e+09	9.62231e+08	5.51851e+08	4.89583e+08	1.57724e+09	1.01602e+09	8.04116e+08	4.5131e+08	2.02473e+09	1.05196e+09	8.29762e+08	3.25159e+08	2.16949e+09	1.03357e+09	5.9919e+08	5.84515e+08	1.80832e+09	1.33384e+09	8.04546e+08	2.16554	1.22089	0.878577	2.73814	1.66842	0.881867	1.62934	1.19028	0.460934	2.17767	1.35986	0.74046
8606	ADD3;ADD3	ADD3;ADD3 iso2	§681;649	Gamma-adducin	Q9UEY8;Q9UEY8-2	http://www.phosphosite.org/proteinAction.do?id=5703&showAllSites=true	79.1	ADD3;ADD3 iso2§681;649	387	4.76655e+08	0.0911018	1.64883e+09	0.398516	1.00331e+08	4.76655e+08	2.77611e+08	1.48405e+08	4.82114e+08	1.71146e+09	1.43874e+09	5.68011e+08	6.89986e+08	1.58621e+09	1.1058e+09	2.36766e+08	4.08126e+08	1.95468e+09	1.14995e+09	6.33289e+08	4.82114e+08	1.71686e+09	1.54541e+09	6.16737e+08	8.23779e+08	1.8186e+09	1.4517e+09	2.36892e+08	2.25985	1.49449	0.63385	1.83233	1.68054	0.355281	1.1425	0.817419	-1.79803	1.74489	1.33082	-0.269632
38883	RAB11FIP1;RAB11FIP1;RAB11FIP1	RAB11FIP1;RAB11FIP1 iso3;RAB11FIP1 iso2	§501;501;353	Rab11 family-interacting protein 1	Q6WKZ4;Q6WKZ4-3;Q6WKZ4-2	http://www.phosphosite.org/proteinAction.do?id=10154&showAllSites=true	137.1	RAB11FIP1;RAB11FIP1 iso3;RAB11FIP1 iso2§501;501;353	12755	2.69277e+08	0.138036	7.17658e+08	0.184337	9.16279e+07	1.66227e+08	2.69277e+08	1.26718e+08	3.08391e+08	5.97077e+08	7.29937e+08	4.28382e+08	3.47475e+08	7.09428e+08	7.05379e+08	5.8061e+08	3.72722e+08	6.81669e+08	1.11543e+09	5.40747e+08	3.08391e+08	5.98963e+08	7.84056e+08	4.6513e+08	4.14853e+08	8.13365e+08	9.26027e+08	5.80921e+08	0.870973	1.58143	0.536853	0.957706	1.3462	0.592873	0.971303	1.15845	0.485742	0.933327	1.36203	0.538489
11509	ACACA;ACACA;ACACA;ACACA	ACC1;ACC1 iso4;ACC1 iso2;ACC1 iso2	§1259;1296;1201;1181	Acetyl-CoA carboxylase 1	Q13085;Q13085-4;Q13085-2;Q13085-3	http://www.phosphosite.org/proteinAction.do?id=1109&showAllSites=true	265.4	ACC1;ACC1 iso4;ACC1 iso2;ACC1 iso2§1259;1296;1201;1181	282	8.00652e+08	0.414949	2.00614e+09	0.249745	1.72737e+08	8.00652e+08	4.98899e+08	3.8857e+08	9.15101e+08	1.7049e+09	1.94352e+09	1.62952e+09	8.95369e+08	1.58465e+09	2.06876e+09	1.82362e+09	7.02657e+08	3.28334e+09	2.0666e+09	1.65815e+09	9.15101e+08	1.71029e+09	2.08761e+09	1.7693e+09	1.06899e+09	1.81681e+09	2.71588e+09	1.8246e+09	2.22427	1.55637	1.23868	0.902234	1.18985	0.951176	0.765167	1.34518	0.771336	1.29722	1.3638	0.987064
8542	ABLIM1;ABLIM1;ABLIM1;ABLIM1;ABLIM1;ABLIM1	abLIM;abLIM iso2;abLIM iso2;abLIM iso2;abLIM iso2;abLIM iso5	§431;371;399;115;89;143	Actin-binding LIM protein 1	O14639;O14639-2;O14639-6;O14639-3;O14639-4;O14639-5	http://www.phosphosite.org/proteinAction.do?id=2684&showAllSites=true	87.6	abLIM;abLIM iso2;abLIM iso2;abLIM iso2;abLIM iso2;abLIM iso5§431;371;399;115;89;143	248	1.94069e+09	0.0678955	7.26099e+09	0.274381	7.38975e+08	1.57108e+09	1.94069e+09	1.12516e+09	3.152e+09	6.75102e+09	7.35031e+09	3.18681e+09	3.06478e+09	5.25205e+09	7.17166e+09	4.14402e+09	3.00598e+09	6.44273e+09	8.03894e+09	4.80138e+09	3.152e+09	6.77234e+09	7.89528e+09	3.46019e+09	3.65905e+09	6.02152e+09	9.415e+09	4.14623e+09	1.09984	1.41917	0.675612	1.10339	1.32472	0.134584	0.718656	1.36349	0.180331	0.97396	1.36913	0.330176
30187	TP53BP1;TP53BP1;TP53BP1	53BP1;53BP1 iso2;53BP1 iso3	§1673, §1678;1678, 1683;1678, 1683	Tumor suppressor p53-binding protein 1	Q12888;Q12888-2;Q12888-3	http://www.phosphosite.org/proteinAction.do?id=3129&showAllSites=true	213.4	53BP1;53BP1 iso2;53BP1 iso3§1673, §1678;1678, 1683;1678, 1683	116	1.42389e+08	0.0805148	8.69109e+08	0.11517	4.62237e+07	1.11827e+08	1.33196e+08	1.15728e+08	4.8052e+08	6.47415e+08	8.31063e+08	9.1568e+08	2.49937e+08	6.31891e+08	6.63994e+08	8.22539e+08	1.88028e+08	4.58582e+08	5.5174e+08	4.93846e+08	4.8052e+08	6.4946e+08	8.92679e+08	9.94229e+08	2.98401e+08	7.24469e+08	8.71696e+08	8.22979e+08	1.28624	1.55304	1.39312	0.434645	0.893547	1.04898	1.27967	1.54657	1.46361	1.00018	1.33106	1.3019
942	DLG1;DLG1;DLG1;DLG1;DLG1;DLG1;DLG1	DLG1 iso2;DLG1 iso5;DLG1;DLG1 iso3;DLG1 iso5;DLG1 iso5;DLG1 iso5	138;138;§138;138;138;138;138	Disks large homolog 1	Q12959-2;Q12959-4;Q12959;Q12959-3;Q12959-5;Q12959-6;Q12959-7	http://www.phosphosite.org/proteinAction.do?id=25237&showAllSites=true	103.3	DLG1 iso2;DLG1 iso5;DLG1;DLG1 iso3;DLG1 iso5;DLG1 iso5;DLG1 iso5138;138;§138;138;138;138;138	4170	2.17739e+08	0.286923	6.00238e+08	0.203676	4.46324e+07	2.17739e+08	1.23401e+08	1.61817e+08	2.29516e+08	6.94701e+08	4.60234e+08	4.57611e+08	1.37925e+08	5.05775e+08	3.41311e+08	4.85719e+08	1.81555e+08	8.92912e+08	5.11166e+08	6.90522e+08	2.29516e+08	6.96896e+08	4.94357e+08	4.96867e+08	1.64669e+08	5.79875e+08	4.48076e+08	4.85979e+08	2.29812	1.49339	1.92728	1.60235	1.10696	1.11427	1.81617	1.44418	1.56133	1.90555	1.34818	1.53429
30223	TP53BP1;TP53BP1;TP53BP1	53BP1;53BP1 iso2;53BP1 iso3	§771;776;776	Tumor suppressor p53-binding protein 1	Q12888;Q12888-2;Q12888-3	http://www.phosphosite.org/proteinAction.do?id=3129&showAllSites=true	213.4	53BP1;53BP1 iso2;53BP1 iso3§771;776;776	136	1.11902e+08	0.226166	6.3241e+08	0.457799	4.62614e+07	8.04717e+07	1.0814e+08	9.96989e+07	2.40843e+08	2.75766e+08	6.17371e+08	4.68464e+08	2.7909e+08	5.12533e+08	6.47449e+08	7.47151e+08	1.88181e+08	3.30001e+08	4.47952e+08	4.25446e+08	2.40843e+08	2.76637e+08	6.63144e+08	5.08651e+08	3.33207e+08	5.87623e+08	8.49976e+08	7.47551e+08	0.810349	1.25122	1.17685	0.199901	1.46123	1.07858	0.818474	1.351	1.16576	0.609575	1.35449	1.1404
30144	TP53BP1;TP53BP1;TP53BP1	53BP1;53BP1 iso2;53BP1 iso3	§1216, §1219;1221, 1224;1221, 1224	Tumor suppressor p53-binding protein 1	Q12888;Q12888-2;Q12888-3	http://www.phosphosite.org/proteinAction.do?id=3129&showAllSites=true	213.4	53BP1;53BP1 iso2;53BP1 iso3§1216, §1219;1221, 1224;1221, 1224	97	1.73342e+09	0.211922	4.23511e+09	0.136295	5.56409e+08	1.22328e+09	1.73342e+09	1.23597e+09	2.17929e+09	4.65817e+09	4.34995e+09	2.74342e+09	1.9219e+09	3.66128e+09	4.12027e+09	2.5568e+09	2.26335e+09	5.01645e+09	7.18036e+09	5.27427e+09	2.17929e+09	4.67288e+09	4.67247e+09	2.97875e+09	2.29456e+09	4.19769e+09	5.40912e+09	2.55817e+09	1.14821	1.6656	1.22052	1.10046	1.10033	0.450853	0.871374	1.23717	0.15689	1.04001	1.33437	0.60942
31764	IGF2BP2;IGF2BP2;IGF2BP2;IGF2BP2;IGF2BP2;IGF2BP2	IGF2BP2;IGF2BP2 iso 1;IGF2BP2 iso 3;IGF2BP2 iso 4;IGF2BP2 iso 5;IGF2BP2 iso 6	§164;§164;101;107;101;96	Insulin-like growth factor 2 mRNA-binding protein 2	Q9Y6M1;Q9Y6M1-1;Q9Y6M1-3;Q9Y6M1-4;Q9Y6M1-5;Q9Y6M1-6	http://www.phosphosite.org/proteinAction.do?id=12610&showAllSites=true	66.1	IGF2BP2;IGF2BP2 iso 1;IGF2BP2 iso 3;IGF2BP2 iso 4;IGF2BP2 iso 5;IGF2BP2 iso 6§164;§164;101;107;101;96	7216	4.68448e+08	0.159225	1.08953e+09	0.478802	1.62005e+08	4.03613e+08	3.51766e+08	3.11034e+08	3.43707e+08	1.01149e+09	1.09829e+09	1.02523e+09	4.05202e+08	9.84694e+08	7.22718e+08	1.15384e+09	6.58999e+08	1.65515e+09	1.45713e+09	1.32728e+09	3.43707e+08	1.01469e+09	1.17972e+09	1.11318e+09	4.83773e+08	1.12896e+09	9.48789e+08	1.15445e+09	1.32861	1.14478	1.01012	1.56178	1.7792	1.69543	1.22259	0.971758	1.25481	1.371	1.29858	1.32012
16463	PPP1R2	PPP1R2	§87	Protein phosphatase inhibitor 2	P41236	http://www.phosphosite.org/proteinAction.do?id=2719&showAllSites=true	23	PPP1R2§87	12302	6.1376e+08	0.258329	1.77191e+09	0.43204	1.21528e+08	6.1376e+08	2.42276e+08	3.51677e+08	4.62359e+08	1.7812e+09	1.18162e+09	9.0563e+08	4.16779e+08	1.76263e+09	1.04336e+09	9.82248e+08	4.94348e+08	2.51693e+09	1.00358e+09	1.50071e+09	4.62359e+08	1.78683e+09	1.26922e+09	9.83318e+08	4.97594e+08	2.02086e+09	1.36973e+09	9.82774e+08	2.34807	1.02156	1.60205	1.95032	1.45686	1.08865	2.02193	1.46085	0.981889	2.10677	1.31309	1.22419
36368	GLCCI1	GLCCI1	§258	Glucocorticoid-induced transcript 1 protein	Q86VQ1	http://www.phosphosite.org/proteinAction.do?id=10768&showAllSites=true	58	GLCCI1§258	6205	5.47225e+07	0.206508	2.38425e+08	0.208992	1.0664e+07	5.47225e+07	3.16502e+07	2.30499e+07	8.05258e+07	2.63041e+08	1.68167e+08	1.19826e+08	8.43373e+07	2.13809e+08	1.73131e+08	1.29694e+08	4.3379e+07	2.24408e+08	1.31105e+08	9.83608e+07	8.05258e+07	2.63872e+08	1.80635e+08	1.30106e+08	1.00691e+08	2.45134e+08	2.27288e+08	1.29763e+08	2.37106	1.59566	1.18109	1.71232	1.16556	0.69216	1.28364	1.17459	0.365951	1.789	1.31193	0.746399
37286	NHSL1;NHSL1	NHSL1 iso2;NHSL1	324;§328	NHS-like protein 1	Q5SYE7-2;Q5SYE7	http://www.phosphosite.org/proteinAction.do?id=2417305&showAllSites=true	170.4	NHSL1 iso2;NHSL1324;§328	10404	4.40175e+07	0.240081	6.0346e+07	0.449019	2.22018e+07	4.40175e+07	3.46708e+07	3.8735e+07	4.4389e+07	9.35141e+07	7.71732e+07	4.74909e+07	7.94211e+06	2.71778e+07	2.84403e+07	5.9752e+07	9.03118e+07	1.80509e+08	1.43618e+08	1.65294e+08	4.4389e+07	9.38095e+07	8.2895e+07	5.15649e+07	9.48213e+06	3.11596e+07	3.73367e+07	5.9784e+07	0.999081	0.669246	0.872047	1.07953	0.901083	0.216186	1.71639	1.97731	2.65648	1.265	1.18255	1.24824
1513	NOS1AP;NOS1AP	NOS1AP;NOS1AP iso 3	§266;261	Carboxyl-terminal PDZ ligand of neuronal nitric oxide synthase protein	O75052;O75052-3	http://www.phosphosite.org/proteinAction.do?id=10810&showAllSites=true	56.1	NOS1AP;NOS1AP iso 3§266;261	10603	3.1668e+08	0.196095	1.11164e+09	0.14184	6.34218e+07	2.30782e+08	1.79114e+08	2.40203e+08	4.09363e+08	9.42382e+08	6.99744e+08	1.11472e+09	2.72847e+08	7.89703e+08	6.55713e+08	1.10856e+09	2.57986e+08	9.46397e+08	7.41949e+08	1.02502e+09	4.09363e+08	9.45359e+08	7.51624e+08	1.21035e+09	3.25754e+08	9.054e+08	8.60825e+08	1.10915e+09	1.87516	1.52403	1.99029	1.20748	0.87663	1.56397	1.47477	1.40194	1.7676	1.51914	1.26753	1.77395
30522	ZNF148	ZNF148	§250	Zinc finger protein 148	Q9UQR1	http://www.phosphosite.org/proteinAction.do?id=2975&showAllSites=true	88.9	ZNF148§250	18556	5.3635e+07	0.391442	1.99779e+08	0.419421	1.77869e+07	2.22278e+07	5.26691e+07	2.43219e+07	1.2012e+08	1.57481e+08	1.92356e+08	1.66752e+08	8.81641e+07	1.61974e+08	2.07202e+08	1.22218e+08	7.23532e+07	9.11524e+07	2.18172e+08	1.03789e+08	1.2012e+08	1.57979e+08	2.06618e+08	1.81056e+08	1.0526e+08	1.85705e+08	2.72016e+08	1.22283e+08	0.333223	1.59234	0.520522	0.395253	0.782484	0.59196	0.819057	1.36974	0.216275	0.515844	1.24819	0.442919
1396	LAMTOR1	LAMTOR1	112	Ragulator complex protein LAMTOR1	Q6IAA8	http://www.phosphosite.org/proteinAction.do?id=2650&showAllSites=true	17.7	LAMTOR1112	8198	4.21583e+08	0.119667	5.64232e+08	0.434539	1.7382e+08	4.21583e+08	3.09495e+08	3.55901e+08	2.73571e+08	5.82867e+08	6.28483e+08	5.46799e+08	1.85223e+08	4.58883e+08	4.99982e+08	5.08833e+08	7.0706e+08	1.72884e+09	1.28203e+09	1.51874e+09	2.73571e+08	5.84708e+08	6.7508e+08	5.93705e+08	2.21139e+08	5.26112e+08	6.56379e+08	5.09105e+08	1.2899	0.858523	1.10297	1.0958	1.30314	1.11783	1.25042	1.56958	1.20301	1.21204	1.24375	1.14127
1397	LAMTOR1	LAMTOR1	113	Ragulator complex protein LAMTOR1	Q6IAA8	http://www.phosphosite.org/proteinAction.do?id=2650&showAllSites=true	17.7	LAMTOR1113	8199	4.21583e+08	0.119667	5.64232e+08	0.434539	1.7382e+08	4.21583e+08	3.09495e+08	3.55901e+08	2.73571e+08	5.82867e+08	6.28483e+08	5.46799e+08	1.85223e+08	4.58883e+08	4.99982e+08	5.08833e+08	7.0706e+08	1.72884e+09	1.28203e+09	1.51874e+09	2.73571e+08	5.84708e+08	6.7508e+08	5.93705e+08	2.21139e+08	5.26112e+08	6.56379e+08	5.09105e+08	1.2899	0.858523	1.10297	1.0958	1.30314	1.11783	1.25042	1.56958	1.20301	1.21204	1.24375	1.14127
3424	MARCKS	MARCKS	§135	Myristoylated alanine-rich C-kinase substrate	P29966	http://www.phosphosite.org/proteinAction.do?id=996&showAllSites=true	31.5	MARCKS§135	8882	2.7172e+08	0.105308	1.42631e+09	0.211091	6.95558e+07	1.25917e+08	2.17904e+08	1.58944e+08	5.08909e+08	1.0145e+09	9.97088e+08	1.26201e+09	5.281e+08	7.82815e+08	9.38327e+08	1.59061e+09	2.82937e+08	5.16366e+08	9.02628e+08	6.78262e+08	5.08909e+08	1.01771e+09	1.07101e+09	1.37026e+09	6.30501e+08	8.97503e+08	1.23184e+09	1.59146e+09	0.86791	1.67365	1.26136	0.99984	1.0735	1.42897	0.509418	0.966247	1.33578	0.792389	1.2378	1.34204
4814	ZNF609	ZNF609	§746	Zinc finger protein 609	O15014	http://www.phosphosite.org/proteinAction.do?id=6152&showAllSites=true	151.1	ZNF609§746	18731	2.68787e+08	0.0725489	4.20168e+08	0.276349	1.41195e+08	2.68787e+08	2.19774e+08	2.11815e+08	8.47185e+07	1.56689e+08	3.19872e+08	1.8977e+08	3.56561e+08	4.54617e+08	5.20464e+08	2.41847e+07	5.74351e+08	1.10225e+09	9.10376e+08	9.0388e+08	8.47185e+07	1.57184e+08	3.43588e+08	2.06049e+08	4.257e+08	5.21222e+08	6.83269e+08	2.41976e+07	0.940446	0.66453	0.654199	0.891703	2.01993	1.28224	0.29206	0.682615	-4.1369	0.70807	1.12236	-0.733488
3459	MARCKS	MARCKS	§77	Myristoylated alanine-rich C-kinase substrate	P29966	http://www.phosphosite.org/proteinAction.do?id=996&showAllSites=true	31.5	MARCKS§77	8896	4.20788e+08	0.201008	1.67314e+09	0.230723	1.30066e+08	1.93518e+08	3.69229e+08	2.42617e+08	7.95112e+08	1.03292e+09	1.23436e+09	1.21957e+09	5.51431e+08	7.00559e+08	1.30204e+09	2.12672e+09	5.29079e+08	7.93585e+08	1.52946e+09	1.03532e+09	7.95112e+08	1.03619e+09	1.32588e+09	1.32419e+09	6.58357e+08	8.03196e+08	1.70933e+09	2.12786e+09	0.584901	1.53147	0.968523	0.382052	0.737717	0.735877	0.286883	1.37649	1.69246	0.417946	1.21523	1.13229
35139	ANKS3;ANKS3	ANKS3;ANKS3 iso 2	§320;247	Ankyrin repeat and SAM domain-containing protein 3	Q6ZW76;Q6ZW76-2	http://www.phosphosite.org/proteinAction.do?id=17381&showAllSites=true	72	ANKS3;ANKS3 iso 2§320;247	878	1.32704e+08	0.107871	5.43362e+08	0.107676	3.95623e+07	1.27408e+08	9.39639e+07	6.5962e+07	2.77787e+08	6.44397e+08	5.59293e+08	3.80966e+08	2.08676e+08	4.42326e+08	4.72706e+08	5.11139e+08	1.60931e+08	5.22478e+08	3.89228e+08	2.8148e+08	2.77787e+08	6.46433e+08	6.0076e+08	4.13647e+08	2.49139e+08	5.07131e+08	6.20571e+08	5.11412e+08	1.69893	1.27418	0.806593	1.21852	1.11281	0.574418	1.02541	1.31665	1.03754	1.31429	1.23454	0.806182
30209	TP53BP1;TP53BP1;TP53BP1	53BP1;53BP1 iso2;53BP1 iso3	§500;505;505	Tumor suppressor p53-binding protein 1	Q12888;Q12888-2;Q12888-3	http://www.phosphosite.org/proteinAction.do?id=3129&showAllSites=true	213.4	53BP1;53BP1 iso2;53BP1 iso3§500;505;505	131	7.01152e+08	0.124681	3.15308e+09	0.156781	2.24159e+08	7.01152e+08	5.39784e+08	4.34789e+08	1.24589e+09	2.38547e+09	2.80604e+09	1.75353e+09	1.75852e+09	2.76362e+09	3.50011e+09	1.33227e+09	9.1183e+08	2.87531e+09	2.23596e+09	1.85538e+09	1.24589e+09	2.39301e+09	3.01408e+09	1.90395e+09	2.09951e+09	3.16851e+09	4.59497e+09	1.33299e+09	1.65688	1.29406	1.02488	0.94165	1.27455	0.61182	0.593752	1.13	-0.655389	1.06409	1.23287	0.327103
680	CAV2;CAV2	caveolin-2;caveolin-2 iso3	§18, §23;18, 23	Caveolin-2	P51636;P51636-3	http://www.phosphosite.org/proteinAction.do?id=3909&showAllSites=true	18.3	caveolin-2;caveolin-2 iso3§18, §23;18, 23	2463	1.68025e+09	0.0990788	1.99776e+09	0.38619	1.30565e+09	4.85364e+08	1.68025e+09	8.55154e+08	5.38385e+08	3.49572e+08	1.69133e+09	1.00173e+09	1.09063e+09	1.02508e+09	2.3042e+09	4.15086e+08	5.31108e+09	1.9904e+09	6.96013e+09	3.6492e+09	5.38385e+08	3.50676e+08	1.81673e+09	1.08766e+09	1.3021e+09	1.17526e+09	3.02497e+09	4.15308e+08	-1.41595	0.390109	-0.541424	-0.618499	1.75463	1.01452	-0.147867	1.21608	-1.64859	-0.727439	1.12027	-0.391832
8547	ABLIM1;ABLIM1;ABLIM1;ABLIM1;ABLIM1;ABLIM1	abLIM;abLIM iso2;abLIM iso2;abLIM iso2;abLIM iso2;abLIM iso5	§586;526;556;235;209;263	Actin-binding LIM protein 1	O14639;O14639-2;O14639-6;O14639-3;O14639-4;O14639-5	http://www.phosphosite.org/proteinAction.do?id=2684&showAllSites=true	87.6	abLIM;abLIM iso2;abLIM iso2;abLIM iso2;abLIM iso2;abLIM iso5§586;526;556;235;209;263	251	1.57072e+08	0.125932	8.8484e+08	0.297773	7.14527e+07	9.21001e+07	1.57072e+08	8.75012e+07	5.81511e+08	7.19214e+08	1.05778e+09	4.33212e+08	2.81746e+08	5.30803e+08	7.11897e+08	6.32847e+08	2.90653e+08	3.77687e+08	6.50643e+08	3.73394e+08	5.81511e+08	7.21485e+08	1.13621e+09	4.70374e+08	3.36378e+08	6.0857e+08	9.34584e+08	6.33186e+08	0.377891	1.16257	0.3614	0.311163	0.96635	-0.305998	0.855339	1.47424	0.912545	0.514798	1.20105	0.322649
33782	RBL2;RBL2	Rb-like 2;Rb-like 2 iso 2	§401;185	Retinoblastoma-like protein 2	Q08999;Q08999-2	http://www.phosphosite.org/proteinAction.do?id=1019&showAllSites=true	128.3	Rb-like 2;Rb-like 2 iso 2§401;185	13206	8.1168e+07	0.200645	2.99509e+08	0.384058	2.55934e+07	8.1168e+07	5.01592e+07	6.49348e+07	1.48386e+08	3.55059e+08	2.89989e+08	3.11738e+08	1.01973e+08	2.43958e+08	2.60367e+08	2.52789e+08	1.04108e+08	3.32857e+08	2.07775e+08	2.77097e+08	1.48386e+08	3.56181e+08	3.11489e+08	3.3848e+08	1.21746e+08	2.79699e+08	3.41812e+08	2.52924e+08	1.67682	0.99694	1.41231	1.26326	1.06983	1.18972	1.20001	1.48933	1.05484	1.38003	1.18537	1.21895
6469	NBN	NBS1	§397	Nibrin	O60934	http://www.phosphosite.org/proteinAction.do?id=1802&showAllSites=true	84.9	NBS1§397	10050	1.90392e+08	0.146955	2.30169e+08	0.296327	2.05178e+07	6.92103e+07	3.2755e+07	5.18759e+07	6.65066e+07	2.58228e+08	1.77704e+08	9.9963e+07	6.81267e+07	2.0211e+08	1.47613e+08	2.11378e+08	8.34616e+07	2.8382e+08	1.35682e+08	2.2137e+08	6.65066e+07	2.59044e+08	1.9088e+08	1.08538e+08	8.13369e+07	2.31721e+08	1.93787e+08	2.11492e+08	1.76579	0.701043	1.40728	1.96163	1.52109	0.706632	1.51041	1.25249	1.37862	1.74594	1.15821	1.16418
18122	MINK1;MINK1;MINK1;MINK1;MINK1	MINK;MINK iso4;MINK iso2;MINK iso3;MINK iso4	§674;654;674;674;654	Misshapen-like kinase 1	Q8N4C8;Q8N4C8-4;Q8N4C8-2;Q8N4C8-3;Q8N4C8-5	http://www.phosphosite.org/proteinAction.do?id=723&showAllSites=true	149.7	MINK;MINK iso4;MINK iso2;MINK iso3;MINK iso4§674;654;674;674;654	9377	8.46052e+07	0.147512	5.44421e+08	0.111276	2.39787e+07	8.46052e+07	5.29781e+07	4.94439e+07	1.79856e+08	5.91104e+08	4.17402e+08	2.90476e+08	1.69831e+08	4.97738e+08	3.28583e+08	2.37704e+08	9.75401e+07	3.46952e+08	2.19452e+08	2.10992e+08	1.79856e+08	5.92971e+08	4.48349e+08	3.15394e+08	2.02762e+08	5.7066e+08	4.31365e+08	2.37831e+08	1.83067	1.16984	1.11312	1.72112	1.31778	0.810314	1.49285	1.08912	0.230149	1.68154	1.19225	0.717862
5019	AMOTL2;AMOTL2;AMOTL2;AMOTL2	AMOTL2;AMOTL2 iso 2;AMOTL2 iso 3;AMOTL2 iso 4	§759;760;757;817	Angiomotin-like protein 2	Q9Y2J4;Q9Y2J4-2;Q9Y2J4-3;Q9Y2J4-4	http://www.phosphosite.org/proteinAction.do?id=17007&showAllSites=true	85.7	AMOTL2;AMOTL2 iso 2;AMOTL2 iso 3;AMOTL2 iso 4§759;760;757;817	741	3.40587e+07	0.322186	2.61318e+08	0.233886	8.17293e+06	2.99554e+07	2.45782e+07	2.86226e+07	1.55908e+08	2.44636e+08	2.96342e+08	2.01948e+08	1.49838e+08	2.40551e+08	2.26294e+08	2.41014e+08	3.32457e+07	1.22842e+08	1.01811e+08	1.22141e+08	1.55908e+08	2.45408e+08	3.18313e+08	2.19272e+08	1.78892e+08	2.75794e+08	2.9708e+08	2.41143e+08	1.88557	1.61465	1.87732	0.654489	1.02975	0.492026	0.624504	0.731766	0.430803	1.05485	1.12539	0.933382
9751	MAP4;MAP4;MAP4;MAP4;MAP4	MAP4;MAP4 iso2;MAP4 iso6;MAP4 iso4;MAP4 iso5	§928;755;928;663;655	Microtubule-associated protein 4	P27816;P27816-2;P27816-6;P27816-4;P27816-5	http://www.phosphosite.org/proteinAction.do?id=1181&showAllSites=true	120.9	MAP4;MAP4 iso2;MAP4 iso6;MAP4 iso4;MAP4 iso5§928;755;928;663;655	8825	4.9244e+08	0.182073	3.0275e+09	0.209279	1.08546e+08	4.9244e+08	2.65135e+08	2.71038e+08	1.11565e+09	3.40246e+09	2.00751e+09	1.35262e+09	7.23375e+08	2.65254e+09	1.53478e+09	1.69909e+09	4.41539e+08	2.01941e+09	1.09827e+09	1.1566e+09	1.11565e+09	3.41321e+09	2.15635e+09	1.46866e+09	8.63642e+08	3.04116e+09	2.01487e+09	1.7e+09	2.19332	1.31463	1.38928	1.61325	0.950707	0.396612	1.81611	1.22218	0.977026	1.87423	1.1625	0.920973
36239	FBXO42	FBXO42	§365	F-box only protein 42	Q6P3S6	http://www.phosphosite.org/proteinAction.do?id=2318841&showAllSites=true	77.8	FBXO42§365	5709	1.15142e+08	0.246459	7.82772e+08	0.180633	2.44716e+07	1.15142e+08	7.40292e+07	7.6834e+07	3.15054e+08	8.70356e+08	5.82767e+08	6.22032e+08	3.23955e+08	6.95187e+08	4.94921e+08	5.73972e+08	9.95451e+07	4.72177e+08	3.06652e+08	3.27874e+08	3.15054e+08	8.73106e+08	6.25974e+08	6.75392e+08	3.86772e+08	7.97037e+08	6.49736e+08	5.74279e+08	2.24591	1.62318	1.71972	1.47056	0.990505	1.10013	1.04316	0.74837	0.570269	1.58654	1.12069	1.13004
31063	EIF2B5	eIF2B-epsilon	§466	Translation initiation factor eIF-2B subunit epsilon	Q13144	http://www.phosphosite.org/proteinAction.do?id=1197&showAllSites=true	80.3	eIF2B-epsilon§466	4636	5.41531e+08	0.204326	1.14715e+09	0.351224	2.6073e+08	4.27381e+08	5.41531e+08	3.88105e+08	6.39612e+08	7.13631e+08	1.26267e+09	1.26154e+09	4.592e+08	1.41782e+09	1.03162e+09	8.0764e+08	1.06059e+09	1.75262e+09	2.24319e+09	1.65616e+09	6.39612e+08	7.15885e+08	1.35628e+09	1.36975e+09	5.48241e+08	1.62555e+09	1.35432e+09	8.08072e+08	0.724645	1.08069	0.642979	0.16253	1.08439	1.09865	1.56804	1.30469	0.559672	0.818405	1.15659	0.7671
23570	PABPN1;PABPN1	PABPN1;PABPN1 iso2	§95;95	Polyadenylate-binding protein 2	Q86U42;Q86U42-2	http://www.phosphosite.org/proteinAction.do?id=9052&showAllSites=true	32.7	PABPN1;PABPN1 iso2§95;95	11125	5.94108e+08	0.240608	2.12849e+09	0.376886	1.91707e+08	3.68375e+08	3.92191e+08	1.9008e+08	1.20726e+09	2.24366e+09	2.26084e+09	8.88313e+08	8.79739e+08	1.54252e+09	1.99614e+09	7.90337e+08	7.79821e+08	1.51064e+09	1.62458e+09	8.11132e+08	1.20726e+09	2.25075e+09	2.42846e+09	9.64515e+08	1.05032e+09	1.76851e+09	2.62055e+09	7.9076e+08	0.953948	1.05885	0.0567931	0.898664	1.0083	-0.323863	0.751695	1.31904	-0.409524	0.868102	1.12873	-0.225531
22349	SYMPK	Symplekin	§1243, §1257, §1259	Symplekin	Q92797	http://www.phosphosite.org/proteinAction.do?id=5938&showAllSites=true	141.1	Symplekin§1243, §1257, §1259	16248	4.49079e+08	0.180908	1.03912e+09	0.114964	1.64791e+08	3.707e+08	3.77279e+08	3.94882e+08	3.92378e+08	9.83365e+08	7.2961e+08	9.01796e+08	4.385e+08	8.59232e+08	8.97835e+08	1.17645e+09	6.70331e+08	1.52018e+09	1.56281e+09	1.68508e+09	3.92378e+08	9.86472e+08	7.83705e+08	9.79155e+08	5.23527e+08	9.85117e+08	1.17868e+09	1.17708e+09	1.1813	1.2212	1.32987	1.33003	0.998066	1.31929	0.912029	1.17084	1.16888	1.14112	1.13003	1.27268
9732	MAP4;MAP4;MAP4;MAP4;MAP4	MAP4;MAP4 iso2;MAP4 iso6;MAP4 iso4;MAP4 iso5	§1073;900;§1073;793;731	Microtubule-associated protein 4	P27816;P27816-2;P27816-6;P27816-4;P27816-5	http://www.phosphosite.org/proteinAction.do?id=1181&showAllSites=true	120.9	MAP4;MAP4 iso2;MAP4 iso6;MAP4 iso4;MAP4 iso5§1073;900;§1073;793;731	8818	2.46453e+09	0.170393	8.89848e+09	0.319471	7.56859e+08	2.46453e+09	1.62377e+09	1.7773e+09	3.51484e+09	1.01769e+10	5.82461e+09	4.18155e+09	2.37881e+09	7.62008e+09	5.54239e+09	4.8898e+09	3.07873e+09	1.01066e+10	6.72617e+09	7.58429e+09	3.51484e+09	1.0209e+10	6.25645e+09	4.54025e+09	2.84008e+09	8.73648e+09	7.27608e+09	4.89242e+09	1.71489	1.12745	1.30068	1.53832	0.831887	0.369315	1.62112	1.35723	0.784618	1.62478	1.10552	0.818204
30084	TP53BP1;TP53BP1;TP53BP1	53BP1;53BP1 iso2;53BP1 iso3	§1028;1033;1033	Tumor suppressor p53-binding protein 1	Q12888;Q12888-2;Q12888-3	http://www.phosphosite.org/proteinAction.do?id=3129&showAllSites=true	213.4	53BP1;53BP1 iso2;53BP1 iso3§1028;1033;1033	83	2.49511e+08	0.188775	1.73432e+09	0.238355	9.19169e+07	2.47516e+08	2.33852e+08	1.88451e+08	1.07805e+09	1.84712e+09	1.97598e+09	1.33254e+09	7.30977e+08	1.62152e+09	1.29191e+09	1.3384e+09	3.73897e+08	1.01502e+09	9.68691e+08	8.04178e+08	1.07805e+09	1.85296e+09	2.12248e+09	1.44685e+09	8.72718e+08	1.85908e+09	1.69603e+09	1.33911e+09	1.44079	1.37339	1.10487	0.781408	0.977333	0.424501	1.091	0.958579	0.617691	1.1044	1.1031	0.715688
30533	ZNF148;ZNF148	ZNF148;ZNF148 iso 2	§784;121	Zinc finger protein 148	Q9UQR1;Q9UQR1-2	http://www.phosphosite.org/proteinAction.do?id=2975&showAllSites=true	88.9	ZNF148;ZNF148 iso 2§784;121	18561	2.05977e+08	0.113354	8.90489e+08	0.201495	8.31192e+07	2.05977e+08	1.90896e+08	1.34845e+08	5.4019e+08	8.38921e+08	9.79443e+08	6.28695e+08	4.00747e+08	8.21333e+08	8.01534e+08	7.18428e+08	3.3811e+08	8.44676e+08	7.90753e+08	5.75426e+08	5.4019e+08	8.41571e+08	1.05206e+09	6.82627e+08	4.78454e+08	9.41665e+08	1.05226e+09	7.18812e+08	1.3209	1.22573	0.767137	0.639618	0.96168	0.337631	0.976833	1.13704	0.587234	0.979119	1.10815	0.564001
21899	PRPF40B;PRPF40B;PRPF40B	HYPC;HYPC iso 2;HYPC iso 3	§764;751;763	Pre-mRNA-processing factor 40 homolog B	Q6NWY9;Q6NWY9-2;Q6NWY9-3	http://www.phosphosite.org/proteinAction.do?id=6275&showAllSites=true	99.3	HYPC;HYPC iso 2;HYPC iso 3§764;751;763	7180	2.33195e+08	0.238959	9.09532e+08	0.319889	9.30082e+07	2.33195e+08	1.99892e+08	1.52105e+08	4.94088e+08	8.53221e+08	1.04943e+09	6.09688e+08	4.29022e+08	6.30587e+08	7.69632e+08	6.41266e+08	3.78336e+08	9.56292e+08	8.28015e+08	6.4908e+08	4.94088e+08	8.55917e+08	1.12724e+09	6.61989e+08	5.12212e+08	7.22973e+08	1.01038e+09	6.4161e+08	1.33778	1.12999	0.778726	0.792703	1.18995	0.42204	0.497201	0.980084	0.324955	0.875896	1.10001	0.508574
35256	C11orf52	MGC14839	§103	Uncharacterized protein C11orf52	Q96A22	http://www.phosphosite.org/proteinAction.do?id=6848&showAllSites=true	13.9	MGC14839§103	9289	1.00744e+08	0.247891	3.45538e+08	0.317013	3.37579e+07	1.00744e+08	6.1426e+07	4.0432e+07	2.00954e+08	4.10674e+08	2.67872e+08	1.46071e+08	6.95807e+07	2.80402e+08	1.94155e+08	1.80118e+08	1.3732e+08	4.13135e+08	2.54446e+08	1.72536e+08	2.00954e+08	4.11972e+08	2.87733e+08	1.58601e+08	8.30728e+07	3.21483e+08	2.54888e+08	1.80215e+08	1.58908	0.889824	0.329357	1.03568	0.517868	-0.341458	1.95229	1.61742	1.11727	1.52568	1.00837	0.368389
30169	TP53BP1;TP53BP1;TP53BP1	53BP1;53BP1 iso2;53BP1 iso3	§1462;1467;1467	Tumor suppressor p53-binding protein 1	Q12888;Q12888-2;Q12888-3	http://www.phosphosite.org/proteinAction.do?id=3129&showAllSites=true	213.4	53BP1;53BP1 iso2;53BP1 iso3§1462;1467;1467	107	6.99586e+08	0.148738	3.79845e+09	0.0665521	2.50413e+08	6.99586e+08	5.41999e+08	4.58163e+08	2.16712e+09	4.52492e+09	4.14901e+09	3.26649e+09	1.58105e+09	3.07199e+09	2.96911e+09	3.52711e+09	1.01862e+09	2.86889e+09	2.24513e+09	1.95512e+09	2.16712e+09	4.53921e+09	4.45662e+09	3.5467e+09	1.88762e+09	3.52206e+09	3.89786e+09	3.52899e+09	1.49387	1.14018	0.940636	1.06666	1.04017	0.710698	0.899852	1.04612	0.902689	1.15346	1.07549	0.851341
30062	TLE3;TLE3;TLE3;TLE3;TLE3;TLE3;TLE3	TLE3;TLE3 iso2;TLE3 iso3;TLE3 iso2;TLE3 iso2;TLE3 iso2;TLE3 iso2	§286;286;286;291;286;286;279	Transducin-like enhancer protein 3	Q04726;Q04726-2;Q04726-3;Q04726-4;Q04726-5;Q04726-6;Q04726-7	http://www.phosphosite.org/proteinAction.do?id=2990&showAllSites=true	83.4	TLE3;TLE3 iso2;TLE3 iso3;TLE3 iso2;TLE3 iso2;TLE3 iso2;TLE3 iso2§286;286;286;291;286;286;279	16715	2.58529e+08	0.211727	1.26685e+09	0.285901	7.77694e+07	1.39561e+08	1.69222e+08	1.31976e+08	8.06547e+08	1.1621e+09	1.40663e+09	1.19177e+09	5.61326e+08	1.21477e+09	1.12707e+09	1.23032e+09	3.16348e+08	5.72314e+08	7.0097e+08	5.63182e+08	8.06547e+08	1.16577e+09	1.51092e+09	1.294e+09	6.7017e+08	1.39274e+09	1.47962e+09	1.23098e+09	0.855293	1.14784	0.832087	0.531457	0.905595	0.682011	1.05533	1.14263	0.877212	0.814027	1.06535	0.797104
26087	BCL9	Bcl-9	§687	B-cell CLL/lymphoma 9 protein	O00512	http://www.phosphosite.org/proteinAction.do?id=5746&showAllSites=true	149.2	Bcl-9§687	1831	5.06409e+08	0.155489	7.60814e+08	0.325114	1.87117e+08	5.05796e+08	3.12367e+08	3.72214e+08	2.10411e+08	5.33385e+08	5.76033e+08	3.96515e+08	5.76003e+08	9.88242e+08	8.66077e+08	1.40466e+08	7.61151e+08	2.07418e+09	1.29392e+09	1.58835e+09	2.10411e+08	5.3507e+08	6.18741e+08	4.30529e+08	6.87693e+08	1.13303e+09	1.13699e+09	1.40542e+08	1.44629	0.7655	1.06127	1.34652	1.55612	1.0329	0.720347	0.725386	-2.29077	1.17105	1.01567	-0.0655317
19538	ESYT1;ESYT1	ESYT1;ESYT1 iso2	§820;830	Extended synaptotagmin-1	Q9BSJ8;Q9BSJ8-2	http://www.phosphosite.org/proteinAction.do?id=4201&showAllSites=true	122.8	ESYT1;ESYT1 iso2§820;830	5160	2.86775e+08	0.154514	6.98184e+08	0.233251	1.57729e+08	2.86775e+08	2.80314e+08	2.62233e+08	4.1869e+08	7.03483e+08	7.3307e+08	6.87768e+08	2.83973e+08	5.76206e+08	6.63299e+08	6.53309e+08	6.41606e+08	1.17602e+09	1.16115e+09	1.11903e+09	4.1869e+08	7.05705e+08	7.87421e+08	7.46767e+08	3.39036e+08	6.60624e+08	8.70784e+08	6.53658e+08	0.874147	0.855794	0.802487	0.753184	0.911253	0.834777	0.96239	1.36087	0.947096	0.86324	1.04264	0.861453
38386	YEATS2	YEATS2	§536	YEATS domain-containing protein 2	Q9ULM3	http://www.phosphosite.org/proteinAction.do?id=6444&showAllSites=true	150.7	YEATS2§536	18203	6.3367e+07	0.314615	4.22155e+08	0.201874	2.53273e+07	4.87611e+07	4.96658e+07	4.87079e+07	1.70966e+08	4.64104e+08	3.80336e+08	3.36372e+08	1.89094e+08	3.80205e+08	3.08669e+08	3.87378e+08	1.03026e+08	1.99961e+08	2.05732e+08	2.07852e+08	1.70966e+08	4.6557e+08	4.08535e+08	3.65228e+08	2.2576e+08	4.35908e+08	4.05223e+08	3.87586e+08	0.956714	0.997759	1.01255	1.44529	1.25675	1.09509	0.949236	0.843929	0.779726	1.11708	1.03281	0.962453
15183	OSBPL11	OSBPL11	§181	Oxysterol-binding protein-related protein 11	Q9BXB4	http://www.phosphosite.org/proteinAction.do?id=2949&showAllSites=true	83.6	OSBPL11§181	11027	1.27221e+09	0.140657	4.30883e+09	0.115667	3.23142e+08	1.27221e+09	6.81895e+08	8.66207e+08	1.50486e+09	5.13657e+09	2.83107e+09	2.50919e+09	1.35227e+09	3.4811e+09	2.43768e+09	2.51703e+09	1.31447e+09	5.21713e+09	2.82463e+09	3.69637e+09	1.50486e+09	5.15279e+09	3.04098e+09	2.72443e+09	1.61448e+09	3.9911e+09	3.20021e+09	2.51838e+09	1.98878	1.10358	1.49163	1.77573	1.01491	0.856329	1.30572	0.987098	0.641426	1.69008	1.0352	0.996462
38820	PHLDB2;PHLDB2;PHLDB2	PHLDB2;PHLDB2 iso2;PHLDB2 iso2	§157;157;184	Pleckstrin homology-like domain family B member 2	Q86SQ0;Q86SQ0-2;Q86SQ0-3	http://www.phosphosite.org/proteinAction.do?id=6354&showAllSites=true	142.1	PHLDB2;PHLDB2 iso2;PHLDB2 iso2§157;157;184	11654	1.44161e+08	0.280415	1.79445e+08	0.343813	4.19893e+07	200000	5.76148e+07	3.44085e+06	1.06625e+08	9.43938e+06	2.03047e+08	8.05839e+06	6.32762e+07	3.73914e+06	1.55843e+08	8.10531e+06	1.70803e+08	820167	2.38659e+08	1.46832e+07	1.06625e+08	9.4692e+06	2.18101e+08	8.74966e+06	7.55458e+07	4.28696e+06	2.04591e+08	8.10965e+06	-7.7022	0.482616	-3.5401	-3.49315	1.03246	-3.60717	-4.13933	1.43732	-3.21964	-5.11156	0.984132	-3.45564
15438	KIF1B	KIF1B iso3	§1141	Kinesin-like protein KIF1B	O60333-3	http://www.phosphosite.org/proteinAction.do?id=3637101&showAllSites=true	130.3	KIF1B iso3§1141	7916	1.16882e+08	0.10326	2.96709e+08	0.36682	5.18794e+07	8.98549e+07	9.31302e+07	8.20007e+07	1.41703e+08	2.69853e+08	2.98991e+08	2.53778e+08	1.1713e+08	2.20495e+08	2.16968e+08	3.3964e+08	2.11034e+08	3.6848e+08	3.85775e+08	3.49922e+08	1.41703e+08	2.70706e+08	3.21159e+08	2.75548e+08	1.39842e+08	2.52799e+08	2.84837e+08	3.39821e+08	0.804111	0.870285	0.729558	0.93386	1.18042	0.959437	0.85419	1.02634	1.28098	0.864054	1.02568	0.989991
34923	UBR4;UBR4;UBR4;UBR4;UBR4	UBR4;UBR4 iso2;UBR4 iso3;UBR4 iso2;UBR4 iso2	§181;181;181;181;181	E3 ubiquitin-protein ligase UBR4	Q5T4S7;Q5T4S7-2;Q5T4S7-3;Q5T4S7-4;Q5T4S7-5	http://www.phosphosite.org/proteinAction.do?id=18080&showAllSites=true	573.5	UBR4;UBR4 iso2;UBR4 iso3;UBR4 iso2;UBR4 iso2§181;181;181;181;181	17515	1.36236e+08	0.239647	8.20987e+08	0.325583	6.468e+07	1.02976e+08	1.36236e+08	1.09582e+08	3.70909e+08	8.23694e+08	6.21799e+08	4.96748e+08	3.54177e+08	8.18281e+08	7.02682e+08	7.21615e+08	2.63104e+08	4.22287e+08	5.64335e+08	4.67619e+08	3.70909e+08	8.26295e+08	6.679e+08	5.3936e+08	4.22854e+08	9.38165e+08	9.22486e+08	7.22001e+08	0.682594	1.10092	0.829703	1.15559	0.848566	0.540184	1.14968	1.12537	0.771842	0.995956	1.02495	0.71391
15185	OSBPL11	OSBPL11	§189	Oxysterol-binding protein-related protein 11	Q9BXB4	http://www.phosphosite.org/proteinAction.do?id=2949&showAllSites=true	83.6	OSBPL11§189	11028	9.14631e+08	0.0787941	2.12226e+09	0.197154	2.53732e+08	6.27219e+08	4.70796e+08	3.14167e+08	1.1877e+09	2.22349e+09	1.91629e+09	7.45621e+08	9.12643e+08	2.02104e+09	1.99732e+09	1.06406e+09	1.03213e+09	2.57212e+09	1.95019e+09	1.34064e+09	1.1877e+09	2.23051e+09	2.05836e+09	8.09583e+08	1.08961e+09	2.31713e+09	2.6221e+09	1.06463e+09	1.31734	0.917994	0.377307	0.909207	0.79333	-0.552918	1.08853	1.26691	-0.0334554	1.10502	0.992745	-0.0696886
8505	TOPBP1	TOPBP1	§888	DNA topoisomerase 2-binding protein 1	Q92547	http://www.phosphosite.org/proteinAction.do?id=9774&showAllSites=true	170.6	TOPBP1§888	16983	1.63815e+08	0.245202	4.8319e+08	0.16441	3.33166e+07	9.71584e+07	6.5632e+07	7.67827e+07	2.64235e+08	5.36306e+08	4.32558e+08	3.65788e+08	1.78439e+08	4.30073e+08	3.63319e+08	3.67189e+08	1.35524e+08	3.9843e+08	2.71869e+08	3.27655e+08	2.64235e+08	5.38e+08	4.64629e+08	3.97166e+08	2.13039e+08	4.93082e+08	4.76967e+08	3.67385e+08	1.55578	1.00436	1.27363	1.02578	0.814255	0.587918	1.21071	1.16277	0.786177	1.26409	0.993796	0.882574
30301	URI1;URI1;URI1;URI1	RMP;RMP iso2;RMP iso2;RMP iso2	§372;296;346;354	Unconventional prefoldin RPB5 interactor 1	O94763;O94763-2;O94763-3;O94763-4	http://www.phosphosite.org/proteinAction.do?id=9000&showAllSites=true	59.8	RMP;RMP iso2;RMP iso2;RMP iso2§372;296;346;354	13664	4.85513e+08	0.115806	2.75648e+09	0.111704	4.08085e+08	2.21751e+08	1.85264e+08	4.35812e+08	3.21457e+09	1.61807e+09	1.52755e+09	2.3015e+09	2.29838e+09	1.32372e+09	1.11219e+09	2.28107e+09	1.66e+09	9.09364e+08	7.67424e+08	1.85974e+09	3.21457e+09	1.62318e+09	1.64081e+09	2.49893e+09	2.74405e+09	1.51765e+09	1.46009e+09	2.28229e+09	-0.868253	-1.11309	0.163921	-0.985802	-0.970222	-0.363316	-0.854465	-0.910253	-0.265826	-0.90284	-0.997854	-0.155074
17676	CDK11A;CDK11B;CDK11B;CDK11B;CDK11B;CDK11B;CDK11B;CDK11B;CDK11B;CDK11B;CDK11B;CDK11A;CDK11A;CDK11A;CDK11A;CDK11A	CDK11A;CDK11B;CDK11B iso2;CDK11B iso9;CDK11B iso9;CDK11B iso9;CDK11B iso9;CDK11B iso9;CDK11B iso9;CDK11B iso9;CDK11B iso9;CDK11A iso2;CDK11A iso2;CDK11A iso2;CDK11A iso2;CDK11A iso2	§577;§589;576;575;255;320;532;566;542;359;233;574;573;564;191;233	Cyclin-dependent kinase 11A	Q9UQ88;P21127;P21127-2;P21127-3;P21127-4;P21127-5;P21127-6;P21127-8;P21127-9;P21127-1;P21127-1;Q9UQ88-2;Q9UQ88-3;Q9UQ88-4;Q9UQ88-5;Q9UQ88-1	http://www.phosphosite.org/proteinAction.do?id=23582&showAllSites=true	91.3	CDK11A;CDK11B;CDK11B iso2;CDK11B iso9;CDK11B iso9;CDK11B iso9;CDK11B iso9;CDK11B iso9;CDK11B iso9;CDK11B iso9;CDK11B iso9;CDK11A iso2;CDK11A iso2;CDK11A iso2;CDK11A iso2;CDK11A iso2§577;§589;576;575;255;320;532;566;542;359;233;574;573;564;191;233	2899	2.51473e+08	0.162534	1.41277e+09	0.120886	2.51473e+08	2.47001e+08	1.35269e+08	1.6051e+08	1.64981e+09	1.30077e+09	6.51968e+08	8.80541e+08	1.17574e+09	8.80767e+08	5.85263e+08	1.41428e+09	1.02294e+09	1.01291e+09	5.60329e+08	6.84944e+08	1.64981e+09	1.30488e+09	7.00306e+08	9.56076e+08	1.40372e+09	1.00981e+09	7.68337e+08	1.41504e+09	-0.0142102	-0.868371	-0.578659	-0.338389	-1.23625	-0.787105	-0.475175	-0.869442	0.0115887	-0.275925	-0.991353	-0.451392
15245	ARMCX3	ARMCX3	§61	Armadillo repeat-containing X-linked protein 3	Q9UH62	http://www.phosphosite.org/proteinAction.do?id=16600&showAllSites=true	42.5	ARMCX3§61	1356	1.51666e+08	0.0825558	1.00012e+09	0.192102	9.2513e+07	1.40824e+08	3.06118e+07	8.57747e+07	8.51886e+08	1.13396e+09	4.73714e+08	6.61851e+08	6.10172e+08	8.66274e+08	3.93212e+08	7.58662e+08	3.76322e+08	5.77498e+08	1.26804e+08	3.66027e+08	8.51886e+08	1.13754e+09	5.08835e+08	7.18627e+08	7.28488e+08	9.93189e+08	5.16211e+08	7.59068e+08	0.617847	-1.56937	-0.0400183	0.417186	-0.743461	-0.245418	0.447165	-0.496944	0.0593251	0.494066	-0.936591	-0.0753704
34421	PHRF1;PHRF1;PHRF1	PHRF1;PHRF1 iso2;PHRF1 iso2	§915;915;914	PHD and RING finger domain-containing protein 1	Q9P1Y6;Q9P1Y6-2;Q9P1Y6-3	http://www.phosphosite.org/proteinAction.do?id=6403&showAllSites=true	178.6	PHRF1;PHRF1 iso2;PHRF1 iso2§915;915;914	11677	3.41704e+08	0.161949	1.67283e+09	0.181531	3.41704e+08	1.7441e+08	1.64493e+08	1.79157e+08	2.03362e+09	1.3393e+09	1.19117e+09	1.08732e+09	1.31204e+09	7.88224e+08	4.89967e+08	1.21582e+09	1.38997e+09	7.15225e+08	6.81384e+08	7.64518e+08	2.03362e+09	1.34353e+09	1.27949e+09	1.18059e+09	1.56645e+09	9.03704e+08	6.43232e+08	1.21647e+09	-0.95859	-1.02852	-0.862437	-0.598023	-0.668486	-0.784547	-0.793577	-1.28409	-0.364799	-0.783397	-0.993698	-0.670594
371	AHNAK;AHNAK	AHNAK;AHNAK iso2	§93;93	Neuroblast differentiation-associated protein AHNAK	Q09666;Q09666-2	http://www.phosphosite.org/proteinAction.do?id=6031&showAllSites=true	628.7	AHNAK;AHNAK iso2§93;93	571	7.19282e+09	0.191494	3.21206e+10	0.281861	7.19282e+09	3.52083e+09	3.44678e+09	3.84156e+09	3.04465e+10	1.70244e+10	1.49096e+10	1.67364e+10	3.37946e+10	1.61908e+10	1.44816e+10	1.85789e+10	2.92588e+10	1.44384e+10	1.42777e+10	1.63931e+10	3.04465e+10	1.70782e+10	1.6015e+10	1.81721e+10	4.03476e+10	1.85629e+10	1.90116e+10	1.85888e+10	-1.01896	-1.03511	-0.835781	-0.83412	-0.92685	-0.744551	-1.12006	-1.08561	-1.11805	-0.991048	-1.01586	-0.89946
25524	ZC3H11A	ZC3H11A	§108	Zinc finger CCCH domain-containing protein 11A	O75152	http://www.phosphosite.org/proteinAction.do?id=2924&showAllSites=true	89.1	ZC3H11A§108	18278	4.05114e+08	0.246495	2.67383e+09	0.154506	4.05114e+08	7.44375e+07	1.74643e+08	2.71727e+08	3.0867e+09	1.33594e+09	1.43907e+09	2.1681e+09	2.26097e+09	1.2829e+09	1.13359e+09	2.23123e+09	1.64791e+09	3.05256e+08	7.23425e+08	1.15954e+09	3.0867e+09	1.34016e+09	1.54576e+09	2.35409e+09	2.69938e+09	1.47086e+09	1.48818e+09	2.23242e+09	-2.43255	-1.18772	-0.507087	-1.20366	-0.997745	-0.390894	-0.875971	-0.85908	-0.274022	-1.50406	-1.01485	-0.390668
16658	PTPN14	PTPN14	§642	Tyrosine-protein phosphatase non-receptor type 14	Q15678	http://www.phosphosite.org/proteinAction.do?id=10132&showAllSites=true	135.2	PTPN14§642	12599	9.69219e+08	0.0964601	2.48503e+09	0.1299	9.69219e+08	3.04939e+08	4.72081e+08	3.0446e+08	2.58446e+09	8.20859e+08	1.07468e+09	7.63775e+08	2.38559e+09	7.9299e+08	1.1303e+09	8.39905e+08	3.94257e+09	1.2505e+09	1.95551e+09	1.29922e+09	2.58446e+09	8.23452e+08	1.15436e+09	8.29294e+08	2.84817e+09	9.09169e+08	1.48387e+09	8.40355e+08	-1.65663	-1.01159	-1.60149	-1.65011	-1.16277	-1.63991	-1.64742	-0.940676	-1.76097	-1.65138	-1.03834	-1.66745
36697	KBTBD11	KBTBD11	§107	Kelch repeat and BTB domain-containing protein 11	O94819	http://www.phosphosite.org/proteinAction.do?id=4461&showAllSites=true	65.7	KBTBD11§107	7636	1.72185e+08	0.303452	9.37232e+08	0.328518	1.72185e+08	8.80381e+07	8.26983e+07	4.21973e+07	9.0912e+08	3.56613e+08	4.56037e+08	9.23519e+07	9.65343e+08	2.49706e+08	3.84e+08	1.35885e+08	7.0041e+08	3.61029e+08	3.42563e+08	1.80069e+08	9.0912e+08	3.5774e+08	4.89848e+08	1.00274e+08	1.15253e+09	2.8629e+08	5.04118e+08	1.35957e+08	-0.956083	-1.03183	-1.95965	-1.34556	-0.892137	-3.18052	-2.00925	-1.19297	-3.08358	-1.43696	-1.03898	-2.74125
12278	FASN	FASN	§2236	Fatty acid synthase	P49327	http://www.phosphosite.org/proteinAction.do?id=5842&showAllSites=true	273.3	FASN§2236	5648	8.32739e+08	0.134009	8.48699e+08	0.0980132	3.8107e+08	5.78715e+08	2.23152e+08	3.59865e+08	7.5742e+08	7.98298e+08	3.08788e+08	8.60168e+08	9.18866e+08	8.991e+08	3.66041e+08	7.24084e+08	1.55011e+09	2.37322e+09	9.24368e+08	1.53565e+09	7.5742e+08	8.0082e+08	3.31682e+08	9.33956e+08	1.09704e+09	1.03083e+09	4.80541e+08	7.24472e+08	0.614477	-0.745827	-0.0135138	0.0803847	-1.19129	0.302262	-0.0898162	-1.19088	-0.598614	0.201682	-1.04267	-0.103289
2951	ARHGEF2;ARHGEF2;ARHGEF2	ARHGEF2;ARHGEF2 iso2;ARHGEF2 iso3	§695;694;667	Rho guanine nucleotide exchange factor 2	Q92974;Q92974-2;Q92974-3	http://www.phosphosite.org/proteinAction.do?id=2668&showAllSites=true	111.5	ARHGEF2;ARHGEF2 iso2;ARHGEF2 iso3§695;694;667	1288	2.48785e+08	0.299549	1.477e+09	0.426415	2.48785e+08	5.61162e+07	8.29328e+07	1.48753e+08	1.60229e+09	5.81364e+08	9.2626e+08	4.35533e+08	1.3517e+09	7.64301e+08	7.23312e+08	8.2362e+08	1.012e+09	2.30123e+08	3.43534e+08	6.34776e+08	1.60229e+09	5.832e+08	9.94934e+08	4.72894e+08	1.61381e+09	8.76277e+08	9.49569e+08	8.24061e+08	-2.13673	-1.55868	-0.67289	-1.45807	-0.687462	-1.76055	-0.881008	-0.765122	-0.969643	-1.49194	-1.00376	-1.13436
2953	ARHGEF2;ARHGEF2;ARHGEF2	ARHGEF2;ARHGEF2 iso2;ARHGEF2 iso3	§696;§695;668	Rho guanine nucleotide exchange factor 2	Q92974;Q92974-2;Q92974-3	http://www.phosphosite.org/proteinAction.do?id=2668&showAllSites=true	111.5	ARHGEF2;ARHGEF2 iso2;ARHGEF2 iso3§696;§695;668	1289	2.48785e+08	0.299549	1.477e+09	0.426415	2.48785e+08	5.61162e+07	8.29328e+07	1.48753e+08	1.60229e+09	5.81364e+08	9.2626e+08	4.35533e+08	1.3517e+09	7.64301e+08	7.23312e+08	8.2362e+08	1.012e+09	2.30123e+08	3.43534e+08	6.34776e+08	1.60229e+09	5.832e+08	9.94934e+08	4.72894e+08	1.61381e+09	8.76277e+08	9.49569e+08	8.24061e+08	-2.13673	-1.55868	-0.67289	-1.45807	-0.687462	-1.76055	-0.881008	-0.765122	-0.969643	-1.49194	-1.00376	-1.13436
16931	PSMA5	PSMA5	§56	Proteasome subunit alpha type-5	P28066	http://www.phosphosite.org/proteinAction.do?id=5819&showAllSites=true	26.4	PSMA5§56	12504	4.41672e+08	0.320668	1.82186e+09	0.382772	3.85788e+08	2.03704e+08	1.98021e+08	2.59575e+08	2.107e+09	1.21273e+09	7.21438e+08	1.12237e+09	1.53671e+09	1.22896e+09	8.20572e+08	1.62534e+09	1.5693e+09	8.35358e+08	8.20264e+08	1.10769e+09	2.107e+09	1.21656e+09	7.74926e+08	1.21866e+09	1.83469e+09	1.40901e+09	1.07725e+09	1.62621e+09	-0.909655	-0.935961	-0.502571	-0.792383	-1.44306	-0.789898	-0.38085	-0.768179	-0.174026	-0.694296	-1.04907	-0.488832
25926	AJUBA	JUB	§119	LIM domain-containing protein ajuba	Q96IF1	http://www.phosphosite.org/proteinAction.do?id=21170&showAllSites=true	56.9	JUB§119	7530	3.20749e+08	0.182459	9.26567e+08	0.228619	3.20749e+08	1.21703e+08	1.43649e+08	1.78877e+08	9.80419e+08	3.81345e+08	4.445e+08	6.91903e+08	8.72715e+08	3.64505e+08	3.68242e+08	9.20288e+08	1.30473e+09	4.99082e+08	5.95041e+08	7.63322e+08	9.80419e+08	3.8255e+08	4.77456e+08	7.51257e+08	1.04194e+09	4.17908e+08	4.8343e+08	9.20781e+08	-1.38641	-1.13269	-0.773392	-1.35775	-1.03803	-0.384093	-1.31802	-1.10789	-0.178342	-1.35406	-1.09287	-0.445276
12285	FASN	FASN	2204	Fatty acid synthase	P49327	http://www.phosphosite.org/proteinAction.do?id=5842&showAllSites=true	273.3	FASN2204	5644	9.53064e+08	0.0897207	2.79861e+09	0.0860912	4.20564e+08	5.52629e+08	2.2768e+08	3.23345e+08	2.08556e+09	3.54302e+09	1.09359e+09	2.25173e+09	2.05551e+09	2.0542e+09	6.64366e+08	2.7587e+09	1.71076e+09	2.26624e+09	9.43124e+08	1.37981e+09	2.08556e+09	3.55422e+09	1.17468e+09	2.44489e+09	2.45408e+09	2.35515e+09	8.72185e+08	2.76017e+09	0.405663	-0.859118	-0.310167	0.769096	-0.828173	0.229336	-0.0593643	-1.49248	0.169574	0.371798	-1.05992	0.0295809
33746	RB1	Rb	§855	Retinoblastoma-associated protein	P06400	http://www.phosphosite.org/proteinAction.do?id=452&showAllSites=true	106.1	Rb§855	13180	6.00262e+07	0.282559	3.01456e+08	0.453494	6.00262e+07	1.21047e+07	3.0935e+07	1.89663e+07	3.8383e+08	2.46713e+07	1.58883e+08	1.62084e+08	2.19082e+08	4.98118e+07	8.74212e+07	1.50279e+08	2.44173e+08	4.96393e+07	1.28142e+08	8.0935e+07	3.8383e+08	2.47493e+07	1.70663e+08	1.75988e+08	2.61563e+08	5.71096e+07	1.14767e+08	1.5036e+08	-2.29835	-0.930157	-1.59307	-3.95501	-1.16932	-1.12499	-2.19535	-1.18845	-0.798738	-2.81624	-1.09597	-1.17226
16930	PSMA5	PSMA5	§16	Proteasome subunit alpha type-5	P28066	http://www.phosphosite.org/proteinAction.do?id=5819&showAllSites=true	26.4	PSMA5§16	12503	3.00104e+08	0.080516	1.95741e+09	0.126264	3.00104e+08	1.51703e+08	1.45617e+08	1.62286e+08	2.02895e+09	1.29957e+09	9.2651e+08	1.68558e+09	1.88587e+09	1.23755e+09	7.20887e+08	1.63485e+09	1.22076e+09	6.22107e+08	6.03191e+08	6.92522e+08	2.02895e+09	1.30368e+09	9.95203e+08	1.83017e+09	2.25155e+09	1.41886e+09	9.46386e+08	1.63573e+09	-0.97254	-1.01709	-0.817842	-0.638147	-1.02767	-0.148758	-0.666186	-1.25042	-0.460987	-0.758958	-1.09839	-0.475862
13798	ZDHHC5;ZDHHC5	ZDHHC5;ZDHHC5 iso2	§409;356	Palmitoyltransferase ZDHHC5	Q9C0B5;Q9C0B5-2	http://www.phosphosite.org/proteinAction.do?id=5460&showAllSites=true	77.5	ZDHHC5;ZDHHC5 iso2§409;356	18455	3.69033e+08	0.198712	1.61277e+09	0.207359	3.69033e+08	1.28632e+08	1.14756e+08	2.08949e+08	1.75294e+09	7.25791e+08	8.94326e+08	8.02041e+08	1.4726e+09	9.13668e+08	9.09457e+08	1.0047e+09	1.50115e+09	5.27498e+08	4.75357e+08	8.9165e+08	1.75294e+09	7.28084e+08	9.60633e+08	8.70843e+08	1.75815e+09	1.04753e+09	1.19394e+09	1.00524e+09	-1.50882	-1.65898	-0.751514	-1.2676	-0.86772	-1.00929	-0.747068	-0.558322	-0.806519	-1.1745	-1.02834	-0.855775
28522	NFIA;NFIA;NFIA;NFIA	NFI-A;NFI-A iso2;NFI-A iso2;NFI-A iso2	§280;280;272;325	Nuclear factor 1 A-type	Q12857;Q12857-2;Q12857-3;Q12857-4	http://www.phosphosite.org/proteinAction.do?id=5873&showAllSites=true	55.9	NFI-A;NFI-A iso2;NFI-A iso2;NFI-A iso2§280;280;272;325	10284	4.72235e+07	0.38866	1.896e+08	0.228733	3.96892e+07	1.68039e+07	1.33174e+07	4.72235e+07	2.08483e+08	2.10261e+08	1.08637e+08	6.77992e+07	1.70717e+08	1.62668e+08	8.83701e+07	7.232e+07	1.61447e+08	6.891e+07	5.51651e+07	2.01517e+08	2.08483e+08	2.10925e+08	1.16691e+08	7.36152e+07	2.0382e+08	1.865e+08	1.16013e+08	7.23587e+07	-1.22827	-1.54923	0.319845	0.0167981	-0.837238	-1.50186	-0.128123	-0.813011	-1.49406	-0.446533	-1.06649	-0.892023
5475	CCNL2;CCNL2	CCNL2;CCNL2 iso 3	§369;147	Cyclin-L2	Q96S94;Q96S94-3	http://www.phosphosite.org/proteinAction.do?id=16194&showAllSites=true	58.1	CCNL2;CCNL2 iso 3§369;147	2713	1.08302e+08	0.093141	7.42663e+08	0.110468	1.08302e+08	7.09308e+07	5.68235e+07	5.31367e+07	8.05872e+08	4.80888e+08	3.70191e+08	3.67864e+08	6.79454e+08	3.4717e+08	2.40003e+08	4.26991e+08	4.40549e+08	2.90875e+08	2.35381e+08	2.2675e+08	8.05872e+08	4.82407e+08	3.97638e+08	3.9942e+08	8.11204e+08	3.98033e+08	3.15078e+08	4.27219e+08	-0.598901	-0.904304	-0.958197	-0.7403	-1.0191	-1.01264	-1.02718	-1.36436	-0.925089	-0.788793	-1.09592	-0.96531
732	CD2AP	CD2AP	188	CD2-associated protein	Q9Y5K6	http://www.phosphosite.org/proteinAction.do?id=3236&showAllSites=true	71.4	CD2AP188	2735	7.3608e+08	0.109434	4.54541e+09	0.180618	7.3608e+08	4.01797e+08	3.05251e+08	2.17383e+08	4.37053e+09	2.87487e+09	2.23857e+09	2176552192	4.89519e+09	2.30433e+09	1.933e+09	2.31426e+09	2.99421e+09	1.6477e+09	1.26445e+09	9.27641e+08	4.37053e+09	2.88395e+09	2.40454e+09	2.36326e+09	5.84439e+09	2.64193e+09	2.53765e+09	2.31549e+09	-0.861719	-1.24367	-1.69054	-0.599762	-0.862045	-0.887027	-1.14546	-1.20356	-1.33573	-0.868981	-1.10309	-1.30443
709	CD2AP	CD2AP	§189	CD2-associated protein	Q9Y5K6	http://www.phosphosite.org/proteinAction.do?id=3236&showAllSites=true	71.4	CD2AP§189	2736	7.3608e+08	0.109434	4.54541e+09	0.180618	7.3608e+08	4.01797e+08	3.05251e+08	2.17383e+08	4.37053e+09	2.87487e+09	2.23857e+09	2176552192	4.89519e+09	2.30433e+09	1.933e+09	2.31426e+09	2.99421e+09	1.6477e+09	1.26445e+09	9.27641e+08	4.37053e+09	2.88395e+09	2.40454e+09	2.36326e+09	5.84439e+09	2.64193e+09	2.53765e+09	2.31549e+09	-0.861719	-1.24367	-1.69054	-0.599762	-0.862045	-0.887027	-1.14546	-1.20356	-1.33573	-0.868981	-1.10309	-1.30443
1977	SH2D3A	SH2D3A	§125	SH2 domain-containing protein 3A	Q9BRG2	http://www.phosphosite.org/proteinAction.do?id=10107&showAllSites=true	63.1	SH2D3A§125	14618	4.16081e+08	0.06968	1.13894e+09	0.190235	4.16081e+08	2.47135e+08	2.68842e+08	2.85414e+08	1.12585e+09	5.84971e+08	6.3247e+08	6.24443e+08	1.15203e+09	2.52024e+08	3.1608e+08	6.67825e+08	1.69252e+09	1.01346e+09	1.11363e+09	1.21795e+09	1.12585e+09	5.86819e+08	6.79362e+08	6.78009e+08	1.37541e+09	2.88948e+08	4.14952e+08	6.68183e+08	-0.739888	-0.603905	-0.474722	-0.94002	-0.728756	-0.731632	-2.25098	-1.72884	-1.04155	-1.3103	-1.0205	-0.749301
364	AHNAK;AHNAK	AHNAK;AHNAK iso2	§41;41	Neuroblast differentiation-associated protein AHNAK	Q09666;Q09666-2	http://www.phosphosite.org/proteinAction.do?id=6031&showAllSites=true	628.7	AHNAK;AHNAK iso2§41;41	570	6.9704e+08	0.136384	1.6429e+09	0.430187	6.9704e+08	1.67455e+08	2.8258e+08	2.59405e+08	1.57129e+09	6.14331e+08	7.43302e+08	9.05729e+08	1.71452e+09	7.16004e+08	7.35844e+08	1.23088e+09	2.8354e+09	6.86705e+08	1.17054e+09	1.10696e+09	1.57129e+09	6.16271e+08	7.98411e+08	9.83425e+08	2.04697e+09	8.20904e+08	9.66021e+08	1.23154e+09	-2.04579	-1.27638	-1.35695	-1.35031	-0.976746	-0.676062	-1.3182	-1.08336	-0.733024	-1.57144	-1.11216	-0.922012
12162	DNPH1	DNPH1	§169	2'-deoxynucleoside 5'-phosphate N-hydrolase 1	O43598	http://www.phosphosite.org/proteinAction.do?id=18728&showAllSites=true	19.1	DNPH1§169	4304	5.85092e+08	0.143891	1.09957e+09	0.15728	4.90903e+08	3.38554e+08	2.61844e+08	2.31096e+08	1.29978e+09	1.0308e+09	5.58198e+08	7.18028e+08	8.99352e+08	5.66852e+08	3.26638e+08	1.0387e+09	1.99688e+09	1.38835e+09	1.08464e+09	9.86157e+08	1.29978e+09	1.03405e+09	5.99584e+08	7.79622e+08	1.07374e+09	6.499e+08	4.28813e+08	1.03926e+09	-0.524374	-0.880533	-1.01786	-0.329956	-1.11623	-0.737418	-0.724357	-1.32423	-0.0470956	-0.526229	-1.107	-0.600792
4073	BCL2L12	Bcl-2L12	§113, §117, §121	Bcl-2-like protein 12	Q9HB09	http://www.phosphosite.org/proteinAction.do?id=12007&showAllSites=true	36.8	Bcl-2L12§113, §117, §121	1815	2.23889e+08	0.304919	7.52495e+08	0.280119	2.23889e+08	3.93399e+07	1.09516e+08	1.23024e+08	7.51262e+08	1.55355e+08	3.06137e+08	4.88104e+08	7.53727e+08	2.36919e+08	3.0632e+08	6.13739e+08	9.10729e+08	1.61326e+08	4.53648e+08	5.24981e+08	7.51262e+08	1.55845e+08	3.28835e+08	5.29975e+08	8.99879e+08	2.71629e+08	4.02139e+08	6.14067e+08	-2.49704	-1.00545	-0.794756	-2.2692	-1.19195	-0.503391	-1.72809	-1.16203	-0.551334	-2.16478	-1.11981	-0.616494
4971	STIM1	STIM1	§519	Stromal interaction molecule 1	Q13586	http://www.phosphosite.org/proteinAction.do?id=9315&showAllSites=true	77.4	STIM1§519	16121	2.8343e+08	0.206386	1.44843e+09	0.225498	2.8343e+08	1.8572e+08	1.04371e+08	1.27823e+08	1.63501e+09	8.56752e+08	6.76285e+08	5.16056e+08	1.26185e+09	8.89313e+08	7.01175e+08	7.17741e+08	1.15293e+09	7.61605e+08	4.32338e+08	5.45459e+08	1.63501e+09	8.59459e+08	7.26426e+08	5.60324e+08	1.50653e+09	1.0196e+09	9.20507e+08	7.18125e+08	-0.598187	-1.41507	-1.07976	-0.927799	-1.17041	-1.54497	-0.563221	-0.710729	-1.06892	-0.696402	-1.09874	-1.23122
221	AHNAK	AHNAK	§4960	Neuroblast differentiation-associated protein AHNAK	Q09666	http://www.phosphosite.org/proteinAction.do?id=6031&showAllSites=true	628.7	AHNAK§4960	527	4.71061e+08	0.139867	8.64542e+08	0.331548	4.39159e+08	1.4117e+08	2.30062e+08	1.79566e+08	9.99675e+08	2.37223e+08	4.32026e+08	5.76368e+08	7.2941e+08	2.77429e+08	2.60301e+08	5.6994e+08	1.7864e+09	5.78913e+08	9.52991e+08	7.66265e+08	9.99675e+08	2.37972e+08	4.64057e+08	6.25811e+08	8.70847e+08	3.18074e+08	3.41726e+08	5.70245e+08	-1.62564	-0.906522	-1.22114	-2.07067	-1.10716	-0.675732	-1.45306	-1.34958	-0.610838	-1.71645	-1.12109	-0.835904
238	AHNAK	AHNAK	§511	Neuroblast differentiation-associated protein AHNAK	Q09666	http://www.phosphosite.org/proteinAction.do?id=6031&showAllSites=true	628.7	AHNAK§511	534	2.30983e+09	0.0869108	6.56219e+09	0.111376	2.30983e+09	8.48513e+08	1.1022e+09	1.10068e+09	6.69654e+09	2.4014e+09	2.78167e+09	3.45282e+09	6.42784e+09	2.10051e+09	2.55315e+09	4.32128e+09	9.39586e+09	3.47961e+09	4.56567e+09	4.69693e+09	6.69654e+09	2.40898e+09	2.9879e+09	3.74901e+09	7.67423e+09	2.40826e+09	3.3518e+09	4.3236e+09	-1.4331	-1.0412	-1.00031	-1.47499	-1.16428	-0.836905	-1.67203	-1.19509	-0.82779	-1.52671	-1.13352	-0.888334
20661	SLC20A2	SLC20A2	§324	Sodium-dependent phosphate transporter 2	Q08357	http://www.phosphosite.org/proteinAction.do?id=6860&showAllSites=true	70.3	SLC20A2§324	14908	3.31677e+08	0.175839	9.44477e+08	0.179331	3.31677e+08	1.38724e+08	1.42528e+08	1.9464e+08	8.50733e+08	3.03157e+08	3.30443e+08	4.20665e+08	1.03822e+09	4.59885e+08	4.90919e+08	3.26969e+08	1.34919e+09	5.68884e+08	5.90396e+08	8.30588e+08	8.50733e+08	3.04115e+08	3.54942e+08	4.56751e+08	1.23954e+09	5.27262e+08	6.44483e+08	3.27144e+08	-1.24588	-1.19234	-0.699887	-1.48409	-1.26112	-0.897298	-1.23321	-0.94359	-1.92181	-1.32106	-1.13235	-1.173
19011	ERBB2;ERBB2;ERBB2;ERBB2;ERBB2	HER2;HER2 iso2;HER2 iso2;HER2 iso2;HER2 iso5	§1073;463;387;1058;1043	Receptor tyrosine-protein kinase erbB-2	P04626;P04626-2;P04626-3;P04626-4;P04626-5	http://www.phosphosite.org/proteinAction.do?id=1580&showAllSites=true	137.8	HER2;HER2 iso2;HER2 iso2;HER2 iso2;HER2 iso5§1073;463;387;1058;1043	6676	6.3153e+08	0.207795	1.95449e+09	0.413788	6.3153e+08	1.36793e+08	2.85123e+08	3.2849e+08	2.01393e+09	7.71437e+08	7.69982e+08	1.55071e+09	1.89505e+09	8.18254e+08	8.57781e+08	1.33392e+09	2.56892e+09	5.60964e+08	1.18107e+09	1.40177e+09	2.01393e+09	7.73874e+08	8.2707e+08	1.68373e+09	2.26252e+09	9.38135e+08	1.1261e+09	1.33463e+09	-2.19518	-1.12107	-0.873918	-1.37984	-1.28393	-0.258352	-1.27006	-1.00659	-0.761483	-1.61503	-1.1372	-0.631251
26433	CD3EAP;CD3EAP	ASE-1;ASE-1 iso2	§128, §136;130, 138	DNA-directed RNA polymerase I subunit RPA34	O15446;O15446-2	http://www.phosphosite.org/proteinAction.do?id=6360&showAllSites=true	55	ASE-1;ASE-1 iso2§128, §136;130, 138	1393	8.43582e+08	0.0724317	2.84785e+09	0.357062	8.43582e+08	1.21773e+08	3.94782e+08	4.46695e+08	2.64458e+09	3.89044e+08	1.11379e+09	1.29197e+09	3.05112e+09	7.94457e+08	1.20068e+09	2.0578e+09	3.4315e+09	4.99372e+08	1.63531e+09	1.90618e+09	2.64458e+09	3.90273e+08	1.19637e+09	1.4028e+09	3.64275e+09	9.10851e+08	1.57626e+09	2.0589e+09	-2.78065	-1.06928	-0.848154	-2.76048	-1.14437	-0.914727	-1.99974	-1.20852	-0.823151	-2.51363	-1.14072	-0.862011
38170	TAF1D	TAF1D	§40	TATA box-binding protein-associated factor RNA polymerase I subunit D	Q9H5J8	http://www.phosphosite.org/proteinAction.do?id=2613191&showAllSites=true	32	TAF1D§40	16321	3.75936e+07	0.154868	1.60232e+08	0.387089	3.75936e+07	1.96536e+07	1.24538e+07	2.51785e+07	1.64291e+08	1.37597e+08	1.05016e+08	1.12418e+08	1.56174e+08	8.78911e+07	6.42089e+07	1.53118e+08	1.52922e+08	8.05963e+07	5.15875e+07	1.07445e+08	1.64291e+08	1.38031e+08	1.12802e+08	1.22062e+08	1.86457e+08	1.00768e+08	8.4294e+07	1.532e+08	-0.924013	-1.5677	-0.509207	-0.251256	-0.542455	-0.428643	-0.887806	-1.14534	-0.283422	-0.687692	-1.08517	-0.407091
1431	MADD;MADD;MADD;MADD;MADD;MADD;MADD;MADD	MADD;MADD iso2;MADD iso3;MADD iso 4;MADD iso 5;MADD iso6;MADD iso 7;MADD iso 8	§813;813;813;770;770;770;§813;770	MAP kinase-activating death domain protein	Q8WXG6;Q8WXG6-2;Q8WXG6-3;Q8WXG6-4;Q8WXG6-5;Q8WXG6-6;Q8WXG6-7;Q8WXG6-8	http://www.phosphosite.org/proteinAction.do?id=19840&showAllSites=true	183.2	MADD;MADD iso2;MADD iso3;MADD iso 4;MADD iso 5;MADD iso6;MADD iso 7;MADD iso 8§813;813;813;770;770;770;§813;770	8764	5.83179e+07	0.334096	2.97126e+08	0.207407	5.83179e+07	2.00953e+07	1.71595e+07	2.33492e+07	3.14414e+08	1.1583e+08	1.70608e+08	1.05843e+08	2.79839e+08	1.66492e+08	1.58898e+08	1.43334e+08	2.37224e+08	8.24075e+07	7.10801e+07	9.96383e+07	3.14414e+08	1.16196e+08	1.83257e+08	1.14922e+08	3.34101e+08	1.90884e+08	2.08602e+08	1.43411e+08	-1.5254	-1.73873	-1.25148	-1.43611	-0.778795	-1.45201	-0.807586	-0.679534	-1.22013	-1.25637	-1.06569	-1.30787
2154	SPAG9;SPAG9;SPAG9;SPAG9;SPAG9;SPAG9	JIP4;JIP4 iso2;JIP4 iso3;JIP4 iso3;JIP4 iso3;JIP4 iso3	§730;720;716;573;730;716	C-Jun-amino-terminal kinase-interacting protein 4	O60271;O60271-2;O60271-4;O60271-9;O60271-3;O60271-5	http://www.phosphosite.org/proteinAction.do?id=3144&showAllSites=true	146.1	JIP4;JIP4 iso2;JIP4 iso3;JIP4 iso3;JIP4 iso3;JIP4 iso3§730;720;716;573;730;716	7494	2.85274e+08	0.229185	4.60149e+08	0.180106	1.88345e+08	2.24076e+08	8.83579e+07	2.80332e+08	5.01678e+08	4.22997e+08	2.40912e+08	4.46477e+08	4.18619e+08	4.02876e+08	1.45037e+08	3.78044e+08	7.66145e+08	9.18899e+08	3.66007e+08	1.19626e+09	5.01678e+08	4.24333e+08	2.58774e+08	4.84778e+08	4.99791e+08	4.61901e+08	1.90405e+08	3.78246e+08	0.262289	-1.06575	0.642846	-0.241566	-0.955073	-0.0494395	-0.113743	-1.39225	-0.402001	-0.0310068	-1.13769	0.0638018
19168	ERBB2;ERBB2;ERBB2;ERBB2;ERBB2	HER2;HER2 iso2;HER2 iso2;HER2 iso2;HER2 iso5	§998;388;312;983;968	Receptor tyrosine-protein kinase erbB-2	P04626;P04626-2;P04626-3;P04626-4;P04626-5	http://www.phosphosite.org/proteinAction.do?id=1580&showAllSites=true	137.8	HER2;HER2 iso2;HER2 iso2;HER2 iso2;HER2 iso5§998;388;312;983;968	6712	4.58851e+09	0.0725226	1.70759e+10	0.251072	4.58851e+09	1.67254e+09	1.9225e+09	2.25003e+09	2.03231e+10	6.99761e+09	7.51642e+09	1.40573e+10	1.38287e+10	6.28532e+09	6.98773e+09	1.23967e+10	1.8665e+10	6.85882e+09	7.96361e+09	9.60155e+09	2.03231e+10	7.01971e+09	8.0737e+09	1.52632e+10	1.65102e+10	7.20617e+09	9.17355e+09	1.24034e+10	-1.44431	-1.22884	-0.958998	-1.53364	-1.33182	-0.413061	-1.19605	-0.847804	-0.412622	-1.39133	-1.13616	-0.594894
17429	PRKAR1A;PRKAR1A	PKAR1A;PKAR1A iso 2	§83;§83	cAMP-dependent protein kinase type I-alpha regulatory subunit	P10644;P10644-2	http://www.phosphosite.org/proteinAction.do?id=4729&showAllSites=true	43	PKAR1A;PKAR1A iso 2§83;§83	11758	4.08208e+09	0.0604087	1.57586e+10	0.331367	3.00093e+09	1.77793e+09	1.30775e+09	1.8717e+09	1.4406e+10	9.30846e+09	6.57673e+09	7.96245e+09	1.71112e+10	7.39174e+09	6.49512e+09	9.35803e+09	1.22071e+10	7.29099e+09	5.41712e+09	7.98711e+09	1.4406e+10	9.33786e+09	7.06434e+09	8.64549e+09	2.04291e+10	8.47469e+09	8.52684e+09	9.36304e+09	-0.743537	-1.17213	-0.611979	-0.625505	-1.02804	-0.736649	-1.2694	-1.26055	-1.12558	-0.87948	-1.15357	-0.824736
7485	NDRG3;NDRG3;NDRG3	NDRG3;NDRG3 iso2;NDRG3 iso3	§329, §331;317, 319;240, 242	Protein NDRG3	Q9UGV2;Q9UGV2-2;Q9UGV2-3	http://www.phosphosite.org/proteinAction.do?id=9301&showAllSites=true	41.4	NDRG3;NDRG3 iso2;NDRG3 iso3§329, §331;317, 319;240, 242	10161	3.58308e+08	0.13825	1.7068e+09	0.206003	3.58308e+08	1.28723e+08	1.6151e+08	1.73443e+08	1.77655e+09	6.32171e+08	8.84184e+08	8.80716e+08	1.63705e+09	5.46689e+08	5.628e+08	9.17866e+08	1.45752e+09	5.27874e+08	6.69027e+08	7.40136e+08	1.77655e+09	6.34168e+08	9.49738e+08	9.56266e+08	1.95448e+09	6.26783e+08	7.38848e+08	9.18358e+08	-1.46525	-1.12338	-0.977651	-1.48614	-0.903473	-0.893591	-1.64075	-1.40344	-1.08966	-1.53071	-1.14343	-0.986967
7486	NDRG3;NDRG3;NDRG3	NDRG3;NDRG3 iso2;NDRG3 iso3	§329, §332;317, 320;240, 243	Protein NDRG3	Q9UGV2;Q9UGV2-2;Q9UGV2-3	http://www.phosphosite.org/proteinAction.do?id=9301&showAllSites=true	41.4	NDRG3;NDRG3 iso2;NDRG3 iso3§329, §332;317, 320;240, 243	10162	3.58308e+08	0.13825	1.7068e+09	0.206003	3.58308e+08	1.28723e+08	1.6151e+08	1.73443e+08	1.77655e+09	6.32171e+08	8.84184e+08	8.80716e+08	1.63705e+09	5.46689e+08	5.628e+08	9.17866e+08	1.45752e+09	5.27874e+08	6.69027e+08	7.40136e+08	1.77655e+09	6.34168e+08	9.49738e+08	9.56266e+08	1.95448e+09	6.26783e+08	7.38848e+08	9.18358e+08	-1.46525	-1.12338	-0.977651	-1.48614	-0.903473	-0.893591	-1.64075	-1.40344	-1.08966	-1.53071	-1.14343	-0.986967
37436	PHLDA2	PHLDA2	§42	Pleckstrin homology-like domain family A member 2	Q53GA4	http://www.phosphosite.org/proteinAction.do?id=14777&showAllSites=true	17.1	PHLDA2§42	11635	5.06918e+08	0.104171	1.04703e+09	0.39946	5.06918e+08	2.58976e+08	3.06633e+08	4.12585e+08	1.10242e+09	4.14412e+08	4.45974e+08	1.04339e+09	9.91638e+08	5.08241e+08	3.25252e+08	8.57629e+08	2.06203e+09	1.06202e+09	1.27017e+09	1.76063e+09	1.10242e+09	4.15721e+08	4.7904e+08	1.13289e+09	1.18392e+09	5.82702e+08	4.26993e+08	8.58088e+08	-0.957256	-0.699042	-0.227974	-1.40699	-1.20246	0.0393357	-1.02274	-1.47129	-0.464378	-1.129	-1.12426	-0.217672
26018	ATF7IP;ATF7IP;ATF7IP;ATF7IP	ATF7IP;ATF7IP iso2;ATF7IP iso2;ATF7IP iso2	§559;558;567;558	Activating transcription factor 7-interacting protein 1	Q6VMQ6;Q6VMQ6-2;Q6VMQ6-4;Q6VMQ6-5	http://www.phosphosite.org/proteinAction.do?id=17274&showAllSites=true	136.3	ATF7IP;ATF7IP iso2;ATF7IP iso2;ATF7IP iso2§559;558;567;558	1535	5.96104e+07	0.498891	3.93799e+08	0.367127	5.96104e+07	3.69648e+07	2.32448e+07	3.46684e+07	4.28785e+08	3.44013e+08	2.0154e+08	2.951e+08	3.58813e+08	2.00454e+08	1.46798e+08	4.38114e+08	2.42482e+08	1.51587e+08	9.62876e+07	1.47941e+08	4.28785e+08	3.451e+08	2.16483e+08	3.20415e+08	4.28389e+08	2.29822e+08	1.92717e+08	4.38348e+08	-0.677735	-1.33246	-0.71286	-0.313241	-0.986004	-0.420313	-0.898406	-1.15244	0.0331553	-0.629794	-1.15697	-0.366673
35950	FAM129A	FAM129A	§602	Protein Niban	Q9BZQ8	http://www.phosphosite.org/proteinAction.do?id=14871&showAllSites=true	103.1	FAM129A§602	5376	4.08216e+09	0.12062	1.15809e+10	0.192091	4.08216e+09	1.94205e+09	1.50776e+09	1.73622e+09	1.24992e+10	5.65979e+09	5.77587e+09	3.18779e+09	1.06625e+10	4.8535e+09	4.73005e+09	4.49027e+09	1.66053e+10	7.96401e+09	6.24563e+09	7.40898e+09	1.24992e+10	5.67766e+09	6.2041e+09	3.46125e+09	1.27301e+10	5.56457e+09	6.20964e+09	4.49267e+09	-1.06008	-1.41072	-1.1643	-1.13847	-1.01055	-1.85248	-1.1939	-1.03566	-1.5026	-1.13082	-1.15231	-1.50646
2148	SPAG9;SPAG9;SPAG9;SPAG9;SPAG9;SPAG9	JIP4;JIP4 iso2;JIP4 iso3;JIP4 iso3;JIP4 iso3;JIP4 iso3	§730, §732;720, 722;716, 718;573, 575;730, 732;716, 718	C-Jun-amino-terminal kinase-interacting protein 4	O60271;O60271-2;O60271-4;O60271-9;O60271-3;O60271-5	http://www.phosphosite.org/proteinAction.do?id=3144&showAllSites=true	146.1	JIP4;JIP4 iso2;JIP4 iso3;JIP4 iso3;JIP4 iso3;JIP4 iso3§730, §732;720, 722;716, 718;573, 575;730, 732;716, 718	7492	4.98594e+08	0.169081	4.94874e+09	0.114293	4.98594e+08	4.20227e+08	1.95039e+08	4.56253e+08	5.57941e+09	4.58337e+09	2.67812e+09	5.01558e+09	4.31807e+09	4.60364e+09	1.72717e+09	4.68246e+09	2.02817e+09	1.72328e+09	8.07913e+08	1.94697e+09	5.57941e+09	4.59785e+09	2.87669e+09	5.44583e+09	5.15537e+09	5.27811e+09	2.26744e+09	4.68496e+09	-0.23502	-1.32791	-0.0589453	-0.279154	-0.955704	-0.0349598	0.0339462	-1.18501	-0.138038	-0.160076	-1.15621	-0.0773145
7158	TNKS1BP1;TNKS1BP1	TNKS1BP1;TNKS1BP1 iso 2	§1024;475	182 kDa tankyrase-1-binding protein	Q9C0C2;Q9C0C2-2	http://www.phosphosite.org/proteinAction.do?id=4542&showAllSites=true	181.7	TNKS1BP1;TNKS1BP1 iso 2§1024;475	16867	4.88085e+08	0.155528	1.70993e+09	0.205704	4.88085e+08	1.89768e+08	2.65847e+08	2.81399e+08	1.94576e+09	1.02987e+09	7.45832e+08	9.33759e+08	1.4741e+09	7.38477e+08	5.3465e+08	1.80075e+09	1.98542e+09	7.78208e+08	1.10122e+09	1.20082e+09	1.94576e+09	1.03313e+09	8.01129e+08	1.01386e+09	1.75994e+09	8.4667e+08	7.01892e+08	1.80172e+09	-1.35122	-0.850341	-0.725428	-0.913318	-1.28023	-0.940475	-1.05565	-1.3262	0.0338506	-1.10673	-1.15226	-0.544018
17116	USP47;USP47;USP47	USP47;USP47 iso2;USP47 iso 4	§933;845;913	Ubiquitin carboxyl-terminal hydrolase 47	Q96K76;Q96K76-2;Q96K76-4	http://www.phosphosite.org/proteinAction.do?id=6321&showAllSites=true	157.2	USP47;USP47 iso2;USP47 iso 4§933;845;913	17686	7.93533e+07	0.302338	5.21466e+08	0.313128	7.93533e+07	7.59968e+07	3.64124e+07	4.20175e+07	5.53992e+08	4.55732e+08	2.30389e+08	2.5084e+08	4.8894e+08	2.79075e+08	1.88153e+08	2.66769e+08	3.22791e+08	3.1165e+08	1.50832e+08	1.79302e+08	5.53992e+08	4.57171e+08	2.4747e+08	2.72358e+08	5.83748e+08	3.19962e+08	2.47009e+08	2.66911e+08	-0.0506737	-1.09766	-0.848213	-0.277131	-1.16261	-1.02436	-0.867447	-1.24078	-1.12899	-0.398417	-1.16702	-1.00052
37871	SARG	SARG	§133	Specifically androgen-regulated gene protein	Q9BW04	http://www.phosphosite.org/proteinAction.do?id=8810&showAllSites=true	63.9	SARG§133	14153	1.57448e+08	0.114723	5.92448e+08	0.21816	1.57448e+08	1.82497e+07	5.24804e+07	3.33802e+07	6.76231e+08	9.21589e+07	3.08608e+08	2.42635e+08	5.08665e+08	2.33729e+08	2.6313e+08	3.93897e+08	6.40465e+08	7.48388e+07	2.17391e+08	1.42444e+08	6.76231e+08	9.245e+07	3.31489e+08	2.63449e+08	6.07298e+08	2.67973e+08	3.4544e+08	3.94108e+08	-3.09726	-1.55883	-2.16873	-2.87077	-1.02856	-1.35999	-1.18032	-0.813971	-0.623812	-2.38278	-1.13379	-1.38418
27535	HTATSF1	TAT-SF1	§713	HIV Tat-specific factor 1	O43719	http://www.phosphosite.org/proteinAction.do?id=6164&showAllSites=true	85.8	TAT-SF1§713	16399	8.05198e+07	0.498771	2.18434e+08	0.208352	8.05198e+07	6.19057e+07	3.48735e+07	5.46538e+07	2.76066e+08	2.28388e+08	9.07154e+07	1.34259e+08	1.60803e+08	1.15097e+08	8.63582e+07	2.20651e+08	3.27536e+08	2.53865e+08	1.44457e+08	2.33225e+08	2.76066e+08	2.29109e+08	9.74412e+07	1.45776e+08	1.91983e+08	1.31959e+08	1.13372e+08	2.20769e+08	-0.367593	-1.18101	-0.489935	-0.268978	-1.50241	-0.921259	-0.540884	-0.759919	0.201561	-0.392485	-1.14778	-0.403211
6912	SKA3;SKA3	SKA3;SKA3 iso3	§110;110	Spindle and kinetochore-associated protein 3	Q8IX90;Q8IX90-3	http://www.phosphosite.org/proteinAction.do?id=5446&showAllSites=true	46.3	SKA3;SKA3 iso3§110;110	14823	6.7745e+07	0.167232	2.28706e+08	0.470701	5.8643e+07	3.63907e+07	2.60276e+07	5.14975e+07	2.96459e+08	2.1199e+08	1.19478e+08	2.28493e+08	1.60954e+08	1.47324e+08	6.38527e+07	1.97269e+08	2.38547e+08	1.49232e+08	1.07815e+08	2.19756e+08	2.96459e+08	2.1266e+08	1.28337e+08	2.48093e+08	1.92164e+08	1.68908e+08	8.38263e+07	1.97374e+08	-0.676712	-1.14572	-0.118372	-0.479285	-1.2079	-0.256948	-0.186099	-1.19686	0.0385967	-0.447365	-1.18349	-0.112241
253	AHNAK	AHNAK	§5448	Neuroblast differentiation-associated protein AHNAK	Q09666	http://www.phosphosite.org/proteinAction.do?id=6031&showAllSites=true	628.7	AHNAK§5448	539	3.72519e+09	0.110799	8.95379e+09	0.233482	3.72519e+09	1.22617e+09	1.4952e+09	1.3837e+09	1.01576e+10	2.66673e+09	4.22942e+09	4.30829e+09	7.75001e+09	3.37232e+09	3.27028e+09	5.16633e+09	1.51532e+10	5.02831e+09	6.19361e+09	5.90466e+09	1.01576e+10	2.67516e+09	4.543e+09	4.67787e+09	9.25278e+09	3.8664e+09	4.29325e+09	5.16909e+09	-1.59148	-1.29077	-1.3597	-1.92486	-1.16084	-1.11863	-1.2589	-1.10782	-0.839976	-1.59175	-1.18648	-1.1061
30244	TP53BP2;TP53BP2;TP53BP2	53BP2;53BP2 iso 2;53BP2 iso 3	§556;433;562	Apoptosis-stimulating of p53 protein 2	Q13625;Q13625-2;Q13625-3	http://www.phosphosite.org/proteinAction.do?id=4575&showAllSites=true	125.5	53BP2;53BP2 iso 2;53BP2 iso 3§556;433;562	150	2.58579e+08	0.23828	7.93582e+08	0.405434	2.26767e+08	7.47422e+07	9.37499e+07	1.18733e+08	8.81299e+08	3.24913e+08	3.64503e+08	3.83613e+08	7.05865e+08	3.07184e+08	2.8807e+08	5.03874e+08	9.22438e+08	3.06505e+08	3.88342e+08	5.0667e+08	8.81299e+08	3.25939e+08	3.91528e+08	4.1652e+08	8.42736e+08	3.52189e+08	3.7818e+08	5.04144e+08	-1.58954	-1.24813	-0.864405	-1.43503	-1.17052	-1.08124	-1.25873	-1.15601	-0.741246	-1.42777	-1.19155	-0.895632
7081	TNKS1BP1	TNKS1BP1	§1533	182 kDa tankyrase-1-binding protein	Q9C0C2	http://www.phosphosite.org/proteinAction.do?id=4542&showAllSites=true	181.7	TNKS1BP1§1533	16839	1.6562e+08	0.386111	6.76862e+08	0.249893	1.6562e+08	3.98382e+07	5.36541e+07	5.74954e+07	6.52415e+08	3.26325e+08	3.62267e+08	4.09518e+08	7.01308e+08	3.58593e+08	2.9649e+08	4.63103e+08	6.73703e+08	1.6337e+08	2.22252e+08	2.4535e+08	6.52415e+08	3.27356e+08	3.89126e+08	4.44648e+08	8.37296e+08	4.1113e+08	3.89234e+08	4.6335e+08	-2.04397	-1.59991	-1.45727	-0.994931	-0.745552	-0.553127	-1.02614	-1.1051	-0.853634	-1.35502	-1.15019	-0.954677
21300	DDX21	DDX21	§13	Nucleolar RNA helicase 2	Q9NR30	http://www.phosphosite.org/proteinAction.do?id=3128&showAllSites=true	87.3	DDX21§13	3960	8.42697e+07	0.153247	5.533e+08	0.194579	8.42697e+07	4.53748e+07	2.49907e+07	4.06512e+07	7.25611e+08	3.70129e+08	3.38031e+08	4.368e+08	3.80988e+08	3.14845e+08	2.21401e+08	6.35398e+08	3.4279e+08	1.86074e+08	1.03519e+08	1.73471e+08	7.25611e+08	3.71298e+08	3.63093e+08	4.7427e+08	4.54864e+08	3.60972e+08	2.90657e+08	6.35738e+08	-0.881447	-1.72742	-0.98263	-0.96662	-0.998856	-0.613489	-0.333547	-0.646117	0.482997	-0.727205	-1.12413	-0.371041
457	AKAP1;AKAP1	AKAP1;AKAP1 iso 2	§151;§151	A-kinase anchor protein 1, mitochondrial	Q92667;Q92667-2	http://www.phosphosite.org/proteinAction.do?id=5935&showAllSites=true	97.3	AKAP1;AKAP1 iso 2§151;§151	591	4.01559e+08	0.237812	2.00273e+09	0.24369	4.01559e+08	1.79326e+08	1.4782e+08	3.90131e+08	1.94557e+09	9.95626e+08	7.25873e+08	2.12843e+09	1.18093e+09	9.14421e+08	6.2586e+08	1.87703e+09	1.63345e+09	7.35386e+08	6.12318e+08	1.66481e+09	1.94557e+09	9.98771e+08	7.7969e+08	2.31102e+09	1.40992e+09	1.04839e+09	8.21633e+08	1.87803e+09	-1.15135	-1.41557	0.0274315	-0.961964	-1.31922	0.248337	-0.427434	-0.779044	0.41361	-0.846916	-1.17128	0.229793
18867	SRC;SRC	Src;Src iso2	§17;17	Proto-oncogene tyrosine-protein kinase Src	P12931;P12931-2	http://www.phosphosite.org/proteinAction.do?id=661&showAllSites=true	59.8	Src;Src iso2§17;17	15597	9.98981e+08	0.236804	1.61631e+09	0.32502	9.98981e+08	7.31582e+08	6.86174e+08	5.4116e+08	1.9993e+09	1.17921e+09	8.07353e+08	8.51568e+08	1.23332e+09	6.67331e+08	3.53615e+08	8.24218e+08	4.06363e+09	3.0001e+09	2.84235e+09	2.30929e+09	1.9993e+09	1.18294e+09	8.67211e+08	9.24618e+08	1.47246e+09	7.651e+08	4.64228e+08	8.24659e+08	-0.43776	-0.515684	-0.815317	-0.757116	-1.20504	-1.11256	-0.944511	-1.66532	-0.836362	-0.713129	-1.12868	-0.921414
37326	OSBPL8;OSBPL8;OSBPL8	OSBPL8;OSBPL8 iso2;OSBPL8 iso 3	§65;50;23	Oxysterol-binding protein-related protein 8	Q9BZF1;Q9BZF1-2;Q9BZF1-3	http://www.phosphosite.org/proteinAction.do?id=3139&showAllSites=true	101.1	OSBPL8;OSBPL8 iso2;OSBPL8 iso 3§65;50;23	11038	8.47705e+07	0.375753	3.35406e+08	0.388048	8.47705e+07	4.17942e+07	2.70793e+07	4.06323e+07	4.12175e+08	2.45284e+08	1.85882e+08	2.67421e+08	2.58638e+08	1.87023e+08	1.32466e+08	2.47505e+08	3.44827e+08	1.71391e+08	1.12171e+08	1.73391e+08	4.12175e+08	2.46059e+08	1.99663e+08	2.90362e+08	3.0879e+08	2.14423e+08	1.73902e+08	2.47637e+08	-1.00858	-1.62017	-0.991848	-0.744253	-1.04569	-0.505406	-0.526163	-0.82835	-0.318396	-0.759666	-1.16474	-0.605217
36962	LRRC16A;LRRC16A	LRRC16;LRRC16 iso2	§1331;1286	Leucine-rich repeat-containing protein 16A	Q5VZK9;Q5VZK9-2	http://www.phosphosite.org/proteinAction.do?id=6329&showAllSites=true	151.5	LRRC16;LRRC16 iso2§1331;1286	8631	2.48948e+08	0.125623	6.53304e+08	0.484008	2.47148e+08	1.05609e+08	1.2721e+08	1.1284e+08	7.17872e+08	2.3602e+08	1.9589e+08	2.42145e+08	5.88736e+08	3.06265e+08	3.33447e+08	3.74497e+08	1.00534e+09	4.33084e+08	5.26944e+08	4.81521e+08	7.17872e+08	2.36766e+08	2.10414e+08	2.62917e+08	7.02895e+08	3.51135e+08	4.37752e+08	3.74698e+08	-1.21497	-0.931964	-1.06202	-1.60027	-1.7705	-1.44912	-1.00128	-0.683197	-0.907583	-1.27217	-1.12855	-1.13957
8710	CEP170B;CEP170B;CEP170B	CEP170B;CEP170B iso2;CEP170B iso3	§1199;1199;1129	Centrosomal protein of 170 kDa protein B	Q9Y4F5;Q9Y4F5-2;Q9Y4F5-3	http://www.phosphosite.org/proteinAction.do?id=16435&showAllSites=true	171.6	CEP170B;CEP170B iso2;CEP170B iso3§1199;1199;1129	3150	4.41136e+07	0.12311	2.79136e+08	0.143339	4.41136e+07	1.79634e+07	1.43292e+07	2.2303e+07	2.99374e+08	1.47059e+08	1.70285e+08	1.49967e+08	2.58898e+08	1.27602e+08	9.62148e+07	1.73266e+08	1.79444e+08	7.36648e+07	5.9356e+07	9.51738e+07	2.99374e+08	1.47524e+08	1.8291e+08	1.62832e+08	3.091e+08	1.46297e+08	1.26311e+08	1.73358e+08	-1.28449	-1.59607	-0.9149	-1.021	-0.710815	-0.878564	-1.07917	-1.29109	-0.834315	-1.12822	-1.19932	-0.875926
11	FHOD1	FHOD1	§523	FH1/FH2 domain-containing protein 1	Q9Y613	http://www.phosphosite.org/proteinAction.do?id=5416&showAllSites=true	126.5	FHOD1§523	5744	2.07777e+08	0.133023	8.32706e+08	0.277818	2.07777e+08	9.85441e+07	8.57493e+07	1.16194e+08	8.59888e+08	4.31715e+08	3.25914e+08	5.88799e+08	8.05524e+08	4.63303e+08	3.11163e+08	5.59657e+08	8.45191e+08	4.04113e+08	3.55201e+08	4.95837e+08	8.59888e+08	4.33079e+08	3.50078e+08	6.39308e+08	9.6172e+08	5.31181e+08	4.08497e+08	5.59956e+08	-1.06452	-1.25064	-0.76941	-0.989519	-1.29647	-0.427637	-0.856414	-1.23529	-0.780302	-0.97015	-1.2608	-0.659117
199	AHNAK	AHNAK	§4516	Neuroblast differentiation-associated protein AHNAK	Q09666	http://www.phosphosite.org/proteinAction.do?id=6031&showAllSites=true	628.7	AHNAK§4516	522	7.7837e+07	0.400711	6.90039e+08	0.293222	6.912e+07	4.7767e+06	1.8236e+07	2.50396e+07	8.34126e+08	1.09793e+08	4.055e+08	4.84452e+08	5.45952e+08	2.57647e+08	3.09902e+08	2.66036e+08	2.81164e+08	1.95885e+07	7.55395e+07	1.06852e+08	8.34126e+08	1.1014e+08	4.35564e+08	5.26009e+08	6.51815e+08	2.95394e+08	4.06841e+08	2.66179e+08	-3.84334	-1.89611	-1.3958	-2.92093	-0.93738	-0.665176	-1.14182	-0.679995	-1.29207	-2.63536	-1.17116	-1.11768
34832	UBE2J1	UBE2J1	§266	Ubiquitin-conjugating enzyme E2 J1	Q9Y385	http://www.phosphosite.org/proteinAction.do?id=8228&showAllSites=true	35.2	UBE2J1§266	17451	1.13642e+09	0.089454	5.9631e+09	0.132698	1.13642e+09	6.07466e+08	4.25167e+08	4.73274e+08	7.25039e+09	2.46487e+09	2.48722e+09	1.64505e+09	4.67581e+09	2.27745e+09	2.2217e+09	2.05768e+09	4.62269e+09	2.49112e+09	1.76118e+09	2.01961e+09	7.25039e+09	2.47265e+09	2.67163e+09	1.78616e+09	5.58248e+09	2.61112e+09	2.91666e+09	2.05878e+09	-0.891938	-1.39219	-1.19466	-1.552	-1.44034	-2.02119	-1.09624	-0.936585	-1.43911	-1.18006	-1.25637	-1.55165
2137	SPAG9;SPAG9;SPAG9;SPAG9;SPAG9;SPAG9	JIP4;JIP4 iso2;JIP4 iso3;JIP4 iso3;JIP4 iso3;JIP4 iso3	§238;§238;238;95;238;238	C-Jun-amino-terminal kinase-interacting protein 4	O60271;O60271-2;O60271-4;O60271-9;O60271-3;O60271-5	http://www.phosphosite.org/proteinAction.do?id=3144&showAllSites=true	146.1	JIP4;JIP4 iso2;JIP4 iso3;JIP4 iso3;JIP4 iso3;JIP4 iso3§238;§238;238;95;238;238	7484	1.70705e+07	0.27179	2.06732e+08	0.310206	1.35334e+07	7.86715e+06	3.5392e+06	1.64305e+07	1.66602e+08	1.32463e+08	1.04609e+08	2.34236e+08	1.33982e+08	1.30394e+08	6.02537e+07	1.79228e+08	5.50509e+07	3.22619e+07	1.46605e+07	7.01138e+07	1.66602e+08	1.32881e+08	1.12365e+08	2.54329e+08	1.59962e+08	1.49497e+08	7.91015e+07	1.79324e+08	-0.770935	-1.90883	0.348932	-0.326268	-0.56821	0.610295	-0.0976115	-1.01595	0.164837	-0.398272	-1.16433	0.374688
5997	LLGL2	LLGL2	§1000	Lethal(2) giant larvae protein homolog 2	Q6P1M3	http://www.phosphosite.org/proteinAction.do?id=12158&showAllSites=true	113.4	LLGL2§1000	8536	9.03273e+07	0.308812	2.80788e+08	0.313012	9.03273e+07	6.09264e+07	3.1653e+07	6.12607e+07	2.99812e+08	1.09755e+08	1.27176e+08	1.87624e+08	2.61765e+08	1.58941e+08	1.04837e+08	2.29713e+08	3.67431e+08	2.49849e+08	1.31117e+08	2.61418e+08	2.99812e+08	1.10102e+08	1.36605e+08	2.03719e+08	3.12522e+08	1.82227e+08	1.37631e+08	2.29836e+08	-0.556418	-1.48662	-0.491115	-1.44522	-1.13405	-0.557475	-0.77822	-1.18315	-0.443352	-0.926621	-1.26794	-0.497314
19646	FNDC3A;FNDC3A	FNDC3A;FNDC3A iso 2	§203, §207, §213;147, 151, 157	Fibronectin type-III domain-containing protein 3A	Q9Y2H6;Q9Y2H6-2	http://www.phosphosite.org/proteinAction.do?id=16681&showAllSites=true	131.8	FNDC3A;FNDC3A iso 2§203, §207, §213;147, 151, 157	5861	1.77452e+08	0.251141	5.43225e+08	0.215207	1.77452e+08	6.0413e+07	6.15638e+07	7.35056e+07	5.27708e+08	2.32252e+08	2.0082e+08	2.39579e+08	5.58743e+08	2.48242e+08	2.40709e+08	2.62722e+08	7.21833e+08	2.47744e+08	2.55017e+08	3.13671e+08	5.27708e+08	2.32986e+08	2.1571e+08	2.60131e+08	6.67086e+08	2.84611e+08	3.16004e+08	2.62862e+08	-1.54282	-1.50107	-1.20241	-1.1795	-1.29065	-1.0205	-1.22888	-1.07793	-1.34357	-1.31707	-1.28988	-1.18883
37882	SARG;SARG	SARG;SARG iso2	§429;183	Specifically androgen-regulated gene protein	Q9BW04;Q9BW04-2	http://www.phosphosite.org/proteinAction.do?id=8810&showAllSites=true	63.9	SARG;SARG iso2§429;183	14157	8.79606e+07	0.362416	4.33325e+08	0.356773	8.79606e+07	1.24787e+06	2.97573e+07	2.62594e+06	4.08544e+08	9.68592e+06	1.55452e+08	1.02713e+08	4.58106e+08	4.2578e+07	1.93863e+08	1.25773e+08	3.57804e+08	5.11729e+06	1.23264e+08	1.12057e+07	4.08544e+08	9.71651e+06	1.66978e+08	1.11525e+08	5.46935e+08	4.8816e+07	2.54505e+08	1.2584e+08	-6.12765	-1.53741	-4.99687	-5.39391	-1.29084	-1.87313	-3.48594	-1.10367	-2.11978	-5.0025	-1.31064	-2.99659
179	AHNAK	AHNAK	§3366	Neuroblast differentiation-associated protein AHNAK	Q09666	http://www.phosphosite.org/proteinAction.do?id=6031&showAllSites=true	628.7	AHNAK§3366	517	9.83389e+07	0.175823	5.96939e+08	0.16933	9.83389e+07	3.33376e+07	3.98654e+07	4.36973e+07	5.88286e+08	1.3079e+08	2.4022e+08	2.6831e+08	6.05593e+08	1.91888e+08	1.9639e+08	3.72188e+08	4.0002e+08	1.36712e+08	1.65135e+08	1.8647e+08	5.88286e+08	1.31203e+08	2.58031e+08	2.91327e+08	7.23021e+08	2.20001e+08	2.57823e+08	3.72387e+08	-1.54893	-1.27642	-1.10113	-2.16472	-1.18897	-1.01388	-1.71652	-1.48766	-0.957235	-1.81006	-1.31769	-1.02408
[truncated: 58 more rows]
[truncated: 28 more columns]

## Sheet: Supplemental Table 3
Supplemental Table 3: Phosphorylated peptides significantly (p<0.05) differentially expressed in ARK1 FBXW7 R505C mutant cells compared to parental cells (≥+/- 2.0 average fold change).
														Average Abundance												Normalized Abundance												Log2 Ratio									Average Log2Ratio
[truncated: 160 more rows]
[truncated: 28 more columns]

## Sheet: Supplemental Table 4
Supplemental Table 4: Phosphorylated peptides significantly (p<0.05) differentially expressed in ARK4 FBXW7 R465C mutant cells compared to parental cells (≥+/- 2.0 average fold change).
[truncated: 301 more rows]
[truncated: 91 more columns]

[truncated: 4 more sheets: Supplemental Table 5, Supplemental Table 6, Supplemental Table 7, Supplemental Table 8]
