# Supplementary material for: Proteomic profiling of FBXW7‐mutant serous endometrial cancer cells reveals upregulation of PADI2, a potential therapeutic target
Source: Cancer Med. 2020 Apr 5;9(11):3863–74. doi: 10.1002/cam4.3013 (PMC7286459; doi:10.1002/cam4.3013)
Supplement: Supplementary file 3 — Table S9‐S20 [file CAM4-9-3863-s003.xlsx]

## Sheet: Column Definitions
Column Name	Definition
Accession	the UniProt accession number for the assigned protein
Calculated m/z	the calculated, accurate mass-to-charge ratio of the identified peptide from the primary amino acid sequence and associated modifications
Charge	the observed charge state for the identified peptide
Count	the number of times the designated modification site is represented from all peptide assignments. These redundant assignments can be as a result of multiple MS/MS spectra for the same peptide ion or from distinct peptide ions due to multiple charge states, presence of oxidized methionine and overlapping sequence
Description	the FASTA database description of the protein entry
Fold Change	is the relative fold-change between the integrated peak area of the FBXW7-mutant derivative line (numerator) and parental (denominator) conditions. A negative value indicates the peptide is more abundant in the parental
Gene Name	the gene name for the assigned protein
kD	the translated molecular weight of the assigned protein
Peptide	the amino acid sequence for the peptide assignment
Site	the site of modification for the peptide assignment
URL	the URL address for the PhosphoSitePlus web site for the protein assignment

## Sheet: Supplemental Table 9
Supplemental Table 9: Total proteins significantly (p<0.05) differentially expressed in ARK1 FBXW7 R465C mutant cells compared to parental cells. Peptides shown met the following filtering criteria: ≥+/- 2.0 average fold change, max abundance >1,000,000, and % CV ≤50% for peptides w/ ≤10 ave fold change or % CV ≤80% for peptides w/ >10 ave fold change.
					Sum Signal : Noise												Normalized Signal : Noise												Log2 Ratio										Average Log2Ratio				Fold Change
Index	Gene Name	Protein Name	Protein Type	Description	Rep1 Parental	Rep1 R465C	Rep1 R479Q	Rep1 R505C	Parental Rep2	R465C Rep2	R479Q Rep2	R505C Rep2	Parental Rep3	R465C Rep3	R479Q Rep3	R505C Rep3	Rep1 Parental	Rep1 R465C	Rep1 R479Q	Rep1 R505C	Parental Rep2	R465C Rep2	R479Q Rep2	R505C Rep2	Parental Rep3	R465C Rep3	R479Q Rep3	R505C Rep3	Rep1 R465C : Parental	Rep1 R479Q : Parental	Rep1 R505C : Parental	Rep2 R465C : Parental	Rep2 R479Q : Parental	Rep2 R505C : Parental	Rep3 R465C : Parental	Rep3 R479Q : Parental	Rep3 R505C : Parental		R465C : Parental	R479Q : Parental	R505C : Parental		Rep1 R465C : Parental	Rep1 R479Q : Parental	Rep1 R505C : Parental	Rep2 R465C : Parental	Rep2 R479Q : Parental	Rep2 R505C : Parental	Rep3 R465C : Parental
4565	S100A14	S100A14	Unknown function	Protein S100-A14	8785.37	1347.38	1901.75	1482.84	4370.06	385.87	1239.75	1203.65	4791.78	743.524	1061.12	923.714	8979.73	1347.38	1944.81	1506.08	5584.17	491.101	1588.34	1540.51	6143.06	951.29	1363.78	1181	-2.73651	-2.20704	-2.57588	-3.50725	-1.81382	-1.85793	-2.691	-2.17135	-2.37895		-2.97825	-2.06407	-2.27092		-6.66457	-4.61727	-5.96233	-11.3707	-3.51572	-3.62488	-6.45761
232	ANKRD2	ANKR2	Motor or contractile protein	Ankyrin repeat domain-containing protein 2	6004.84	1091.26	1192.35	1470.22	5890.03	678.57	1719.44	1433.69	6404.08	1232.85	1352.04	2338.34	6137.69	1091.26	1219.36	1493.25	7526.44	863.624	2202.91	1834.93	8210.03	1577.35	1737.69	2989.65	-2.4917	-2.33158	-2.03924	-3.12349	-1.77256	-2.03624	-2.37988	-2.24022	-1.45741		-2.66503	-2.11478	-1.8443		-5.62442	-5.03356	-4.11028	-8.71495	-3.41659	-4.10176	-5.20494
162	AKAP2	AKAP2	Adaptor/scaffold	A-kinase anchor protein 2	546.486	54.0767	17.1384	16.5321	1134.84	289.408	487.209	390.098	1184.33	596.77	322.89	538.052	558.577	54.0767	17.5265	16.7911	1450.13	368.333	624.201	499.273	1518.31	763.528	414.989	687.919	-3.36868	-4.99414	-5.05599	-1.9771	-1.2161	-1.53828	-0.991718	-1.87132	-1.14216		-2.1125	-2.69386	-2.57881		-10.3293	-31.8704	-33.2662	-3.937	-2.32317	-2.90448	-1.98855
1124	CRABP2	CRABP2	Transcriptional regulator	Cellular retinoic acid-binding protein 2	9013.96	1904.19	1783.1	2209.92	5149.76	1542.15	1750.68	3097.92	9120.32	1397.07	3350.78	2083.31	9213.38	1904.19	1823.48	2244.55	6580.49	1962.72	2242.93	3964.92	11692.3	1787.45	4306.53	2663.58	-2.27456	-2.33704	-2.03731	-1.74534	-1.55281	-0.730903	-2.70958	-1.44095	-2.13411		-2.24316	-1.77693	-1.63411		-4.83849	-5.05263	-4.10478	-3.35275	-2.93388	-1.65968	-6.54129
1382	DMXL1	DMXL1	Unknown function	DmX-like protein 1	3198.47	1855.51	1925.71	1973.26	2075.98	324.164	663.669	614.735	2079.74	458.28	563.264	496.867	3269.23	1855.51	1969.32	2004.18	2652.74	412.567	850.279	786.779	2666.22	586.34	723.926	635.262	-0.817137	-0.731254	-0.705939	-2.68478	-1.64148	-1.75345	-2.18499	-1.88088	-2.06937		-1.89564	-1.41787	-1.50959		-1.76191	-1.66008	-1.63121	-6.42984	-3.11985	-3.37165	-4.54723
4169	RAB38	RAB38	G protein or regulator	Ras-related protein Rab-38	1222.9	316.942	362.276	345.797	496.411	110.951	191.317	115.943	533.791	125.776	164.428	144.769	1249.96	316.942	370.48	351.215	634.327	141.208	245.111	148.391	684.32	160.921	211.328	185.093	-1.97959	-1.75441	-1.83145	-2.16741	-1.37179	-2.09582	-2.08831	-1.69519	-1.88642		-2.07844	-1.60713	-1.9379		-3.9438	-3.37389	-3.55895	-4.49215	-2.58791	-4.27469	-4.25251
2250	HMGCR	HMDH	Enzyme, misc.	3-hydroxy-3-methylglutaryl-coenzyme A reductase	6335.18	1487.83	1539.28	1561.52	3642.83	635.432	1377.38	1298.46	2779.06	1129.58	1213.16	1456.19	6475.34	1487.83	1574.14	1585.99	4654.91	808.722	1764.68	1661.86	3562.76	1445.23	1559.19	1861.79	-2.12175	-2.0404	-2.02957	-2.52504	-1.39935	-1.48595	-1.3017	-1.19219	-0.936301		-1.98283	-1.54398	-1.48394		-4.35221	-4.11358	-4.08284	-5.75588	-2.63783	-2.80102	-2.46519
182	ALDH1A3	AL1A3	Enzyme, misc.	Aldehyde dehydrogenase family 1 member A3	6120.7	731.271	4570.29	2480.39	5033.34	3168.53	5040.3	4534.55	5628.56	2693.2	5684.75	4082.14	6256.11	731.271	4673.79	2519.25	6431.74	4032.62	6457.53	5803.62	7215.81	3445.77	7306.23	5219.16	-3.09679	-0.420675	-1.31227	-0.673491	0.00577256	-0.148255	-1.06633	0.0179653	-0.467343		-1.61221	-0.132312	-0.642623		-8.55513	-1.33855	-2.48332	-1.59493	1.00401	-1.10823	-2.09411
4566	S100A16	S100A16	Nucleolus	Protein S100-A16	5459.41	1455.42	1808.43	1319.22	7806.51	2307.77	3316.78	3145.2	8133.1	2544.03	2996.9	2529.9	5580.2	1455.42	1849.38	1339.9	9975.36	2937.12	4249.38	4025.44	10426.6	3254.92	3851.71	3234.56	-1.93888	-1.59327	-2.0582	-1.76397	-1.23112	-1.30922	-1.67958	-1.4367	-1.68863		-1.79414	-1.42036	-1.68535		-3.83408	-3.01733	-4.16465	-3.3963	-2.34749	-2.47808	-3.20335
2607	LAD1	LAD1	Adhesion or extracellular matrix protein	Ladinin-1	17562.2	6281.66	5792.85	8585	16631.5	5370.71	7457.91	8436.82	18229.4	6242.26	6947.54	8818.85	17950.8	6281.66	5924.03	8719.51	21252.1	6835.37	9554.92	10798	23370.1	7986.56	8929.21	11275.2	-1.51483	-1.59939	-1.04173	-1.63652	-1.15329	-0.976843	-1.54902	-1.38806	-1.05151		-1.56679	-1.38025	-1.02336		-2.85765	-3.03016	-2.05869	-3.10914	-2.22421	-1.96815	-2.92618
115	AFAP1L2	AF1L2	Cell cycle regulation	Actin filament-associated protein 1-like 2	5260.16	1497.81	2843.33	2222.37	5101.23	1745.51	3855.96	2916.86	5866.7	2493.56	3859.73	3264.66	5376.54	1497.81	2907.71	2257.19	6518.49	2221.53	4940.17	3733.19	7521.11	3190.34	4960.65	4173.98	-1.84382	-0.886793	-1.25215	-1.55298	-0.399977	-0.804127	-1.23724	-0.600417	-0.849522		-1.54468	-0.629062	-0.9686		-3.5896	-1.84906	-2.38196	-2.93423	-1.31949	-1.74609	-2.35746
1999	GLS	GLSK	Mitochondrial protein	Glutaminase kidney isoform, mitochondrial	21041.3	7495.59	9474.91	8618.11	19431.6	6369.95	11457.6	10454.8	20926	8123.96	10316.2	10406.7	21506.8	7495.59	9689.46	8753.15	24830.2	8107.11	14679.2	13380.8	26827.1	10394.1	13258.7	13305.3	-1.52068	-1.1503	-1.29692	-1.61484	-0.758321	-0.891932	-1.36793	-1.01676	-1.01169		-1.50115	-0.975128	-1.06685		-2.86926	-2.21961	-2.45704	-3.06277	-1.69152	-1.85566	-2.581
2638	LCN2	LCN2	Secreted protein	Neutrophil gelatinase-associated lipocalin	1177.95	305.311	404.039	3006.71	804.651	355.686	858.234	407.513	850.839	469.521	700.697	662.485	1204.01	305.311	413.188	3053.82	1028.2	452.686	1099.55	521.562	1090.78	600.721	900.559	847.011	-1.9795	-1.54298	1.34276	-1.18354	0.0967888	-0.979215	-0.860588	-0.276461	-0.364902		-1.34121	-0.574218	-0.000450898		-3.94356	-2.91396	2.53637	-2.27134	1.06939	-1.97139	-1.81578
4572	SAA1	SAA1	Secreted protein	Serum amyloid A-1 protein	453.675	134.788	126.769	113.779	565.164	284.95	408.605	339.532	720.337	332.71	359.903	514.568	463.712	134.788	129.64	115.562	722.182	362.659	523.496	434.556	923.472	425.68	462.559	657.894	-1.78253	-1.83872	-2.00456	-0.993747	-0.464183	-0.732821	-1.1173	-0.99743	-0.489214		-1.29786	-1.10011	-1.07553		-3.44029	-3.57693	-4.01266	-1.99135	-1.37954	-1.66189	-2.1694
4806	SLC26A2	S26A2	Receptor, channel, transporter or cell surface protein	Sulfate transporter	3199.04	1283.55	2109.53	2640.57	2103.16	742.344	1844.33	1816.59	1991.78	1036.32	1985.91	1687.05	3269.81	1283.55	2157.3	2681.95	2687.48	944.789	2362.91	2325	2553.46	1325.9	2552.36	2156.95	-1.34907	-0.59998	-0.285926	-1.50819	-0.185688	-0.209023	-0.945478	-0.000620385	-0.243458		-1.26758	-0.262096	-0.246136		-2.54748	-1.5157	-1.21919	-2.84453	-1.13736	-1.15591	-1.92583
5586	UAP1	UAP1	Enzyme, misc.	UDP-N-acetylhexosamine pyrophosphorylase	6545.61	2722.86	3705.2	3836.21	7689.66	2800.65	5576.28	5435.34	8209.65	4285.52	5521.84	5645.81	6690.43	2722.86	3789.11	3896.32	9826.05	3564.42	7144.21	6956.52	10524.8	5483.03	7096.85	7218.37	-1.29697	-0.82024	-0.779986	-1.46294	-0.459838	-0.498246	-0.940743	-0.568538	-0.544045		-1.23355	-0.616205	-0.607426		-2.45713	-1.7657	-1.71711	-2.75671	-1.37539	-1.4125	-1.91952
5153	TAGLN	TAGL	Adhesion or extracellular matrix protein	Transgelin	3511.55	1724.21	5886.52	7592.64	4967.84	1758.98	14519.5	2103.2	4913.78	2311.9	11039.3	4616.99	3589.24	1724.21	6019.82	7711.6	6348.03	2238.67	18602	2691.81	6299.47	2957.92	14188.1	5902.98	-1.05774	0.746042	1.10335	-1.50367	1.55108	-1.23773	-1.09065	1.17137	-0.0937864		-1.21735	1.15617	-0.0760555		-2.08167	1.67719	2.14853	-2.83563	2.93036	-2.35828	-2.1297
2512	KCTD3	KCTD3	Unknown function	BTB/POZ domain-containing protein KCTD3	4729.84	2247.72	2425.36	2587.96	2336.47	986.731	1229.77	1384.9	2758.31	1109.96	1130.29	1315.91	4834.49	2247.72	2480.28	2628.51	2985.6	1255.82	1575.55	1772.49	3536.16	1420.12	1452.69	1682.44	-1.1049	-0.962857	-0.87912	-1.24939	-0.922167	-0.752244	-1.31617	-1.28346	-1.07163		-1.22349	-1.05616	-0.900998		-2.15084	-1.94917	-1.83925	-2.37741	-1.89496	-1.68441	-2.49004
4241	RASAL2	NGAP	GAP, Ras	Ras GTPase-activating protein nGAP	4328.51	1850.89	2610.58	2804.1	2255.22	909.249	1702.72	1816.31	2500.72	1181.28	1720.31	1733.24	4424.27	1850.89	2669.7	2848.03	2881.79	1157.21	2181.49	2324.64	3205.92	1511.37	2211	2216.01	-1.25722	-0.728762	-0.635473	-1.31631	-0.40165	-0.309957	-1.08488	-0.536037	-0.532773		-1.21947	-0.555483	-0.492734		-2.39035	-1.65722	-1.55345	-2.49028	-1.32102	-1.23967	-2.1212
5418	TPM4	TPM4	Adhesion or extracellular matrix protein	Tropomyosin alpha-4 chain	10947.1	5120.65	6204.88	7266.86	8243.07	3450.27	7386.21	4490.11	9774.16	4168.09	6218.8	4528.86	11189.3	5120.65	6345.39	7380.72	10533.2	4391.2	9463.06	5746.74	12530.5	5332.79	7992.6	5790.31	-1.12772	-0.818342	-0.600288	-1.26226	-0.154568	-0.87413	-1.23248	-0.648703	-1.11373		-1.20749	-0.540538	-0.862716		-2.18514	-1.76338	-1.51602	-2.39871	-1.11309	-1.8329	-2.3497
4193	RABIF	MSS4	GAP, Rab	Guanine nucleotide exchange factor MSS4	565.225	226.472	200.999	287.736	545.34	246.652	282.256	350.333	626.054	291.229	281.449	336.654	577.73	226.472	205.551	292.244	696.85	313.917	361.62	448.38	802.601	372.608	361.727	430.424	-1.35106	-1.4909	-0.983221	-1.15046	-0.946373	-0.636125	-1.10702	-1.14978	-0.898925		-1.20285	-1.19568	-0.839424		-2.551	-2.81064	-1.97687	-2.21985	-1.92702	-1.55415	-2.15401
3801	PM20D2	P20D2	Unknown function	Peptidase M20 domain-containing protein 2	5980.34	2756.52	2668.8	2540.89	2857.49	1241.58	1386.5	1393.5	3140.22	1336.05	1265.04	1559.89	6112.65	2756.52	2729.23	2580.7	3651.38	1580.17	1776.35	1783.49	4025.76	1709.39	1625.87	1994.37	-1.14895	-1.1633	-1.24404	-1.20836	-1.03952	-1.03374	-1.23578	-1.30805	-1.01333		-1.1977	-1.17029	-1.09703		-2.21752	-2.23969	-2.3686	-2.31075	-2.05555	-2.04732	-2.35509
3128	MUC4	MUC4	Receptor, channel, transporter or cell surface protein	Mucin-4	174.083	45.5468	97.4764	66.9142	307.782	220.188	323.726	300.492	358.687	229.378	314.914	282.89	177.934	45.5468	99.6837	67.9627	393.292	280.236	414.751	384.59	459.837	293.474	404.738	361.684	-1.96592	-0.835913	-1.38853	-0.48896	0.0766423	-0.0322803	-0.647888	-0.184135	-0.34639		-1.03426	-0.314468	-0.589066		-3.90662	-1.78499	-2.61811	-1.40343	1.05456	-1.02263	-1.56687
5900	YOD1	OTU1	Protease	Ubiquitin thioesterase OTU1	471.878	203.987	276.254	233.624	405.905	169.043	250.358	304.039	451.11	220.621	240.117	320.974	482.318	203.987	282.51	237.285	518.676	215.143	320.753	389.13	578.323	282.27	308.607	410.377	-1.2415	-0.771683	-1.02337	-1.26954	-0.69337	-0.41458	-1.0348	-0.906106	-0.494926		-1.18195	-0.790387	-0.644291		-2.36445	-1.70726	-2.03266	-2.41085	-1.61706	-1.33291	-2.04883
1738	FAM129A	FAM129A	Unknown function	Protein Niban	17986.4	8182.71	5082.14	7445.92	14206.3	6717.84	7150.54	5676.8	15624.7	6707.97	6518.84	7104.83	18384.3	8182.71	5197.22	7562.59	18153.1	8549.87	9161.12	7265.55	20030.9	8582.4	8378.22	9083.78	-1.16782	-1.82266	-1.28152	-1.08624	-0.986623	-1.32107	-1.22277	-1.25751	-1.14086		-1.15895	-1.3556	-1.24782		-2.24673	-3.53733	-2.43096	-2.1232	-1.98154	-2.49852	-2.33395
14	ABCB10	ABCB10	Mitochondrial protein	ATP-binding cassette sub-family B member 10, mitochondrial	5514.79	2273.63	3011.1	2760.72	4141.64	1658.83	2802.75	2342.98	3739.41	2203.7	2460.62	2483.82	5636.8	2273.63	3079.29	2803.98	5292.3	2111.21	3590.82	2998.71	4793.93	2819.49	3162.47	3175.65	-1.30988	-0.872281	-1.0074	-1.32583	-0.559582	-0.819554	-0.765773	-0.600159	-0.594158		-1.13383	-0.67734	-0.807038		-2.47921	-1.83055	-2.01029	-2.50676	-1.47384	-1.76486	-1.70028
3763	PKP2	PKP2	Receptor, channel, transporter or cell surface protein	Plakophilin-2	6000	2825.37	3331.92	2098.72	3046.94	1472.41	2068.9	1190.02	3404.18	1455.17	2024.06	1360.85	6132.74	2825.37	3407.37	2131.61	3893.46	1873.95	2650.64	1523.07	4364.16	1861.79	2601.38	1739.89	-1.11809	-0.847872	-1.52459	-1.05497	-0.554715	-1.35407	-1.22901	-0.746423	-1.32671		-1.13402	-0.716337	-1.40179		-2.1706	-1.79984	-2.87705	-2.07767	-1.46888	-2.55632	-2.34406
3217	NCEH1	AADACL1	Enzyme, misc.	Neutral cholesterol ester hydrolase 1	5326.3	2230.42	2488.79	2046.71	5612.98	2296.25	3812.23	3030.88	5326.23	3168.37	4136.05	3304.87	5444.13	2230.42	2545.15	2078.77	7172.42	2922.47	4884.15	3879.13	6828.22	4053.72	5315.78	4225.4	-1.28739	-1.09695	-1.38897	-1.29527	-0.554353	-0.886728	-0.752262	-0.361228	-0.692422		-1.11164	-0.670844	-0.989373		-2.44085	-2.13902	-2.61891	-2.45423	-1.46851	-1.84898	-1.68443
5302	TLR2	TLR2	Apoptosis	Toll-like receptor 2	1082.65	492.731	559.115	629.987	616.464	251.295	323.013	339.428	653.714	355.072	303.71	423.888	1106.61	492.731	571.776	639.858	787.734	319.826	413.837	434.422	838.061	454.291	390.338	541.956	-1.16727	-0.95262	-0.790318	-1.30042	-0.928645	-0.85861	-0.883439	-1.10233	-0.628882		-1.11704	-0.994533	-0.75927		-2.24586	-1.93538	-1.72946	-2.46301	-1.90349	-1.81329	-1.84477
3155	MYO1B	MYO1B	Motor or contractile protein	Unconventional myosin-Ib	22110.2	9184.94	9876.08	11054.4	16660.2	8105.13	10536.7	11226	19177.3	9748.48	10125.4	11173.6	22599.4	9184.94	10099.7	11227.6	21288.9	10315.5	13499.4	14367.8	24585.3	12472.5	13013.5	14285.9	-1.29894	-1.16197	-1.00924	-1.04529	-0.65721	-0.567264	-0.979039	-0.917781	-0.783203		-1.10776	-0.91232	-0.786569		-2.46048	-2.23762	-2.01285	-2.06378	-1.57703	-1.48171	-1.97115
4694	SERPINB1	ILEU	Unknown function	Leukocyte elastase inhibitor	15720	5784.01	4078.28	4487.25	12731.6	8082.67	7686.8	6388.87	16269.4	7649.7	7007.53	7278.83	16067.8	5784.01	4170.63	4557.56	16268.7	10286.9	9848.16	8176.9	20857.4	9787.29	9006.31	9306.25	-1.47403	-1.94583	-1.81784	-0.661293	-0.724177	-0.992477	-1.09158	-1.21155	-1.16429		-1.07563	-1.29385	-1.32487		-2.77796	-3.8526	-3.52552	-1.5815	-1.65196	-1.9896	-2.13107
1870	FOSL1	FOSL1	Transcriptional regulator	Fos-related antigen 1	1534.1	567.87	592.966	766.033	1054.99	529.681	585.335	839.396	1153.7	688.853	594.386	885.935	1568.04	567.87	606.393	778.035	1348.1	674.131	749.918	1074.32	1479.05	881.342	763.924	1132.7	-1.46533	-1.37064	-1.01106	-0.999824	-0.84612	-0.327508	-0.746895	-0.953168	-0.384904		-1.07068	-1.05664	-0.574489		-2.76127	-2.58585	-2.01538	-1.99976	-1.79766	-1.25484	-1.67818
39	ABT1	ABT1	Transcriptional regulator	Activator of basal transcription 1	1095.24	467.14	550.019	652.579	1466.78	677.684	879.095	972.968	1516.95	814.565	878.47	1028.49	1119.47	467.14	562.474	662.804	1874.29	862.496	1126.28	1245.27	1944.73	1042.18	1129.04	1314.96	-1.26089	-0.992959	-0.756165	-1.11976	-0.734784	-0.589888	-0.89996	-0.784472	-0.564546		-1.09354	-0.837405	-0.636866		-2.39644	-1.99026	-1.68899	-2.1731	-1.66415	-1.50513	-1.86601
1628	EPHA1	EPHA1	Protein kinase, Tyr (receptor)	Ephrin type-A receptor 1	1095.33	447.782	652.895	661.588	723.851	336.571	503.967	539.902	731.67	422.001	430.521	528.612	1119.56	447.782	667.68	671.954	924.956	428.358	645.672	691.003	938.001	539.922	553.32	675.849	-1.32206	-0.745703	-0.736497	-1.11057	-0.518584	-0.420692	-0.796839	-0.761474	-0.472889		-1.07649	-0.675254	-0.543359		-2.50023	-1.67679	-1.66613	-2.15931	-1.43255	-1.33857	-1.73729
140	AHNAK	AHNAK	Adaptor/scaffold	Neuroblast differentiation-associated protein AHNAK	252545	122003	122151	142225	200236	97291.3	128921	128654	234692	106193	142028	138650	258132	122003	124917	144453	255866	123824	165171	164660	300875	135867	182539	177269	-1.08119	-1.04714	-0.837507	-1.0471	-0.631433	-0.635901	-1.14697	-0.720958	-0.763225		-1.09175	-0.799844	-0.745544		-2.11578	-2.06643	-1.78696	-2.06637	-1.5491	-1.55391	-2.21448
4643	SDF4	CAB45	Calcium-binding protein	45 kDa calcium-binding protein	3662.85	1453.97	1671.92	1615.79	4214.81	2293.15	2365.81	2412.37	4632.26	2349.32	2215.24	2354.72	3743.89	1453.97	1709.78	1641.1	5385.8	2918.52	3031.03	3087.51	5938.56	3005.8	2847.09	3010.59	-1.36453	-1.13073	-1.18987	-0.883922	-0.829354	-0.802718	-0.982361	-1.06062	-0.980066		-1.07694	-1.0069	-0.990885		-2.57493	-2.1897	-2.28132	-1.84539	-1.77689	-1.74438	-1.9757
3769	PLAU	uPA	Protease	Urokinase-type plasminogen activator	3181	1704.34	1778.93	1329.57	1449.95	536.806	849.916	685.656	1268.66	719.312	868.298	874.216	3251.38	1704.34	1819.21	1350.41	1852.79	683.2	1088.89	877.549	1626.42	920.312	1115.97	1117.72	-0.931837	-0.837738	-1.26766	-1.43932	-0.766834	-1.07815	-0.821506	-0.543408	-0.541147		-1.06422	-0.715993	-0.962318		-1.9077	-1.78725	-2.40771	-2.71193	-1.70153	-2.11132	-1.76725
4090	PTK2B	FAK2	Protein kinase, Tyr (non-receptor)	Protein-tyrosine kinase 2-beta	2788.46	1583.04	1658.28	1368.44	2404.35	1013.3	1305.18	1145.12	2703.88	1235.71	1250.45	1412.92	2850.15	1583.04	1695.83	1389.88	3072.34	1289.64	1672.17	1465.6	3466.38	1581	1607.12	1806.47	-0.848344	-0.749048	-1.03608	-1.25237	-0.877621	-1.06785	-1.13259	-1.10895	-0.940253		-1.07777	-0.911873	-1.01473		-1.80043	-1.68068	-2.05065	-2.38233	-1.83734	-2.0963	-2.19252
3525	OSTC	OSTC	Endoplasmic reticulum or golgi	Oligosaccharyltransferase complex subunit OSTC	2101.81	843.046	665.421	614.018	1224.34	615.142	651.711	665.221	1219.54	698.888	597.952	815.122	2148.31	843.046	680.489	623.639	1564.5	782.898	834.958	851.395	1563.45	894.181	768.508	1042.16	-1.34952	-1.65856	-1.78442	-0.998803	-0.905924	-0.8778	-0.806094	-1.0246	-0.585152		-1.05147	-1.19636	-1.08246		-2.54827	-3.15701	-3.44479	-1.99834	-1.87374	-1.83757	-1.74847
4785	SLC1A5	AAAT	Receptor, channel, transporter or cell surface protein	Neutral amino acid transporter B(0)	6727.66	2829.68	3750.57	5135.91	7578.86	3447.54	4912.33	5695.55	7067.54	4295.93	4714.04	6451.9	6876.5	2829.68	3835.5	5216.39	9684.46	4387.73	6293.57	7289.55	9060.59	5496.36	6058.64	8248.98	-1.28104	-0.84226	-0.398624	-1.1422	-0.621794	-0.409842	-0.721127	-0.58061	-0.135388		-1.04812	-0.681555	-0.314618		-2.43013	-1.79286	-1.31825	-2.20717	-1.53879	-1.32854	-1.64847
761	CCND1	CCND1	Cell cycle regulation	G1/S-specific cyclin-D1	832.139	314.174	577.802	802.364	818.366	498.448	650.513	1121.19	1033.92	537.374	598.912	1107.62	850.549	314.174	590.886	814.936	1045.73	634.38	833.423	1434.97	1325.48	687.534	769.742	1416.13	-1.43683	-0.525514	-0.0617067	-0.72109	-0.327389	0.45651	-0.947012	-0.784069	0.0954344		-1.03498	-0.545657	0.163412		-2.70726	-1.43945	-1.0437	-1.64843	-1.25474	1.37222	-1.92788
2661	LIG4	DNLI4	Enzyme, misc.	DNA ligase 4	1777.3	827.894	979.348	868.136	779.662	370.125	504.228	517.516	842.49	432.132	450.517	482.297	1816.62	827.894	1001.52	881.739	996.272	471.062	646.006	662.352	1080.07	552.885	579.019	616.634	-1.13374	-0.859056	-1.04283	-1.08062	-0.624993	-0.588943	-0.966077	-0.899445	-0.808642		-1.06015	-0.794498	-0.813472		-2.19426	-1.81385	-2.06027	-2.11495	-1.5422	-1.50414	-1.95352
3624	PDCD2L	PDCD2L	Unknown function	Programmed cell death protein 2-like	1546.9	695.899	773.818	1090.28	1240.19	602.275	710.77	1067.63	1424.88	752.888	710.263	1024.63	1581.12	695.899	791.341	1107.36	1584.75	766.522	910.623	1366.42	1826.7	963.271	912.853	1310.02	-1.184	-0.998575	-0.513821	-1.04786	-0.799329	-0.213849	-0.923224	-1.00078	-0.479648		-1.05169	-0.932895	-0.402439		-2.27206	-1.99803	-1.42783	-2.06745	-1.74029	-1.15978	-1.89635
3296	NENF	NENF	Secreted protein	Neudesin	3088.8	1604.03	1696.32	1931.41	1611.31	955.049	971.191	1262.02	2122.61	847.773	973.826	1064.91	3157.13	1604.03	1734.73	1961.68	2058.97	1215.5	1244.27	1615.22	2721.19	1084.67	1251.59	1361.52	-0.976911	-0.863903	-0.686529	-0.760373	-0.726626	-0.350197	-1.32698	-1.12047	-0.999016		-1.02142	-0.903667	-0.678581		-1.96825	-1.81995	-1.60941	-1.69393	-1.65476	-1.27474	-2.50877
5247	TGM2	TGM2	Enzyme, misc.	Protein-glutamine gamma-glutamyltransferase 2	7046.38	2477.8	2560.82	2851.01	5747.96	3884.32	7188.16	2035.3	7210.73	4074.44	7269.97	2852.91	7202.27	2477.8	2618.81	2895.68	7344.9	4943.62	9209.32	2604.91	9244.15	5212.98	9343.6	3647.54	-1.53939	-1.45954	-1.31455	-0.571174	0.326352	-1.49551	-0.826433	0.015438	-1.34162		-0.978999	-0.372583	-1.38389		-2.90672	-2.7502	-2.48725	-1.48573	1.25384	-2.81963	-1.7733
690	CAPN2	CAN2	Protease	Calpain-2 catalytic subunit	6780.39	2902.67	3537.78	3834.11	11608.4	6405.2	8630.65	8961.77	12046.4	6358.72	8825.86	7930.85	6930.4	2902.67	3617.89	3894.18	14833.5	8151.98	11057.4	11469.9	15443.5	8135.56	11343.3	10139.9	-1.25556	-0.937791	-0.831618	-0.863641	-0.423851	-0.371014	-0.924688	-0.445164	-0.606963		-1.01463	-0.602268	-0.603198		-2.3876	-1.91559	-1.77968	-1.81963	-1.3415	-1.29326	-1.89827
3719	PHLDA2	PHLA2	Unknown function	Pleckstrin homology-like domain family A member 2	1494.93	626.129	676.281	1052.99	1668.9	745.798	962.466	1425.56	1458.58	1047.66	720.427	1447.52	1528	626.129	691.595	1069.49	2132.57	949.186	1233.09	1824.53	1869.9	1340.41	925.916	1850.71	-1.28711	-1.14364	-0.514718	-1.16783	-0.790311	-0.225064	-0.48029	-1.01401	-0.0148853		-0.97841	-0.982655	-0.251556		-2.44039	-2.20938	-1.42871	-2.24673	-1.72945	-1.16883	-1.39502
4293	RBPMS	RBPMS	Adhesion or extracellular matrix protein	RNA-binding protein with multiple splicing	2233.69	1048.9	1135.98	1290.65	1970.69	794.083	1118.97	1217.3	2120.07	1506.66	979.582	1244.64	2283.11	1048.9	1161.7	1310.87	2518.2	1010.64	1433.59	1557.98	2717.93	1927.67	1258.99	1591.32	-1.12212	-0.974757	-0.800474	-1.31712	-0.812753	-0.692715	-0.49565	-1.11024	-0.772286		-0.978297	-0.965917	-0.755159		-2.17666	-1.96531	-1.74167	-2.49169	-1.75656	-1.61632	-1.40996
1225	CYR61	CYR61	Secreted protein	Protein CYR61	4930.42	2945.85	3487.31	2644.75	3340.25	1360.46	3003.7	2115.8	3575.16	1921.73	3304.2	2231.35	5039.5	2945.85	3566.28	2686.19	4268.26	1731.47	3848.28	2707.94	4583.36	2458.73	4246.66	2852.86	-0.774597	-0.498863	-0.907721	-1.30165	-0.149437	-0.656453	-0.898492	-0.110075	-0.683998		-0.991581	-0.252792	-0.749391		-1.71071	-1.4131	-1.87608	-2.46511	-1.10914	-1.5762	-1.86412
113	ADSS	ADSS	Enzyme, misc.	Adenylosuccinate synthetase isozyme 2	9320.5	4700.29	5162.16	6155.1	15038.9	7209.87	9654.26	11346.3	15691.3	8249.51	8981.39	10828	9526.7	4700.29	5279.06	6251.54	19217	9176.08	12368.8	14521.7	20116.2	10554.7	11543.2	13844	-1.01923	-0.851697	-0.607766	-1.06644	-0.635678	-0.404176	-0.930471	-0.801316	-0.539098		-1.00538	-0.762897	-0.517013		-2.02683	-1.80462	-1.5239	-2.09425	-1.55367	-1.32333	-1.9059
4728	SGK2	SGK2	Protein kinase, Ser/Thr (non-receptor)	Serine/threonine-protein kinase Sgk2	501.087	322.819	213.741	470.199	177.861	96.6932	104.727	127.986	239.895	93.619	99.6047	106.348	512.173	322.819	218.581	477.566	227.276	123.063	134.175	163.805	307.545	119.779	128.015	135.97	-0.665904	-1.22846	-0.10093	-0.885054	-0.760334	-0.472469	-1.36042	-1.26448	-1.17751		-0.970459	-1.08443	-0.583635		-1.58656	-2.34317	-1.07246	-1.84683	-1.69388	-1.38748	-2.5676
2150	HACL1	HACL1	Enzyme, misc.	2-hydroxyacyl-CoA lyase 1	2533.64	5210.05	4431.5	3791.45	1952.04	3946.8	3103.05	2374.49	1793.46	3561.11	3132.63	2543.43	2589.7	5210.05	4531.85	3850.85	2494.37	5023.14	3975.56	3039.04	2299.22	4556.21	4026.15	3251.87	1.00851	0.807318	0.572395	1.00991	0.672484	0.284938	0.986689	0.808257	0.500125		1.0017	0.762686	0.452486		2.01184	1.74996	1.48699	2.01379	1.59381	1.21836	1.98163
3142	MYEF2	MYEF2	Unknown function	Myelin expression factor 2	1903.09	4996.09	4915.71	5593.75	2189.16	3429.67	3171.86	3906.99	1902.64	3600.24	3964.09	3783.97	1945.2	4996.09	5027.03	5681.39	2797.37	4364.98	4063.72	5000.42	2439.18	4606.27	5094.78	4837.94	1.36088	1.36979	1.54633	0.641903	0.53873	0.837978	0.9172	1.06262	0.987995		0.973329	0.99038	1.1241		2.56842	2.58433	2.92073	1.56039	1.45269	1.78754	1.88845
1342	DHTKD1	DHTK1	Enzyme, misc.	Probable 2-oxoglutarate dehydrogenase E1 component DHKTD1, mitochondrial	2126.67	5058.98	4009.87	2726.56	2856.16	5905.87	5022.53	3525.15	3198.44	5364.36	5492.17	4003.8	2173.72	5058.98	4100.68	2769.28	3649.68	7516.47	6434.76	4511.73	4100.4	6863.35	7058.72	5119	1.21868	0.915698	0.349347	1.04229	0.818115	0.30591	0.743148	0.783642	0.320098		1.00137	0.839152	0.325118		2.32734	1.88648	1.27398	2.05949	1.7631	1.2362	1.67382
4966	SPG7	SPG7	Protease	Paraplegin	1212.97	2295.45	2076.39	2008.91	972.154	1869.15	1486.76	1442.13	736.622	1697.5	1541.01	1510.5	1239.81	2295.45	2123.4	2040.38	1242.24	2378.89	1904.8	1845.74	944.349	2171.84	1980.55	1931.23	0.888662	0.776265	0.718725	0.937342	0.616693	0.571249	1.20152	1.06851	1.03213		1.00918	0.82049	0.774035		1.85146	1.71269	1.64573	1.915	1.53336	1.48581	2.29982
1912	GALE	GALE	Enzyme, misc.	UDP-glucose 4-epimerase	2086.54	4461.4	2890.33	3815.78	3519.98	7680.56	5526.4	5778.74	3600.78	6631.8	6016.82	5552.21	2132.7	4461.4	2955.78	3875.56	4497.92	9775.14	7080.31	7396.02	4616.2	8484.94	7733.01	7098.69	1.06481	0.470857	0.861725	1.11986	0.654554	0.71749	0.8782	0.744326	0.620848		1.02096	0.623246	0.733355		2.0919	1.38593	1.81721	2.17326	1.57413	1.64432	1.83808
2234	HLA-B	1B51	Receptor, channel, transporter or cell surface protein	HLA class I histocompatibility antigen, B-51 alpha chain	1653.45	3297.94	2921.99	2587.01	1738.83	4057.36	4259.02	2686.83	1895.62	3520.91	4079.36	3885.68	1690.03	3297.94	2988.16	2627.55	2221.92	5163.85	5456.56	3438.79	2430.19	4504.77	5242.93	4967.99	0.964512	0.822205	0.636664	1.21664	1.29619	0.630094	0.890386	1.1093	1.03159		1.02385	1.0759	0.766117		1.9514	1.76811	1.55473	2.32405	2.45579	1.54767	1.85367
1374	DLG1	DLG1	Adaptor/scaffold	Disks large homolog 1	1795.93	3928.53	3576.97	3539.76	3227.24	6926.54	6475.64	5421.49	3380.63	6325.16	6487.64	5599.68	1835.66	3928.53	3657.97	3595.22	4123.85	8815.49	8296.44	6938.79	4333.97	8092.62	8338.13	7159.39	1.09769	0.994743	0.969781	1.09605	1.0085	0.750692	0.900917	0.944034	0.724147		1.03155	0.982426	0.814873		2.14012	1.99273	1.95854	2.13768	2.01182	1.6826	1.86725
880	CEP97	CEP97	Unknown function	Centrosomal protein of 97 kDa	275.523	537.332	419.631	453.346	355.36	764.004	744.465	528.665	317.624	668.323	756.403	548.741	281.619	537.332	429.133	460.449	454.088	972.357	953.792	676.621	407.194	855.075	972.154	701.584	0.93207	0.607683	0.709298	1.09851	1.0707	0.575377	1.07033	1.25547	0.784899		1.03364	0.977951	0.689858		1.90801	1.52381	1.63501	2.14134	2.10046	1.49007	2.09992
3901	PPL	PEPL	Cytoskeletal protein	Periplakin	18765.4	38481.7	30179.3	29738.3	11941.2	27389.4	22550.8	18712.8	12678.2	23646.9	24273.2	20014.7	19180.6	38481.7	30862.7	30204.3	15258.7	34858.8	28891.6	23949.9	16253.5	30254.6	31196.8	25589.5	1.00453	0.686217	0.655106	1.19189	0.921013	0.650385	0.896406	0.940648	0.654805		1.03094	0.849293	0.653432		2.00628	1.60906	1.57473	2.28451	1.89344	1.56959	1.86142
5257	THNSL1	THNS1	Unknown function	Threonine synthase-like 1	884.355	1971.09	1874.65	1485.82	684.394	1481.13	1266.94	1010.51	681.238	1279.58	1279.52	887.029	903.92	1971.09	1917.1	1509.1	874.537	1885.06	1623.17	1293.32	873.348	1637.13	1644.47	1134.1	1.12473	1.08466	0.739424	1.10802	0.892224	0.56449	0.906543	0.912999	0.376919		1.04643	0.963294	0.560278		2.1806	2.12087	1.66951	2.15549	1.85603	1.47886	1.87455
1128	CRELD1	CREL1	Receptor, channel, transporter or cell surface protein	Cysteine-rich with EGF-like domain protein 1	526.713	930.12	561.664	739.898	159.788	325.87	247.576	196.233	124.197	310.106	238.007	246.199	538.366	930.12	574.382	751.491	204.181	414.739	317.19	251.152	159.221	396.76	305.894	314.775	0.788831	0.0934248	0.481169	1.02235	0.635495	0.29871	1.31724	0.942004	0.983292		1.04281	0.556975	0.587724		1.72767	1.0669	1.39587	2.03123	1.55347	1.23004	2.49189
2275	HNRNPLL	HNRLL	RNA-binding	Heterogeneous nuclear ribonucleoprotein L-like	1352.86	3860.41	4611.25	4121.4	1929.49	3320.58	3079.42	2803.15	1666.09	3054.63	3232.05	2546.38	1382.79	3860.41	4715.67	4185.98	2465.55	4226.15	3945.29	3587.66	2135.93	3908.2	4153.93	3255.64	1.48117	1.76988	1.59798	0.777433	0.678222	0.541133	0.871638	0.959612	0.608076		1.04342	1.13591	0.915731		2.79176	3.41026	3.0272	1.71408	1.60017	1.45511	1.82974
3671	PEX14	PEX14	Adaptor/scaffold	Peroxisomal membrane protein PEX14	349.113	773.311	588.826	622.435	604.119	1042.37	883.069	842.606	394.633	978.814	914.3	868.876	356.837	773.311	602.16	632.188	771.96	1326.63	1131.37	1078.42	505.92	1252.33	1175.09	1110.89	1.11578	0.754883	0.825089	0.78117	0.551473	0.482327	1.30763	1.21579	1.13473		1.0682	0.840715	0.81405		2.16713	1.68749	1.77164	1.71852	1.46558	1.39699	2.47535
2769	MAP2	MAP2	Cytoskeletal protein	Microtubule-associated protein 2	523.395	1553.31	3290.98	994.847	725.391	1318.37	2409.05	1665.99	781.811	1306.57	2681.14	1337.18	534.975	1553.31	3365.5	1010.43	926.924	1677.91	3086.43	2132.24	1002.28	1671.67	3445.89	1709.63	1.53781	2.65328	0.917433	0.85614	1.73541	1.20185	0.737998	1.78159	0.770396		1.04398	2.05676	0.963226		2.90353	6.29096	1.88875	1.81019	3.32975	2.30034	1.66786
2142	H1FX	H1X	DNA-binding	Histone H1x	1212.2	3175.39	3163.28	3642.35	2667.99	4554.06	5557.4	3058.46	2142.19	4557.77	4788.26	4330.69	1239.01	3175.39	3234.92	3699.42	3409.23	5796	7120.02	3914.43	2746.28	5831.37	6154.03	5536.94	1.35774	1.38454	1.57811	0.765612	1.06243	0.199354	1.08635	1.16405	1.01161		1.0699	1.20367	0.92969		2.56283	2.61088	2.98578	1.70009	2.08845	1.14818	2.12337
3412	NT5C	NT5C	Enzyme, misc.	5'(3')-deoxyribonucleotidase, cytosolic type	441.889	1072.23	657.065	983.092	426.859	908.584	483.723	786.136	398.391	761.241	506.039	712.429	451.665	1072.23	671.945	998.496	545.452	1156.37	619.735	1006.15	510.737	973.957	650.378	910.867	1.24729	0.57309	1.1445	1.08407	0.184199	0.883321	0.931278	0.348699	0.834659		1.08755	0.368662	0.954161		2.37395	1.48771	2.2107	2.12001	1.13619	1.84462	1.90696
3556	PAFAH2	PAFA2	Enzyme, misc.	Platelet-activating factor acetylhydrolase 2, cytoplasmic	480.453	1156.96	899.247	965.479	488.305	1016.65	808.927	725.7	469.902	928.362	853.562	779.549	491.082	1156.96	919.61	980.606	623.968	1293.9	1036.38	928.8	602.414	1187.78	1097.03	996.682	1.2363	0.905058	0.997709	1.05219	0.732009	0.573895	0.979438	0.86477	0.726378		1.08931	0.833945	0.765994		2.35593	1.87262	1.99683	2.07367	1.66095	1.48854	1.9717
47	ACAD9	ACAD9	Enzyme, misc.	Acyl-CoA dehydrogenase family member 9, mitochondrial	3958.14	9855.04	8795.03	6713.27	4604.21	9602.26	8328.2	6094.77	4130.59	7815.07	9054.62	6420.75	4045.71	9855.04	8994.19	6818.46	5883.38	12220.9	10669.9	7800.5	5295.42	9998.86	11637.3	8209.15	1.28447	1.1526	0.753053	1.05463	0.858831	0.406922	0.91702	1.13594	0.63249		1.08538	1.04912	0.597488		2.43593	2.22314	1.68536	2.07719	1.81357	1.32585	1.88821
46	ACAD8	ACAD8	Mitochondrial protein	Isobutyryl-CoA dehydrogenase, mitochondrial	1509.68	4026.86	3484.92	2817.38	1304.1	2557.77	2161.38	1743.49	1276.74	2356.88	2312.49	1681.52	1543.08	4026.86	3563.83	2861.52	1666.42	3255.3	2769.11	2231.44	1636.78	3015.47	2972.09	2149.88	1.38384	1.20761	0.890967	0.966041	0.732672	0.421226	0.881523	0.860616	0.393397		1.07713	0.933633	0.56853		2.60962	2.30955	1.85442	1.95347	1.66171	1.33906	1.84232
3327	NIPSNAP3A	NIPSNAP3A	Vesicle protein	Protein NipSnap homolog 3A	1466.82	2495.83	556.897	1943.19	804.952	2158.65	1347.99	1056.39	984.898	2054.37	1288.77	1186.71	1499.27	2495.83	569.508	1973.64	1028.59	2747.34	1727.02	1352.03	1262.64	2628.43	1656.37	1517.25	0.735261	-1.39647	0.396596	1.41737	0.747616	0.394464	1.05776	0.391583	0.265018		1.07013	-0.085758	0.352026		1.6647	-2.63257	1.3164	2.67098	1.67902	1.31445	2.0817
2629	LARS2	LARS2	Translation	Probable leucine--tRNA ligase, mitochondrial	3100.36	6455.91	6558.72	6151.92	2675.64	5460.51	5196.36	4819.03	2059.05	4869.95	5213.24	4559.98	3168.95	6455.91	6707.24	6248.31	3419	6949.66	6657.47	6167.72	2639.71	6230.78	6700.23	5830.1	1.02662	1.08171	0.979461	1.02337	0.9614	0.851164	1.23903	1.34383	1.14314		1.09634	1.12898	0.991256		2.03724	2.11655	1.97173	2.03266	1.9472	1.80396	2.36041
5269	THYN1	THYN1	Unknown function	Thymocyte nuclear protein 1	2172.97	5277.26	4993.81	4229.53	1778.59	3510.76	3167.97	2992.14	1518.2	3193.3	3479.6	2450.65	2221.05	5277.26	5106.89	4295.8	2272.72	4468.19	4058.73	3829.55	1946.33	4085.62	4472.09	3133.25	1.24855	1.20121	0.951688	0.975267	0.836606	0.752751	1.0698	1.2002	0.686904		1.09787	1.07934	0.797115		2.37602	2.29932	1.93413	1.966	1.78584	1.685	2.09914
1253	DCAKD	DCAKD	Kinase, other	Dephospho-CoA kinase domain-containing protein	154.001	410.703	347.884	398.145	457.508	736.054	605.747	736.28	340.224	768.681	616.239	704.529	157.408	410.703	355.762	404.383	584.615	936.784	776.07	942.34	436.167	983.477	792.011	900.765	1.38359	1.1764	1.36121	0.680229	0.408699	0.68876	1.17301	0.860639	1.04627		1.07894	0.815247	1.03208		2.60916	2.26013	2.56901	1.60239	1.32749	1.6119	2.25482
2353	IFI35	IFI35	Unknown function	Interferon-induced 35 kDa protein	2411.99	5119.21	3246.92	2917.2	1491.26	3602.6	2181.69	1792.61	1448.03	3060.58	2378.93	2255.42	2465.35	5119.21	3320.44	2962.91	1905.57	4585.08	2795.14	2294.3	1856.38	3915.81	3057.48	2883.63	1.05413	0.429584	0.265223	1.26673	0.552699	0.267832	1.07682	0.719851	0.635395		1.13256	0.567378	0.389483		2.07647	1.34685	1.20182	2.40615	1.46683	1.204	2.10938
4913	SNTA1	SNTA1	Adaptor/scaffold	Alpha-1-syntrophin	303.883	995.604	767.703	695.279	600.001	938.545	810.589	857.675	500.621	960.158	807.294	871.318	310.606	995.604	785.088	706.173	766.697	1194.5	1038.51	1097.71	641.796	1228.46	1037.56	1114.01	1.68048	1.33777	1.18493	0.639675	0.437786	0.517769	0.936662	0.693009	0.795578		1.08561	0.822854	0.83276		3.20535	2.5276	2.27353	1.55798	1.35452	1.43174	1.91409
2800	MARCKS	MARCKS	Adhesion or extracellular matrix protein	Myristoylated alanine-rich C-kinase substrate	1689.07	4116.52	4779.89	4465.18	1340.22	2619.81	3041.47	2560.02	1053.31	2563.69	3115.13	2551.38	1726.44	4116.52	4888.13	4535.15	1712.57	3334.27	3896.66	3276.48	1350.35	3280.07	4003.67	3262.04	1.25363	1.50148	1.39335	0.961205	1.18607	0.935983	1.2804	1.56799	1.27244		1.16508	1.41852	1.20059		2.3844	2.83134	2.62688	1.94694	2.27533	1.91319	2.42906
45	ACAD11	ACAD11	Enzyme, misc.	Acyl-CoA dehydrogenase family member 11	286.829	613.913	365.835	425.218	198.073	469.587	254.802	264.653	149.936	354.352	280.567	260.364	293.174	613.913	374.119	431.88	253.103	597.649	326.447	338.72	192.218	453.37	360.593	332.884	1.06628	0.351738	0.558873	1.23958	0.367127	0.420371	1.23794	0.907627	0.792275		1.18127	0.542164	0.590506		2.09402	1.2761	1.47312	2.36129	1.28978	1.33827	2.35862
3752	PIR	PIR	Transcriptional regulator	Pirin	627.521	2080.21	1580.08	1666.41	1197.78	2255.23	1668.43	1965.64	1147.85	1995.39	1816.3	1984	641.404	2080.21	1615.86	1692.52	1530.55	2870.25	2137.55	2515.76	1471.55	2552.96	2334.36	2536.61	1.69743	1.333	1.39986	0.907129	0.48191	0.716943	0.79484	0.665696	0.78557		1.13313	0.826868	0.967459		3.24322	2.51926	2.63877	1.87531	1.39659	1.6437	1.73488
188	ALDH5A1	ALDH5A1	Enzyme, misc.	Succinate-semialdehyde dehydrogenase, mitochondrial	1073.93	2894.49	1604.69	2601.71	1135.75	2462.93	1205.16	2053.08	900.491	1893.63	1116.99	2254.23	1097.69	2894.49	1641.03	2642.47	1451.3	3134.6	1544.03	2627.67	1154.43	2422.78	1435.59	2882.12	1.39884	0.580131	1.26742	1.11094	0.0893537	0.856443	1.06948	0.31446	1.31995		1.19308	0.327982	1.14794		2.63689	1.49498	2.4073	2.15986	1.06389	1.81057	2.09868
1517	EEFSEC	EEFSEC	Translation	Selenocysteine-specific elongation factor	1864.56	4993.25	4939.72	4537.25	1429.14	3164.89	2751.38	2405.95	1301.49	2771.75	2899.27	2334.24	1905.81	4993.25	5051.58	4608.34	1826.2	4028	3525.01	3079.3	1668.51	3546.28	3726.24	2984.41	1.38958	1.40633	1.27384	1.14122	0.948785	0.753762	1.08774	1.15916	0.838884		1.20618	1.17142	0.955497		2.62002	2.65062	2.41805	2.20568	1.93025	1.68618	2.12541
1973	GGCX	GGCX	Enzyme, misc.	Vitamin K-dependent gamma-carboxylase	576.254	1738.2	1381.3	1147.2	610.362	1005.63	1132.16	807.298	453.325	1090.91	1182.86	831.154	589.003	1738.2	1412.58	1165.18	779.937	1279.87	1450.5	1033.23	581.163	1395.74	1520.25	1062.66	1.56125	1.26199	0.984203	0.714572	0.895121	0.405739	1.26402	1.38729	0.870666		1.17995	1.18147	0.753536		2.9511	2.39826	1.97822	1.641	1.85977	1.32477	2.40164
1081	COQ9	COQ9	Mitochondrial protein	Ubiquinone biosynthesis protein COQ9, mitochondrial	1655.51	3473.83	2568.06	2801.78	576.538	1944.75	1372.7	1222.47	892.439	1494.6	1310.55	1309.08	1692.14	3473.83	2626.21	2845.68	736.715	2475.1	1758.67	1564.6	1144.11	1912.25	1684.36	1673.71	1.03768	0.63414	0.749928	1.74831	1.25531	1.08661	0.741047	0.557978	0.548826		1.17568	0.815809	0.795122		2.05293	1.55201	1.68171	3.35965	2.38718	2.12375	1.67139
73	ACSF2	ACSF2	Enzyme, misc.	Acyl-CoA synthetase family member 2, mitochondrial	2849.07	5997.77	2845.21	6999.56	2851.31	7339.73	3395.78	7741.75	2566.03	6379.57	2842.94	7712.86	2912.11	5997.77	2909.64	7109.23	3643.48	9341.36	4350.59	9908.42	3289.65	8162.24	3653.84	9861.17	1.04236	-0.00122374	1.28763	1.35832	0.255895	1.44334	1.31103	0.151477	1.58382		1.23724	0.135383	1.43826		2.0596	-1.00085	2.44127	2.56386	1.19408	2.71949	2.48119
1905	G6PD	G6PD	Cell development/differentiation	Glucose-6-phosphate 1-dehydrogenase	10802.3	32322.2	20346.9	15324.7	16892.6	39744.9	26537.6	23781.1	16399.5	31023.8	30198.9	21413	11041.3	32322.2	20807.6	15564.8	21585.8	50583.8	33999.3	30436.6	21024.2	39692.9	38812.7	27377.3	1.54962	0.914202	0.49538	1.22859	0.655423	0.495725	0.916829	0.884476	0.380929		1.23168	0.818034	0.457345		2.92739	1.88453	1.40969	2.34338	1.57508	1.41003	1.88796
3326	NIPSNAP1	NIPS1	Mitochondrial protein	Protein NipSnap homolog 1	1744.8	4324.63	3396.57	3291.88	2411.75	5800.33	4514.81	4036.91	2054.2	5002.38	3900.51	3769.53	1783.4	4324.63	3473.49	3343.46	3081.79	7382.15	5784.27	5166.71	2633.49	6400.21	5013.06	4819.47	1.27795	0.961756	0.906713	1.26027	0.908365	0.745477	1.28114	0.928717	0.8719		1.27312	0.932946	0.841363		2.42494	1.94768	1.87477	2.39541	1.87692	1.67653	2.43031
71	ACP2	ACP2	PHOSPHATASE	Lysosomal acid phosphatase	358.495	958.741	834.031	800.549	799.312	1782.57	1383.28	1210.39	599.356	1503.61	1318.29	1206.34	366.426	958.741	852.917	813.093	1021.38	2268.7	1772.23	1549.14	768.374	1923.77	1694.31	1542.35	1.38762	1.21888	1.1499	1.15134	0.79504	0.600947	1.32405	1.14082	1.00525		1.28767	1.05158	0.918698		2.61646	2.32766	2.21898	2.22121	1.73513	1.51671	2.50369
1122	CPT2	CPT2	Enzyme, misc.	Carnitine O-palmitoyltransferase 2, mitochondrial	3824.05	10903.3	7610.22	6186.96	2989.09	7345.15	4597.05	3963.29	2823.47	5958.46	4884.68	3928.02	3908.65	10903.3	7782.55	6283.9	3819.54	9348.26	5889.64	5072.49	3619.69	7623.46	6277.95	5022.11	1.48003	0.993572	0.684991	1.2913	0.624781	0.409296	1.07458	0.794427	0.472428		1.28197	0.80426	0.522238		2.78954	1.99111	1.60769	2.44748	1.54198	1.32804	2.10611
1121	CPT1A	CPT1A	Enzyme, misc.	Carnitine O-palmitoyltransferase 1, liver isoform	4130.85	11515.9	10033.2	15758.8	6881.83	13478.8	13394.9	18666.2	4607.21	12895.3	14080.1	18002.1	4222.24	11515.9	10260.4	16005.7	8793.78	17154.6	17161.2	23890.2	5906.44	16498.7	18096.1	23016.4	1.44755	1.28101	1.9225	0.964039	0.964598	1.44186	1.48199	1.61532	1.9623		1.29786	1.28698	1.77556		2.72745	2.43009	3.79081	1.95076	1.95152	2.71671	2.79334
2539	KIAA1217	SKT	Cell development/differentiation	Sickle tail protein homolog	2458.81	6869.63	4931.64	3826.3	1466.72	3686.33	2301.68	1575.59	1321.51	3133.91	2357.12	1792.73	2513.2	6869.63	5043.32	3886.25	1874.22	4691.64	2948.87	2016.54	1694.18	4009.63	3029.45	2292.06	1.4507	1.00485	0.628851	1.3238	0.65387	0.105592	1.24288	0.838469	0.436061		1.33913	0.832395	0.390168		2.73341	2.00673	1.54633	2.50325	1.57338	1.07594	2.36671
4848	SLPI	SLPI	Secreted protein	Antileukoproteinase	933.673	2238.61	1281.75	1436.38	689.012	1819.37	917.842	1007.7	490.239	1358.94	766.645	1184.35	954.33	2238.61	1310.77	1458.89	880.438	2315.54	1175.92	1289.72	628.486	1738.67	985.317	1514.23	1.23004	0.457857	0.612309	1.39505	0.417496	0.550765	1.46803	0.648708	1.26863		1.36438	0.508021	0.810569		2.34574	1.3735	1.5287	2.62998	1.33561	1.46486	2.76645
4165	RAB31	RAB31	G protein or regulator	Ras-related protein Rab-31	440.312	1372.68	1446.77	1126.71	434.319	1085.81	1260.09	684.874	431.851	988.258	1327.16	739.643	450.053	1372.68	1479.54	1144.36	554.984	1381.93	1614.4	876.548	553.632	1264.41	1705.71	945.66	1.60883	1.71698	1.34638	1.31617	1.54049	0.659387	1.19146	1.62338	0.772393		1.37215	1.62695	0.926053		3.05004	3.28747	2.54273	2.49004	2.90892	1.57941	2.28384
568	BPHL	BPHL	Enzyme, misc.	Valacyclovir hydrolase	1206.68	3864.25	3204.85	1931.03	1647.83	4261.02	3943.01	2244.18	1690.5	3650.17	3913.63	2262.02	1233.37	3864.25	3277.42	1961.29	2105.64	5423.05	5051.7	2872.26	2167.23	4670.16	5029.92	2892.08	1.64758	1.40995	0.669192	1.36485	1.26251	0.447928	1.10762	1.21469	0.416258		1.37335	1.29572	0.511126		3.13307	2.65728	1.59018	2.57549	2.39913	1.36408	2.1549
4255	RBKS	RBKS	Enzyme, misc.	Ribokinase	255.65	702.802	414.394	587.63	266.076	698.742	460.918	456.807	233.112	630.282	444.184	511.864	261.306	702.802	423.778	596.837	339.999	889.297	590.518	584.652	298.849	806.404	570.88	654.436	1.42738	0.697571	1.1916	1.38714	0.796453	0.782049	1.43209	0.933771	1.13084		1.41553	0.809265	1.03483		2.68958	1.62177	2.28406	2.61559	1.73683	1.71957	2.69837
440	ATP2C1	AT2C1	Receptor, channel, transporter or cell surface protein	Calcium-transporting ATPase type 2C member 1	1891.17	5715.14	4513.28	3889.31	2527.3	5906.38	4285.82	3819.04	1947.88	5416.18	4625.1	3958.08	1933.01	5715.14	4615.49	3950.25	3229.46	7517.11	5490.9	4887.87	2497.19	6929.64	5944.33	5060.55	1.56394	1.25564	1.0311	1.21889	0.765752	0.597915	1.47248	1.25121	1.01899		1.41844	1.09087	0.882667		2.95661	2.38773	2.04358	2.32767	1.70026	1.51353	2.77498
1444	DPYSL2	CRMP-2	Adhesion or extracellular matrix protein	Dihydropyrimidinase-related protein 2	3051.96	9422.31	7818.36	5943.26	2867.88	5453.22	4338.66	4449.45	2047.64	6614.53	4441.34	4570.58	3119.48	9422.31	7995.41	6036.38	3664.65	6940.37	5558.59	5694.71	2625.07	8462.85	5708.15	5843.66	1.59477	1.35787	0.952378	0.921338	0.601044	0.635946	1.68878	1.12067	1.15451		1.40163	1.02653	0.914279		3.02047	2.56306	1.93506	1.89387	1.51681	1.55396	3.22385
4569	S100A4	S100A4	Cell development/differentiation	Protein S100-A4	664.227	1975.08	2835.84	1970.36	1198.28	3466.57	3907.7	3559.65	1047.64	2547.63	4739.71	2340.64	678.922	1975.08	2900.06	2001.23	1531.19	4411.95	5006.46	4555.87	1343.07	3259.52	6091.63	2992.6	1.54059	2.09477	1.55957	1.52676	1.70914	1.57308	1.27913	2.1813	1.15587		1.44883	1.99507	1.4295		2.90914	4.27157	2.94766	2.88139	3.26965	2.97538	2.42692
2509	KCTD12	KCD12	Unknown function	BTB/POZ domain-containing protein KCTD12	1056.45	2478.52	4162.4	1365.82	267.205	937.003	1364.35	485.363	332.003	938.252	1404.15	612.179	1079.82	2478.52	4256.66	1387.22	341.441	1192.53	1747.98	621.2	425.628	1200.43	1804.67	782.693	1.19868	1.97893	0.361402	1.80432	2.35598	0.863421	1.49589	2.08407	0.878854		1.49963	2.13966	0.701226		2.2953	3.94199	1.28467	3.49265	5.11941	1.81935	2.82038
2141	H1F0	H10	DNA-binding	Histone H1.0	655.873	2331.76	1091.98	2082.46	2031.51	4838.22	4615.37	1408.09	1110.38	3379.31	3860.31	2060.24	670.383	2331.76	1116.71	2115.09	2595.92	6157.66	5913.11	1802.17	1423.51	4323.6	4961.4	2634.09	1.79836	0.736195	1.65766	1.24614	1.18767	-0.52651	1.60278	1.80129	0.88785		1.54909	1.24172	0.672999		3.47825	1.66578	3.15504	2.37206	2.27785	-1.44044	3.03728
2751	MACROD1	MACD1	Mitochondrial protein	O-acetyl-ADP-ribose deacetylase MACROD1	1111.67	3859.58	3213.85	2371.49	1178.53	3626.67	3695.55	2256.75	1296.43	3211.38	3476.77	2083.75	1136.26	3859.58	3286.63	2408.65	1505.96	4615.71	4734.66	2888.33	1662.02	4108.75	4468.45	2664.15	1.76415	1.53231	1.08393	1.61587	1.65258	0.939555	1.30576	1.42683	0.680731		1.56192	1.53724	0.901406		3.39674	2.89249	2.1198	3.06496	3.14395	1.91794	2.47213
245	ANXA1	ANXA1	Calcium-binding protein	Annexin A1	9741.98	27513.8	20706.4	15922.6	11415.1	33096.5	25820.8	17665.1	7478.17	25675.8	23149	16374.3	9957.51	27513.8	21175.3	16172.1	14586.5	42122.3	33081.1	22608.9	9587.02	32850.5	29751.9	20935.2	1.4663	1.08852	0.699647	1.52995	1.18137	0.632257	1.77676	1.63383	1.12677		1.591	1.30124	0.819559		2.76313	2.12656	1.62411	2.88776	2.26792	1.54999	3.42656
402	ASRGL1	ASGL1	Enzyme, misc.	Isoaspartyl peptidase/L-asparaginase	825.23	3506.1	2984.28	2360.03	1368.17	2474.67	1944.75	1757.37	776.572	2668.09	2108.64	1914.4	843.487	3506.1	3051.86	2397.01	1748.28	3149.54	2491.57	2249.2	995.565	3413.64	2710.1	2447.63	2.05543	1.85525	1.5068	0.849206	0.51112	0.363477	1.77773	1.44476	1.2978		1.56079	1.27038	1.05602		4.15667	3.61814	2.84178	1.80151	1.42516	1.28652	3.42885
5514	TSPAN9	TSN9	Receptor, channel, transporter or cell surface protein	Tetraspanin-9	60.1015	152.818	140.664	143.227	72.5782	179.694	142.513	74.4625	40.563	182.527	146.946	109.46	61.4312	152.818	143.849	145.472	92.7423	228.699	182.585	95.3021	52.0018	233.531	188.86	139.948	1.31477	1.22751	1.24369	1.30215	0.977264	0.0392797	2.16698	1.86069	1.42826		1.59463	1.35516	0.903744		2.48763	2.34163	2.36804	2.46596	1.96873	1.0276	4.49082
1949	GDA	GDA	Enzyme, misc.	Guanine deaminase	5777.76	20099.4	13348.5	12804.1	4748.43	14488.2	8583.13	7190.72	3650.72	11760.5	9019.07	7507.37	5905.59	20099.4	13650.8	13004.7	6067.67	18439.3	10996.5	9203.16	4680.23	15046.8	11591.6	9598.43	1.767	1.20883	1.13888	1.60357	0.857832	0.600987	1.68481	1.30843	1.03622		1.68513	1.12503	0.925364		3.40345	2.3115	2.20211	3.03895	1.81231	1.51675	3.21498
4567	S100A2	S100A2	Calcium-binding protein	Protein S100-A2	714.169	2862.24	4067.5	2071.79	1914.97	5447.78	6976.52	5159.92	1480.18	5089.66	6041.41	4140.87	729.969	2862.24	4159.61	2104.25	2447	6933.45	8938.17	6604.01	1897.59	6511.88	7764.61	5294.25	1.97123	2.51054	1.5274	1.50256	1.86896	1.43233	1.77891	2.03275	1.48026		1.7509	2.13742	1.48		3.92104	5.69834	2.88266	2.83345	3.6527	2.69882	3.43166
5066	STON2	STON2	Adaptor/scaffold	Stonin-2	461.363	1752.5	1306.83	1421.72	669.077	1897.97	1306.57	1335.5	460.252	1691.33	1261.14	1395.91	471.57	1752.5	1336.42	1444	854.964	2415.57	1673.95	1709.26	590.043	2163.94	1620.85	1784.72	1.89387	1.50283	1.61453	1.49843	0.969324	0.999433	1.87477	1.45786	1.59681		1.75569	1.31001	1.40359		3.71631	2.83399	3.06211	2.82535	1.95792	1.99921	3.66743
957	CKMT1A	CKMT1A	Mitochondrial protein	Creatine kinase U-type, mitochondrial	232.089	1408.01	1261.95	897.007	977.886	1748.81	1021.84	1199.39	582.686	1512.6	1143.16	1003.5	237.224	1408.01	1290.53	911.062	1249.57	2225.73	1309.16	1535.06	747.003	1935.28	1469.23	1283.02	2.56934	2.44364	1.9413	0.832847	0.0672074	0.296863	1.37335	0.975875	0.780353		1.59185	1.16224	1.00617		5.93538	5.44013	3.84052	1.7812	1.04769	1.22847	2.59072
3617	PCYOX1L	PCYOX1L	Enzyme, misc.	Prenylcysteine oxidase-like	86.9016	356.977	235.584	154.132	122.378	401.034	200.64	178.596	97.09	314.859	207.957	188.476	88.8242	356.977	240.918	156.547	156.377	510.401	257.056	228.579	124.469	402.841	267.274	240.973	2.00681	1.43952	0.817569	1.7066	0.717052	0.547659	1.69442	1.10253	0.953079		1.80261	1.08637	0.772769		4.01892	2.71231	1.76243	3.2639	1.64382	1.46171	3.23647
3076	MSN	MOES	Cytoskeletal protein	Moesin	3980.21	17061.3	13023.2	10457.7	10670.4	24809.7	21655.5	19904.5	6261.41	25732.8	17403.4	20103.4	4068.26	17061.3	13318.1	10621.6	13634.9	31575.6	27744.5	25475.2	8027.12	32923.4	22367.4	25702.9	2.06824	1.7109	1.38451	1.21151	1.0249	0.90179	2.03616	1.47844	1.67898		1.77197	1.40475	1.32176		4.19375	3.27366	2.61084	2.3158	2.03482	1.86838	4.10151
2108	GSTZ1	GSTZ1	Enzyme, misc.	Maleylacetoacetate isomerase	430.328	2096.47	1229.63	1127.51	656.484	2447.56	1557.98	1040.69	786.047	1813.78	1663.9	997.344	439.849	2096.47	1257.48	1145.18	838.872	3115.04	1996.05	1331.95	1007.71	2320.61	2138.5	1275.14	2.25289	1.51545	1.38049	1.89273	1.25062	0.667014	1.20342	1.08551	0.339573		1.78301	1.28386	0.795694		4.76635	2.85888	2.60358	3.71337	2.37944	1.58778	2.30285
2249	HMGCL	HMGCL	Mitochondrial protein	Hydroxymethylglutaryl-CoA lyase, mitochondrial	1360.56	5540.3	4161.02	3627.58	981.688	4174.83	2749.23	1697.15	952.543	3241.3	2875.29	1908.78	1390.66	5540.3	4255.24	3684.42	1254.43	5313.36	3522.26	2172.13	1221.16	4147.03	3695.42	2440.44	1.9942	1.61347	1.40567	2.0826	1.48947	0.792079	1.76383	1.59749	0.99889		1.94687	1.56681	1.06555		3.98394	3.05988	2.64941	4.23569	2.80786	1.73157	3.39598
53	ACAT2	ACAT2	Enzyme, misc.	Acetyl-CoA acetyltransferase, cytosolic	667.205	3374.11	3836.7	2555.14	964.899	2505.53	2283.62	2936.63	684.125	3081.14	2479.42	2859.66	681.966	3374.11	3923.58	2595.18	1232.97	3188.81	2925.73	3758.5	877.048	3942.11	3186.63	3656.17	2.30674	2.5244	1.92806	1.37088	1.24665	1.60801	2.16824	1.86131	2.05961		1.94862	1.87745	1.86523		4.94762	5.75334	3.80543	2.58628	2.3729	3.04832	4.49475
3642	PDLIM1	CLIM1	Cytoskeletal protein	PDZ and LIM domain protein 1	1354.69	6559.19	3019.67	3146.31	1457.03	3989.1	2016.11	1759.17	767.757	3904.78	2436.68	1830.64	1384.66	6559.19	3088.05	3195.61	1861.83	5076.97	2583	2251.5	984.265	4995.91	3131.7	2340.54	2.24399	1.15717	1.20656	1.44725	0.472327	0.274167	2.34363	1.66983	1.24973		2.01162	1.09977	0.910152		4.73705	2.23019	2.30787	2.72687	1.38735	1.2093	5.07578
4844	SLFN5	SLFN5	Unknown function	Schlafen family member 5	2556.42	9915.06	4780.79	5294.78	2267.42	10806.1	5670.65	3426.41	1886.3	7919.3	5958.47	3832.01	2612.98	9915.06	4889.04	5377.74	2897.37	13753.1	7265.11	4385.35	2418.23	10132.2	7658.02	4899.37	1.92393	0.903858	1.04131	2.24694	1.32624	0.597949	2.06693	1.66302	1.01864		2.07927	1.29771	0.885966		3.79455	1.87106	2.05809	4.74676	2.50749	1.51356	4.18993
790	CD74	CD74	Receptor, channel, transporter or cell surface protein	HLA class II histocompatibility antigen gamma chain	931.947	3596.33	1991.61	3151.69	893.002	3860.59	2199.33	3005.96	692.122	3504.79	2099.49	4202.86	952.565	3596.33	2036.71	3201.07	1141.1	4913.41	2817.74	3847.23	887.3	4484.15	2698.33	5373.5	1.91664	1.09635	1.74867	2.1063	1.30411	1.75339	2.33734	1.60458	2.59837		2.12009	1.33501	2.03348		3.77542	2.13813	3.36048	4.30585	2.46931	3.37151	5.0537
2309	HSPA12A	HS12A	Heat shock protein	Heat shock 70 kDa protein 12A	122.871	748.174	2651.64	1206.92	276.868	1219.02	2125.46	1294.92	330.626	930.52	2388.44	1191.1	125.589	748.174	2711.68	1225.83	353.789	1551.47	2723.1	1657.32	423.863	1190.54	3069.7	1522.86	2.57466	4.4324	3.28697	2.13267	2.94429	2.22789	1.48994	2.85643	1.84511		2.06576	3.41104	2.45332		5.9573	21.5917	9.76058	4.38529	7.69695	4.68449	2.80878
3596	PBX1	PBX1	Transcriptional regulator	Pre-B-cell leukemia transcription factor 1	479.199	1623.31	1341.46	953.554	190.958	938.631	559.505	457.648	146.003	725.735	693.137	455.919	489.801	1623.31	1371.83	968.495	244.011	1194.61	716.825	585.729	187.176	928.531	890.843	582.909	1.72867	1.48584	0.98355	2.29152	1.55468	1.26329	2.31055	2.25078	1.63887		2.11025	1.76376	1.29524		3.31422	2.8008	1.97732	4.89572	2.93768	2.40042	4.96073
4086	PTGIS	PTGIS	Enzyme, misc.	Prostacyclin synthase	34.0183	89.4673	87.6874	49.8361	3.45363	30.6143	16.5862	16.226	11.5136	38.7551	27.6055	49.6213	34.7709	89.4673	89.673	50.617	4.41314	38.9632	21.2498	20.7671	14.7605	49.5846	35.4795	63.4426	1.36348	1.36679	0.541742	3.14223	2.26757	2.23442	1.74815	1.26525	2.10371		2.08462	1.63321	1.62663		2.57305	2.57897	1.45573	8.8289	4.81512	4.70575	3.35928
3551	PADI2	PADI2	Enzyme, misc.	Protein-arginine deiminase type-2	275.606	1412.31	2356.87	1411.55	266.226	1514.62	1472.64	1106.39	254.322	1208.75	2211.14	1312.19	281.703	1412.31	2410.24	1433.67	340.191	1927.68	1886.71	1416.03	326.04	1546.51	2841.83	1677.68	2.32581	3.09693	2.34747	2.50245	2.47146	2.05744	2.24589	3.1237	2.36334		2.35805	2.89736	2.25608		5.01346	8.55595	5.0893	5.66646	5.54604	4.16247	4.74331
538	BDH2	BDH2	Enzyme, misc.	3-hydroxybutyrate dehydrogenase type 2	286.307	2235.05	839.748	578.953	458.844	1656.91	541.947	581.205	270.258	1321.31	557.479	548.657	292.641	2235.05	858.764	588.025	586.322	2108.77	694.331	743.865	346.471	1690.53	716.491	701.478	2.9331	1.55313	1.00675	1.84664	0.24393	0.343346	2.28667	1.04821	1.01766		2.35547	0.948424	0.789251		7.63751	2.93453	2.00937	3.59661	1.18421	1.2687	4.87928
2658	LHPP	LHPP	Mitochondrial protein	Phospholysine phosphohistidine inorganic pyrophosphate phosphatase	191.717	1393.39	1333.72	1067.71	161.772	858.963	538.799	460.151	142.915	630.23	615.52	421.839	195.958	1393.39	1363.92	1084.44	206.717	1093.21	690.297	588.932	183.217	806.337	791.087	539.337	2.82998	2.79914	2.46833	2.40285	1.73956	1.51044	2.13783	2.11028	1.55763		2.45688	2.21633	1.84547		7.11065	6.96025	5.53404	5.28845	3.33934	2.84898	4.40099
1130	CRIP2	CRIP2	Unknown function	Cysteine-rich protein 2	754.28	6418.59	5600.84	3243.18	911.792	4802.44	3978.49	1534.88	845.833	3463.59	4392.02	1422.53	770.968	6418.59	5727.67	3294	1165.11	6112.13	5097.16	1964.45	1084.36	4431.43	5644.76	1818.75	3.05751	2.89321	2.0951	2.39121	2.12922	0.753655	2.03093	2.38007	0.746111		2.49322	2.4675	1.19829		8.32537	7.42919	4.27255	5.24596	4.37482	1.68606	4.08669
[truncated: 20 more columns]

## Sheet: Supplemental Table 10
Supplemental Table 10: Total proteins significantly (p<0.05) differentially expressed in ARK1 FBXW7 R479Q mutant cells compared to parental cells. Peptides shown met the following filtering criteria: ≥+/- 2.0 average fold change, max abundance >1,000,000, and % CV ≤50% for peptides w/ ≤10 ave fold change or % CV ≤80% for peptides w/ >10 ave fold change.
					Sum Signal : Noise												Normalized Signal : Noise												Log2 Ratio										Average Log2Ratio				Fold Change
Index	Gene Name	Protein Name	Protein Type	Description	Rep1 Parental	Rep1 R465C	Rep1 R479Q	Rep1 R505C	Parental Rep2	R465C Rep2	R479Q Rep2	R505C Rep2	Parental Rep3	R465C Rep3	R479Q Rep3	R505C Rep3	Rep1 Parental	Rep1 R465C	Rep1 R479Q	Rep1 R505C	Parental Rep2	R465C Rep2	R479Q Rep2	R505C Rep2	Parental Rep3	R465C Rep3	R479Q Rep3	R505C Rep3	Rep1 R465C : Parental	Rep1 R479Q : Parental	Rep1 R505C : Parental	Rep2 R465C : Parental	Rep2 R479Q : Parental	Rep2 R505C : Parental	Rep3 R465C : Parental	Rep3 R479Q : Parental	Rep3 R505C : Parental		R465C : Parental	R479Q : Parental	R505C : Parental		Rep1 R465C : Parental	Rep1 R479Q : Parental	Rep1 R505C : Parental	Rep2 R465C : Parental	Rep2 R479Q : Parental	Rep2 R505C : Parental	Rep3 R465C : Parental
162	AKAP2	AKAP2	Adaptor/scaffold	A-kinase anchor protein 2	546.486	54.0767	17.1384	16.5321	1134.84	289.408	487.209	390.098	1184.33	596.77	322.89	538.052	558.577	54.0767	17.5265	16.7911	1450.13	368.333	624.201	499.273	1518.31	763.528	414.989	687.919	-3.36868	-4.99414	-5.05599	-1.9771	-1.2161	-1.53828	-0.991718	-1.87132	-1.14216		-2.1125	-2.69386	-2.57881		-10.3293	-31.8704	-33.2662	-3.937	-2.32317	-2.90448	-1.98855
232	ANKRD2	ANKR2	Motor or contractile protein	Ankyrin repeat domain-containing protein 2	6004.84	1091.26	1192.35	1470.22	5890.03	678.57	1719.44	1433.69	6404.08	1232.85	1352.04	2338.34	6137.69	1091.26	1219.36	1493.25	7526.44	863.624	2202.91	1834.93	8210.03	1577.35	1737.69	2989.65	-2.4917	-2.33158	-2.03924	-3.12349	-1.77256	-2.03624	-2.37988	-2.24022	-1.45741		-2.66503	-2.11478	-1.8443		-5.62442	-5.03356	-4.11028	-8.71495	-3.41659	-4.10176	-5.20494
4565	S100A14	S100A14	Unknown function	Protein S100-A14	8785.37	1347.38	1901.75	1482.84	4370.06	385.87	1239.75	1203.65	4791.78	743.524	1061.12	923.714	8979.73	1347.38	1944.81	1506.08	5584.17	491.101	1588.34	1540.51	6143.06	951.29	1363.78	1181	-2.73651	-2.20704	-2.57588	-3.50725	-1.81382	-1.85793	-2.691	-2.17135	-2.37895		-2.97825	-2.06407	-2.27092		-6.66457	-4.61727	-5.96233	-11.3707	-3.51572	-3.62488	-6.45761
1124	CRABP2	CRABP2	Transcriptional regulator	Cellular retinoic acid-binding protein 2	9013.96	1904.19	1783.1	2209.92	5149.76	1542.15	1750.68	3097.92	9120.32	1397.07	3350.78	2083.31	9213.38	1904.19	1823.48	2244.55	6580.49	1962.72	2242.93	3964.92	11692.3	1787.45	4306.53	2663.58	-2.27456	-2.33704	-2.03731	-1.74534	-1.55281	-0.730903	-2.70958	-1.44095	-2.13411		-2.24316	-1.77693	-1.63411		-4.83849	-5.05263	-4.10478	-3.35275	-2.93388	-1.65968	-6.54129
4082	PTGES	PTGES	Nuclear envelope	Prostaglandin E synthase	591.19	56.6274	117.125	71.1376	1272.36	175.704	558.606	449.296	1101.19	303.709	500.021	516.146	604.27	56.6274	119.778	72.2522	1625.85	223.621	715.674	575.04	1411.73	388.576	642.644	659.911	-3.41562	-2.33483	-3.06408	-2.86207	-1.18382	-1.49946	-1.86119	-1.13537	-1.09712		-2.71296	-1.55134	-1.88689		-10.671	-5.04493	-8.36333	-7.27058	-2.27178	-2.82737	-3.63308
2448	ISG15	ISG15	Ubiquitin-like modifier	Ubiquitin-like protein ISG15	4494.61	3369.96	1162.97	1988.75	3105.63	2408.78	1281.5	1227.54	2950.36	1973.63	1118.3	1363.2	4594.04	3369.96	1189.3	2019.91	3968.45	3065.68	1641.83	1571.09	3782.36	2525.13	1437.28	1742.89	-0.447034	-1.94965	-1.18547	-0.372367	-1.27327	-1.33681	-0.58293	-1.39595	-1.1178		-0.467444	-1.53962	-1.21336		-1.36323	-3.8628	-2.27438	-1.29447	-2.41708	-2.52593	-1.49789
1382	DMXL1	DMXL1	Unknown function	DmX-like protein 1	3198.47	1855.51	1925.71	1973.26	2075.98	324.164	663.669	614.735	2079.74	458.28	563.264	496.867	3269.23	1855.51	1969.32	2004.18	2652.74	412.567	850.279	786.779	2666.22	586.34	723.926	635.262	-0.817137	-0.731254	-0.705939	-2.68478	-1.64148	-1.75345	-2.18499	-1.88088	-2.06937		-1.89564	-1.41787	-1.50959		-1.76191	-1.66008	-1.63121	-6.42984	-3.11985	-3.37165	-4.54723
4566	S100A16	S100A16	Nucleolus	Protein S100-A16	5459.41	1455.42	1808.43	1319.22	7806.51	2307.77	3316.78	3145.2	8133.1	2544.03	2996.9	2529.9	5580.2	1455.42	1849.38	1339.9	9975.36	2937.12	4249.38	4025.44	10426.6	3254.92	3851.71	3234.56	-1.93888	-1.59327	-2.0582	-1.76397	-1.23112	-1.30922	-1.67958	-1.4367	-1.68863		-1.79414	-1.42036	-1.68535		-3.83408	-3.01733	-4.16465	-3.3963	-2.34749	-2.47808	-3.20335
1738	FAM129A	FAM129A	Unknown function	Protein Niban	17986.4	8182.71	5082.14	7445.92	14206.3	6717.84	7150.54	5676.8	15624.7	6707.97	6518.84	7104.83	18384.3	8182.71	5197.22	7562.59	18153.1	8549.87	9161.12	7265.55	20030.9	8582.4	8378.22	9083.78	-1.16782	-1.82266	-1.28152	-1.08624	-0.986623	-1.32107	-1.22277	-1.25751	-1.14086		-1.15895	-1.3556	-1.24782		-2.24673	-3.53733	-2.43096	-2.1232	-1.98154	-2.49852	-2.33395
2607	LAD1	LAD1	Adhesion or extracellular matrix protein	Ladinin-1	17562.2	6281.66	5792.85	8585	16631.5	5370.71	7457.91	8436.82	18229.4	6242.26	6947.54	8818.85	17950.8	6281.66	5924.03	8719.51	21252.1	6835.37	9554.92	10798	23370.1	7986.56	8929.21	11275.2	-1.51483	-1.59939	-1.04173	-1.63652	-1.15329	-0.976843	-1.54902	-1.38806	-1.05151		-1.56679	-1.38025	-1.02336		-2.85765	-3.03016	-2.05869	-3.10914	-2.22421	-1.96815	-2.92618
4694	SERPINB1	ILEU	Unknown function	Leukocyte elastase inhibitor	15720	5784.01	4078.28	4487.25	12731.6	8082.67	7686.8	6388.87	16269.4	7649.7	7007.53	7278.83	16067.8	5784.01	4170.63	4557.56	16268.7	10286.9	9848.16	8176.9	20857.4	9787.29	9006.31	9306.25	-1.47403	-1.94583	-1.81784	-0.661293	-0.724177	-0.992477	-1.09158	-1.21155	-1.16429		-1.07563	-1.29385	-1.32487		-2.77796	-3.8526	-3.52552	-1.5815	-1.65196	-1.9896	-2.13107
4828	SLC39A8	S39A8	Receptor, channel, transporter or cell surface protein	Zinc transporter ZIP8	413.01	282.268	184.073	371.11	621.553	188.534	239.551	418.072	475.831	279.915	163.594	451.607	422.147	282.268	188.241	376.924	794.236	239.95	306.908	535.076	610.016	358.132	210.256	577.395	-0.580682	-1.16517	-0.163471	-1.72683	-1.37176	-0.569824	-0.768354	-1.5367	-0.0792866		-1.02529	-1.35788	-0.27086		-1.49556	-2.24259	-1.11998	-3.31001	-2.58786	-1.48434	-1.70333
3619	PCYT2	PCY2	Enzyme, misc.	Ethanolamine-phosphate cytidylyltransferase	1390.82	817.312	588.904	934.175	1514.99	899.715	646.235	1095.74	1638.13	906.197	618.71	1154.77	1421.59	817.312	602.239	948.812	1935.89	1145.08	827.943	1402.4	2100.09	1159.42	795.187	1476.42	-0.798549	-1.2391	-0.583313	-0.757551	-1.22539	-0.4651	-0.857049	-1.40108	-0.508347		-0.804383	-1.28853	-0.51892		-1.73935	-2.36051	-1.49829	-1.69062	-2.33819	-1.38041	-1.81133
4193	RABIF	MSS4	GAP, Rab	Guanine nucleotide exchange factor MSS4	565.225	226.472	200.999	287.736	545.34	246.652	282.256	350.333	626.054	291.229	281.449	336.654	577.73	226.472	205.551	292.244	696.85	313.917	361.62	448.38	802.601	372.608	361.727	430.424	-1.35106	-1.4909	-0.983221	-1.15046	-0.946373	-0.636125	-1.10702	-1.14978	-0.898925		-1.20285	-1.19568	-0.839424		-2.551	-2.81064	-1.97687	-2.21985	-1.92702	-1.55415	-2.15401
4572	SAA1	SAA1	Secreted protein	Serum amyloid A-1 protein	453.675	134.788	126.769	113.779	565.164	284.95	408.605	339.532	720.337	332.71	359.903	514.568	463.712	134.788	129.64	115.562	722.182	362.659	523.496	434.556	923.472	425.68	462.559	657.894	-1.78253	-1.83872	-2.00456	-0.993747	-0.464183	-0.732821	-1.1173	-0.99743	-0.489214		-1.29786	-1.10011	-1.07553		-3.44029	-3.57693	-4.01266	-1.99135	-1.37954	-1.66189	-2.1694
3161	MYO6	MYO6	Motor or contractile protein	Unconventional myosin-VI	32411.7	18703.6	13112.9	11910.5	22098	13032.6	10845.9	10059.2	26615.6	12564.8	11332.8	10771.5	33128.7	18703.6	13409.8	12097.2	28237.4	16586.7	13895.5	12874.5	34121.2	16075.8	14565.3	13771.7	-0.82477	-1.30479	-1.45342	-0.767578	-1.02299	-1.13309	-1.08578	-1.22813	-1.30896		-0.892709	-1.1853	-1.29849		-1.77125	-2.47048	-2.73856	-1.70241	-2.03213	-2.19329	-2.12252
2662	LIMA1	eplin	Cytoskeletal protein	LIM domain and actin-binding protein 1	18731.8	9960.69	6845.93	7802.42	11248	6105.86	5710	5014.4	12551.9	6425.45	5855.22	5601.45	19146.2	9960.69	7000.95	7924.67	14373	7771	7315.53	6417.76	16091.5	8220.94	7525.32	7161.65	-0.942743	-1.45144	-1.27264	-0.887193	-0.974331	-1.16322	-0.968923	-1.09647	-1.16793		-0.932953	-1.17408	-1.20126		-1.92218	-2.7348	-2.41603	-1.84957	-1.96473	-2.23957	-1.95738
3801	PM20D2	P20D2	Unknown function	Peptidase M20 domain-containing protein 2	5980.34	2756.52	2668.8	2540.89	2857.49	1241.58	1386.5	1393.5	3140.22	1336.05	1265.04	1559.89	6112.65	2756.52	2729.23	2580.7	3651.38	1580.17	1776.35	1783.49	4025.76	1709.39	1625.87	1994.37	-1.14895	-1.1633	-1.24404	-1.20836	-1.03952	-1.03374	-1.23578	-1.30805	-1.01333		-1.1977	-1.17029	-1.09703		-2.21752	-2.23969	-2.3686	-2.31075	-2.05555	-2.04732	-2.35509
1870	FOSL1	FOSL1	Transcriptional regulator	Fos-related antigen 1	1534.1	567.87	592.966	766.033	1054.99	529.681	585.335	839.396	1153.7	688.853	594.386	885.935	1568.04	567.87	606.393	778.035	1348.1	674.131	749.918	1074.32	1479.05	881.342	763.924	1132.7	-1.46533	-1.37064	-1.01106	-0.999824	-0.84612	-0.327508	-0.746895	-0.953168	-0.384904		-1.07068	-1.05664	-0.574489		-2.76127	-2.58585	-2.01538	-1.99976	-1.79766	-1.25484	-1.67818
2512	KCTD3	KCTD3	Unknown function	BTB/POZ domain-containing protein KCTD3	4729.84	2247.72	2425.36	2587.96	2336.47	986.731	1229.77	1384.9	2758.31	1109.96	1130.29	1315.91	4834.49	2247.72	2480.28	2628.51	2985.6	1255.82	1575.55	1772.49	3536.16	1420.12	1452.69	1682.44	-1.1049	-0.962857	-0.87912	-1.24939	-0.922167	-0.752244	-1.31617	-1.28346	-1.07163		-1.22349	-1.05616	-0.900998		-2.15084	-1.94917	-1.83925	-2.37741	-1.89496	-1.68441	-2.49004
3152	MYO18A	MY18A	Motor or contractile protein	Unconventional myosin-XVIIIa	9952.23	7056.5	4455.82	6253	5166.38	3639.03	2678.27	3682.8	5201.95	3772.55	2709.51	3940.4	10172.4	7056.5	4556.72	6350.97	6601.73	4631.43	3431.34	4713.5	6668.9	4826.73	3482.35	5037.94	-0.527637	-1.15859	-0.679612	-0.511386	-0.944072	-0.486046	-0.466404	-0.937391	-0.404616		-0.501809	-1.01335	-0.523425		-1.44157	-2.2324	-1.60171	-1.42542	-1.92395	-1.4006	-1.38166
4643	SDF4	CAB45	Calcium-binding protein	45 kDa calcium-binding protein	3662.85	1453.97	1671.92	1615.79	4214.81	2293.15	2365.81	2412.37	4632.26	2349.32	2215.24	2354.72	3743.89	1453.97	1709.78	1641.1	5385.8	2918.52	3031.03	3087.51	5938.56	3005.8	2847.09	3010.59	-1.36453	-1.13073	-1.18987	-0.883922	-0.829354	-0.802718	-0.982361	-1.06062	-0.980066		-1.07694	-1.0069	-0.990885		-2.57493	-2.1897	-2.28132	-1.84539	-1.77689	-1.74438	-1.9757
4649	SDSL	SDSL	Enzyme, misc.	Serine dehydratase-like	450.493	1578.76	1035.41	905.281	431.645	1120.39	921.562	416.231	536.197	734.474	891.027	375.46	460.459	1578.76	1058.86	919.465	551.567	1425.93	1180.68	532.72	687.405	939.711	1145.18	480.039	1.77764	1.20136	0.997721	1.37029	1.09802	-0.0501585	0.451057	0.736339	-0.518007		1.19966	1.01191	0.143185		3.42866	2.29957	1.99684	2.58523	2.1406	-1.03538	1.36704
1403	DNAJC19	DNAJC19	Chaperone	Mitochondrial import inner membrane translocase subunit TIM14	310.658	573.779	865.751	620.541	1505.75	2405.91	2313.22	2178.2	1326.98	2301.82	2355.05	2138.97	317.531	573.779	885.356	630.264	1924.09	3062.03	2963.64	2787.81	1701.19	2945.02	3026.78	2734.75	0.853598	1.47936	0.989059	0.670316	0.623196	0.534956	0.791731	0.831239	0.684865		0.771882	0.977932	0.736293		1.807	2.78825	1.98489	1.59142	1.54028	1.4489	1.73115
3463	NUP210	NUP210	Receptor, channel, transporter or cell surface protein	Nuclear pore membrane glycoprotein 210	4263.79	6711.54	8114.79	8219.23	4752.2	6104.38	8345.24	7186.4	3418.47	5992.61	8696.64	6965.44	4358.12	6711.54	8298.54	8348.01	6072.48	7769.12	10691.7	9197.64	4382.47	7667.14	11177.2	8905.57	0.622937	0.929152	0.937726	0.355465	0.816139	0.598978	0.806944	1.35074	1.02296		0.595115	1.03201	0.853222		1.54001	1.90416	1.91551	1.2794	1.76069	1.51464	1.7495
47	ACAD9	ACAD9	Enzyme, misc.	Acyl-CoA dehydrogenase family member 9, mitochondrial	3958.14	9855.04	8795.03	6713.27	4604.21	9602.26	8328.2	6094.77	4130.59	7815.07	9054.62	6420.75	4045.71	9855.04	8994.19	6818.46	5883.38	12220.9	10669.9	7800.5	5295.42	9998.86	11637.3	8209.15	1.28447	1.1526	0.753053	1.05463	0.858831	0.406922	0.91702	1.13594	0.63249		1.08538	1.04912	0.597488		2.43593	2.22314	1.68536	2.07719	1.81357	1.32585	1.88821
71	ACP2	ACP2	PHOSPHATASE	Lysosomal acid phosphatase	358.495	958.741	834.031	800.549	799.312	1782.57	1383.28	1210.39	599.356	1503.61	1318.29	1206.34	366.426	958.741	852.917	813.093	1021.38	2268.7	1772.23	1549.14	768.374	1923.77	1694.31	1542.35	1.38762	1.21888	1.1499	1.15134	0.79504	0.600947	1.32405	1.14082	1.00525		1.28767	1.05158	0.918698		2.61646	2.32766	2.21898	2.22121	1.73513	1.51671	2.50369
1776	FANCD2	FACD2	DNA repair, damage	Fanconi anemia group D2 protein	3300.48	6145.26	7224.84	5828.88	2092.28	3719.06	4174.54	3572.43	2046.27	3794.64	4272.64	3396.57	3373.5	6145.26	7388.44	5920.21	2673.57	4733.29	5348.33	4572.23	2623.32	4854.99	5491.34	4342.64	0.865228	1.13102	0.811402	0.824076	1.00032	0.774132	0.888074	1.06576	0.727177		0.859126	1.0657	0.770904		1.82163	2.19014	1.75492	1.7704	2.00045	1.71016	1.8507
4864	SMARCC1	SMARCC1	DNA-binding	SWI/SNF complex subunit SMARCC1	9258.61	16524.2	21273	13579.6	9047.4	13890.3	17606.6	11410.1	8620.04	13706.9	17947.3	11071.8	9463.44	16524.2	21754.8	13792.3	11561	17678.4	22557.2	14603.4	11050.9	17537	23066.5	14155.7	0.804147	1.2009	0.543432	0.612718	0.964319	0.337036	0.66624	1.06163	0.35722		0.694368	1.07562	0.412563		1.74611	2.29882	1.45743	1.52914	1.95114	1.26316	1.58693
5269	THYN1	THYN1	Unknown function	Thymocyte nuclear protein 1	2172.97	5277.26	4993.81	4229.53	1778.59	3510.76	3167.97	2992.14	1518.2	3193.3	3479.6	2450.65	2221.05	5277.26	5106.89	4295.8	2272.72	4468.19	4058.73	3829.55	1946.33	4085.62	4472.09	3133.25	1.24855	1.20121	0.951688	0.975267	0.836606	0.752751	1.0698	1.2002	0.686904		1.09787	1.07934	0.797115		2.37602	2.29932	1.93413	1.966	1.78584	1.685	2.09914
5650	UCHL1	UCHL1	Protease	Ubiquitin carboxyl-terminal hydrolase isozyme L1	9313.89	18951.3	19348.6	20518.3	8627.41	17365.9	18199	16233	8390.65	16603.6	18518.5	17788.6	9519.95	18951.3	19786.7	20839.8	11024.3	22101.8	23316.2	20776.1	10756.8	21243.2	23800.6	22743.4	0.993271	1.05551	1.13032	1.00347	1.08064	0.914234	0.981752	1.14575	1.08019		0.992832	1.09397	1.04158		1.99069	2.07845	2.18907	2.00482	2.11497	1.88457	1.97486
440	ATP2C1	AT2C1	Receptor, channel, transporter or cell surface protein	Calcium-transporting ATPase type 2C member 1	1891.17	5715.14	4513.28	3889.31	2527.3	5906.38	4285.82	3819.04	1947.88	5416.18	4625.1	3958.08	1933.01	5715.14	4615.49	3950.25	3229.46	7517.11	5490.9	4887.87	2497.19	6929.64	5944.33	5060.55	1.56394	1.25564	1.0311	1.21889	0.765752	0.597915	1.47248	1.25121	1.01899		1.41844	1.09087	0.882667		2.95661	2.38773	2.04358	2.32767	1.70026	1.51353	2.77498
3617	PCYOX1L	PCYOX1L	Enzyme, misc.	Prenylcysteine oxidase-like	86.9016	356.977	235.584	154.132	122.378	401.034	200.64	178.596	97.09	314.859	207.957	188.476	88.8242	356.977	240.918	156.547	156.377	510.401	257.056	228.579	124.469	402.841	267.274	240.973	2.00681	1.43952	0.817569	1.7066	0.717052	0.547659	1.69442	1.10253	0.953079		1.80261	1.08637	0.772769		4.01892	2.71231	1.76243	3.2639	1.64382	1.46171	3.23647
1949	GDA	GDA	Enzyme, misc.	Guanine deaminase	5777.76	20099.4	13348.5	12804.1	4748.43	14488.2	8583.13	7190.72	3650.72	11760.5	9019.07	7507.37	5905.59	20099.4	13650.8	13004.7	6067.67	18439.3	10996.5	9203.16	4680.23	15046.8	11591.6	9598.43	1.767	1.20883	1.13888	1.60357	0.857832	0.600987	1.68481	1.30843	1.03622		1.68513	1.12503	0.925364		3.40345	2.3115	2.20211	3.03895	1.81231	1.51675	3.21498
2629	LARS2	LARS2	Translation	Probable leucine--tRNA ligase, mitochondrial	3100.36	6455.91	6558.72	6151.92	2675.64	5460.51	5196.36	4819.03	2059.05	4869.95	5213.24	4559.98	3168.95	6455.91	6707.24	6248.31	3419	6949.66	6657.47	6167.72	2639.71	6230.78	6700.23	5830.1	1.02662	1.08171	0.979461	1.02337	0.9614	0.851164	1.23903	1.34383	1.14314		1.09634	1.12898	0.991256		2.03724	2.11655	1.97173	2.03266	1.9472	1.80396	2.36041
1517	EEFSEC	EEFSEC	Translation	Selenocysteine-specific elongation factor	1864.56	4993.25	4939.72	4537.25	1429.14	3164.89	2751.38	2405.95	1301.49	2771.75	2899.27	2334.24	1905.81	4993.25	5051.58	4608.34	1826.2	4028	3525.01	3079.3	1668.51	3546.28	3726.24	2984.41	1.38958	1.40633	1.27384	1.14122	0.948785	0.753762	1.08774	1.15916	0.838884		1.20618	1.17142	0.955497		2.62002	2.65062	2.41805	2.20568	1.93025	1.68618	2.12541
1973	GGCX	GGCX	Enzyme, misc.	Vitamin K-dependent gamma-carboxylase	576.254	1738.2	1381.3	1147.2	610.362	1005.63	1132.16	807.298	453.325	1090.91	1182.86	831.154	589.003	1738.2	1412.58	1165.18	779.937	1279.87	1450.5	1033.23	581.163	1395.74	1520.25	1062.66	1.56125	1.26199	0.984203	0.714572	0.895121	0.405739	1.26402	1.38729	0.870666		1.17995	1.18147	0.753536		2.9511	2.39826	1.97822	1.641	1.85977	1.32477	2.40164
2142	H1FX	H1X	DNA-binding	Histone H1x	1212.2	3175.39	3163.28	3642.35	2667.99	4554.06	5557.4	3058.46	2142.19	4557.77	4788.26	4330.69	1239.01	3175.39	3234.92	3699.42	3409.23	5796	7120.02	3914.43	2746.28	5831.37	6154.03	5536.94	1.35774	1.38454	1.57811	0.765612	1.06243	0.199354	1.08635	1.16405	1.01161		1.0699	1.20367	0.92969		2.56283	2.61088	2.98578	1.70009	2.08845	1.14818	2.12337
5368	TNFAIP2	TNAP2	Unknown function	Tumor necrosis factor alpha-induced protein 2	2040.24	3824.55	5251.51	3894.73	2878.89	5057.46	5898.65	4785.58	2510.88	4957.16	6311.4	5242.82	2085.37	3824.55	5370.43	3955.75	3678.73	6436.69	7557.22	6124.91	3218.95	6342.36	8111.61	6703.13	0.874986	1.36473	0.923647	0.807113	1.03865	0.735482	0.978429	1.3334	1.05824		0.886843	1.24559	0.905791		1.83399	2.57528	1.8969	1.74971	2.0543	1.66495	1.97032
4628	SCRIB	SCRIB	Adhesion or extracellular matrix protein	Protein scribble homolog	1838.94	3341.89	4965.08	3780.87	1236.73	1934.78	2744.65	1820.53	1237.15	1800.41	2752.74	1850.19	1879.62	3341.89	5077.52	3840.11	1580.32	2462.41	3516.38	2330.03	1586.03	2303.51	3537.91	2365.54	0.830224	1.43368	1.03071	0.639854	1.15388	0.560134	0.538415	1.15748	0.576751		0.669498	1.24835	0.722531		1.77796	2.70135	2.04303	1.55817	2.22511	1.47441	1.45238
2108	GSTZ1	GSTZ1	Enzyme, misc.	Maleylacetoacetate isomerase	430.328	2096.47	1229.63	1127.51	656.484	2447.56	1557.98	1040.69	786.047	1813.78	1663.9	997.344	439.849	2096.47	1257.48	1145.18	838.872	3115.04	1996.05	1331.95	1007.71	2320.61	2138.5	1275.14	2.25289	1.51545	1.38049	1.89273	1.25062	0.667014	1.20342	1.08551	0.339573		1.78301	1.28386	0.795694		4.76635	2.85888	2.60358	3.71337	2.37944	1.58778	2.30285
568	BPHL	BPHL	Enzyme, misc.	Valacyclovir hydrolase	1206.68	3864.25	3204.85	1931.03	1647.83	4261.02	3943.01	2244.18	1690.5	3650.17	3913.63	2262.02	1233.37	3864.25	3277.42	1961.29	2105.64	5423.05	5051.7	2872.26	2167.23	4670.16	5029.92	2892.08	1.64758	1.40995	0.669192	1.36485	1.26251	0.447928	1.10762	1.21469	0.416258		1.37335	1.29572	0.511126		3.13307	2.65728	1.59018	2.57549	2.39913	1.36408	2.1549
1121	CPT1A	CPT1A	Enzyme, misc.	Carnitine O-palmitoyltransferase 1, liver isoform	4130.85	11515.9	10033.2	15758.8	6881.83	13478.8	13394.9	18666.2	4607.21	12895.3	14080.1	18002.1	4222.24	11515.9	10260.4	16005.7	8793.78	17154.6	17161.2	23890.2	5906.44	16498.7	18096.1	23016.4	1.44755	1.28101	1.9225	0.964039	0.964598	1.44186	1.48199	1.61532	1.9623		1.29786	1.28698	1.77556		2.72745	2.43009	3.79081	1.95076	1.95152	2.71671	2.79334
245	ANXA1	ANXA1	Calcium-binding protein	Annexin A1	9741.98	27513.8	20706.4	15922.6	11415.1	33096.5	25820.8	17665.1	7478.17	25675.8	23149	16374.3	9957.51	27513.8	21175.3	16172.1	14586.5	42122.3	33081.1	22608.9	9587.02	32850.5	29751.9	20935.2	1.4663	1.08852	0.699647	1.52995	1.18137	0.632257	1.77676	1.63383	1.12677		1.591	1.30124	0.819559		2.76313	2.12656	1.62411	2.88776	2.26792	1.54999	3.42656
1938	GBP1	GBP1	Enzyme, misc.	Interferon-induced guanylate-binding protein 1	1390.77	4018.97	2769.01	3453.61	529.962	1329.97	1358.07	490.01	407.544	1122.86	1197.6	752.12	1421.54	4018.97	2831.71	3507.73	677.199	1692.66	1739.93	627.148	522.472	1436.63	1539.2	961.612	1.49937	0.994223	1.30309	1.32164	1.36138	-0.110775	1.45926	1.55876	0.880101		1.42676	1.30479	0.690804		2.8272	1.99201	2.46756	2.4995	2.56931	-1.07981	2.74967
5066	STON2	STON2	Adaptor/scaffold	Stonin-2	461.363	1752.5	1306.83	1421.72	669.077	1897.97	1306.57	1335.5	460.252	1691.33	1261.14	1395.91	471.57	1752.5	1336.42	1444	854.964	2415.57	1673.95	1709.26	590.043	2163.94	1620.85	1784.72	1.89387	1.50283	1.61453	1.49843	0.969324	0.999433	1.87477	1.45786	1.59681		1.75569	1.31001	1.40359		3.71631	2.83399	3.06211	2.82535	1.95792	1.99921	3.66743
4844	SLFN5	SLFN5	Unknown function	Schlafen family member 5	2556.42	9915.06	4780.79	5294.78	2267.42	10806.1	5670.65	3426.41	1886.3	7919.3	5958.47	3832.01	2612.98	9915.06	4889.04	5377.74	2897.37	13753.1	7265.11	4385.35	2418.23	10132.2	7658.02	4899.37	1.92393	0.903858	1.04131	2.24694	1.32624	0.597949	2.06693	1.66302	1.01864		2.07927	1.29771	0.885966		3.79455	1.87106	2.05809	4.74676	2.50749	1.51356	4.18993
790	CD74	CD74	Receptor, channel, transporter or cell surface protein	HLA class II histocompatibility antigen gamma chain	931.947	3596.33	1991.61	3151.69	893.002	3860.59	2199.33	3005.96	692.122	3504.79	2099.49	4202.86	952.565	3596.33	2036.71	3201.07	1141.1	4913.41	2817.74	3847.23	887.3	4484.15	2698.33	5373.5	1.91664	1.09635	1.74867	2.1063	1.30411	1.75339	2.33734	1.60458	2.59837		2.12009	1.33501	2.03348		3.77542	2.13813	3.36048	4.30585	2.46931	3.37151	5.0537
3447	NUDT6	NUDT6	Unknown function	Nucleoside diphosphate-linked moiety X motif 6	20.0874	78.8461	80.5267	63.0735	85.5804	270.77	150.483	145.339	77.2005	209.02	150.183	161.78	20.5318	78.8461	82.3502	64.0617	109.357	344.613	192.795	186.014	98.9711	267.428	193.02	206.841	1.94118	2.00391	1.6416	1.65593	0.818026	0.766368	1.43407	0.963671	1.06344		1.67706	1.26187	1.15714		3.84019	4.01086	3.12012	3.15127	1.76299	1.70098	2.70208
5514	TSPAN9	TSN9	Receptor, channel, transporter or cell surface protein	Tetraspanin-9	60.1015	152.818	140.664	143.227	72.5782	179.694	142.513	74.4625	40.563	182.527	146.946	109.46	61.4312	152.818	143.849	145.472	92.7423	228.699	182.585	95.3021	52.0018	233.531	188.86	139.948	1.31477	1.22751	1.24369	1.30215	0.977264	0.0392797	2.16698	1.86069	1.42826		1.59463	1.35516	0.903744		2.48763	2.34163	2.36804	2.46596	1.96873	1.0276	4.49082
954	CKAP4	CKAP4	Endoplasmic reticulum or golgi	Cytoskeleton-associated protein 4	1896.22	8018.12	6951.73	7628.35	2531.22	5230.44	4588.34	3867.27	2023.16	4166.75	5056.23	4084.91	1938.17	8018.12	7109.15	7747.88	3234.46	6656.84	5878.48	4949.59	2593.7	5331.08	6498.43	5222.7	2.04857	1.87498	1.9991	1.04131	0.861917	0.613783	1.03942	1.32508	1.00979		1.37643	1.35399	1.20756		4.13695	3.66796	3.99751	2.0581	1.81745	1.53027	2.0554
2800	MARCKS	MARCKS	Adhesion or extracellular matrix protein	Myristoylated alanine-rich C-kinase substrate	1689.07	4116.52	4779.89	4465.18	1340.22	2619.81	3041.47	2560.02	1053.31	2563.69	3115.13	2551.38	1726.44	4116.52	4888.13	4535.15	1712.57	3334.27	3896.66	3276.48	1350.35	3280.07	4003.67	3262.04	1.25363	1.50148	1.39335	0.961205	1.18607	0.935983	1.2804	1.56799	1.27244		1.16508	1.41852	1.20059		2.3844	2.83134	2.62688	1.94694	2.27533	1.91319	2.42906
3076	MSN	MOES	Cytoskeletal protein	Moesin	3980.21	17061.3	13023.2	10457.7	10670.4	24809.7	21655.5	19904.5	6261.41	25732.8	17403.4	20103.4	4068.26	17061.3	13318.1	10621.6	13634.9	31575.6	27744.5	25475.2	8027.12	32923.4	22367.4	25702.9	2.06824	1.7109	1.38451	1.21151	1.0249	0.90179	2.03616	1.47844	1.67898		1.77197	1.40475	1.32176		4.19375	3.27366	2.61084	2.3158	2.03482	1.86838	4.10151
660	CA2	CA2	Enzyme, misc.	Carbonic anhydrase 2	1835.45	3497.45	5952.05	6778.4	1586.31	2743.77	3987.94	5440.23	1749.62	2877.5	4174.95	5018.52	1876.05	3497.45	6086.83	6884.6	2027.03	3492.03	5109.27	6962.78	2243.02	3681.58	5365.78	6416.36	0.898605	1.69799	1.87567	0.784696	1.33375	1.78029	0.714881	1.25835	1.51631		0.799394	1.43003	1.72409		1.86426	3.24449	3.66973	1.72273	2.52056	3.43496	1.64135
3145	MYH14	MYH14	Motor or contractile protein	Myosin-14	3024.3	8026.94	9880.41	5531.69	1678.4	4535.42	4949.75	2254.72	2336.21	3635.53	5306.79	2577.07	3091.21	8026.94	10104.1	5618.36	2144.71	5772.28	6341.52	2885.74	2995.02	4651.42	6820.46	3294.88	1.37668	1.70871	0.861979	1.42836	1.56405	0.428163	0.635105	1.1873	0.137658		1.14672	1.48669	0.475933		2.5967	3.26867	1.81753	2.69141	2.95682	1.34552	1.55305
2751	MACROD1	MACD1	Mitochondrial protein	O-acetyl-ADP-ribose deacetylase MACROD1	1111.67	3859.58	3213.85	2371.49	1178.53	3626.67	3695.55	2256.75	1296.43	3211.38	3476.77	2083.75	1136.26	3859.58	3286.63	2408.65	1505.96	4615.71	4734.66	2888.33	1662.02	4108.75	4468.45	2664.15	1.76415	1.53231	1.08393	1.61587	1.65258	0.939555	1.30576	1.42683	0.680731		1.56192	1.53724	0.901406		3.39674	2.89249	2.1198	3.06496	3.14395	1.91794	2.47213
2249	HMGCL	HMGCL	Mitochondrial protein	Hydroxymethylglutaryl-CoA lyase, mitochondrial	1360.56	5540.3	4161.02	3627.58	981.688	4174.83	2749.23	1697.15	952.543	3241.3	2875.29	1908.78	1390.66	5540.3	4255.24	3684.42	1254.43	5313.36	3522.26	2172.13	1221.16	4147.03	3695.42	2440.44	1.9942	1.61347	1.40567	2.0826	1.48947	0.792079	1.76383	1.59749	0.99889		1.94687	1.56681	1.06555		3.98394	3.05988	2.64941	4.23569	2.80786	1.73157	3.39598
4093	PTMS	PTMS	Cell cycle regulation	Parathymosin	310.41	2570.97	1222.17	1450.74	382.779	1043.5	838.868	649.689	181.274	839.563	562.57	574.153	317.278	2570.97	1249.85	1473.47	489.125	1328.08	1074.74	831.516	232.393	1074.17	723.034	734.075	3.01849	1.97793	2.2154	1.44106	1.13571	0.765541	2.20858	1.6375	1.65936		2.22271	1.58371	1.54677		8.1032	3.93928	4.6441	2.71521	2.19727	1.70001	4.62219
4165	RAB31	RAB31	G protein or regulator	Ras-related protein Rab-31	440.312	1372.68	1446.77	1126.71	434.319	1085.81	1260.09	684.874	431.851	988.258	1327.16	739.643	450.053	1372.68	1479.54	1144.36	554.984	1381.93	1614.4	876.548	553.632	1264.41	1705.71	945.66	1.60883	1.71698	1.34638	1.31617	1.54049	0.659387	1.19146	1.62338	0.772393		1.37215	1.62695	0.926053		3.05004	3.28747	2.54273	2.49004	2.90892	1.57941	2.28384
2824	MCAM	MCAM	Receptor, channel, transporter or cell surface protein	Cell surface glycoprotein MUC18	690.08	933.649	2050.81	1096.36	429.847	357.821	1439.28	330.735	322.025	448.101	959.406	342.012	705.347	933.649	2097.25	1113.54	549.27	455.404	1843.98	423.297	412.837	573.315	1233.06	437.275	0.404547	1.57209	0.658744	-0.270369	1.74723	-0.375844	0.473758	1.5786	0.0829686		0.202646	1.63264	0.121956		1.32367	2.97335	1.57871	-1.20612	3.35714	-1.2976	1.38872
2801	MARCKSL1	MLP	Cell cycle regulation	MARCKS-related protein	543.595	1848.95	3016.17	2101.45	1935.93	4018.94	3205.44	3615.71	1324.49	3896.11	3392.14	3434.45	555.622	1848.95	3084.47	2134.38	2473.79	5114.96	4106.74	4627.63	1697.99	4984.81	4359.69	4391.07	1.73453	2.47285	1.94164	1.048	0.731273	0.903552	1.55371	1.36039	1.37074		1.44541	1.5215	1.40531		3.32771	5.55138	3.84143	2.06766	1.6601	1.87067	2.93571
3596	PBX1	PBX1	Transcriptional regulator	Pre-B-cell leukemia transcription factor 1	479.199	1623.31	1341.46	953.554	190.958	938.631	559.505	457.648	146.003	725.735	693.137	455.919	489.801	1623.31	1371.83	968.495	244.011	1194.61	716.825	585.729	187.176	928.531	890.843	582.909	1.72867	1.48584	0.98355	2.29152	1.55468	1.26329	2.31055	2.25078	1.63887		2.11025	1.76376	1.29524		3.31422	2.8008	1.97732	4.89572	2.93768	2.40042	4.96073
53	ACAT2	ACAT2	Enzyme, misc.	Acetyl-CoA acetyltransferase, cytosolic	667.205	3374.11	3836.7	2555.14	964.899	2505.53	2283.62	2936.63	684.125	3081.14	2479.42	2859.66	681.966	3374.11	3923.58	2595.18	1232.97	3188.81	2925.73	3758.5	877.048	3942.11	3186.63	3656.17	2.30674	2.5244	1.92806	1.37088	1.24665	1.60801	2.16824	1.86131	2.05961		1.94862	1.87745	1.86523		4.94762	5.75334	3.80543	2.58628	2.3729	3.04832	4.49475
4569	S100A4	S100A4	Cell development/differentiation	Protein S100-A4	664.227	1975.08	2835.84	1970.36	1198.28	3466.57	3907.7	3559.65	1047.64	2547.63	4739.71	2340.64	678.922	1975.08	2900.06	2001.23	1531.19	4411.95	5006.46	4555.87	1343.07	3259.52	6091.63	2992.6	1.54059	2.09477	1.55957	1.52676	1.70914	1.57308	1.27913	2.1813	1.15587		1.44883	1.99507	1.4295		2.90914	4.27157	2.94766	2.88139	3.26965	2.97538	2.42692
2769	MAP2	MAP2	Cytoskeletal protein	Microtubule-associated protein 2	523.395	1553.31	3290.98	994.847	725.391	1318.37	2409.05	1665.99	781.811	1306.57	2681.14	1337.18	534.975	1553.31	3365.5	1010.43	926.924	1677.91	3086.43	2132.24	1002.28	1671.67	3445.89	1709.63	1.53781	2.65328	0.917433	0.85614	1.73541	1.20185	0.737998	1.78159	0.770396		1.04398	2.05676	0.963226		2.90353	6.29096	1.88875	1.81019	3.32975	2.30034	1.66786
4567	S100A2	S100A2	Calcium-binding protein	Protein S100-A2	714.169	2862.24	4067.5	2071.79	1914.97	5447.78	6976.52	5159.92	1480.18	5089.66	6041.41	4140.87	729.969	2862.24	4159.61	2104.25	2447	6933.45	8938.17	6604.01	1897.59	6511.88	7764.61	5294.25	1.97123	2.51054	1.5274	1.50256	1.86896	1.43233	1.77891	2.03275	1.48026		1.7509	2.13742	1.48		3.92104	5.69834	2.88266	2.83345	3.6527	2.69882	3.43166
1130	CRIP2	CRIP2	Unknown function	Cysteine-rich protein 2	754.28	6418.59	5600.84	3243.18	911.792	4802.44	3978.49	1534.88	845.833	3463.59	4392.02	1422.53	770.968	6418.59	5727.67	3294	1165.11	6112.13	5097.16	1964.45	1084.36	4431.43	5644.76	1818.75	3.05751	2.89321	2.0951	2.39121	2.12922	0.753655	2.03093	2.38007	0.746111		2.49322	2.4675	1.19829		8.32537	7.42919	4.27255	5.24596	4.37482	1.68606	4.08669
3551	PADI2	PADI2	Enzyme, misc.	Protein-arginine deiminase type-2	275.606	1412.31	2356.87	1411.55	266.226	1514.62	1472.64	1106.39	254.322	1208.75	2211.14	1312.19	281.703	1412.31	2410.24	1433.67	340.191	1927.68	1886.71	1416.03	326.04	1546.51	2841.83	1677.68	2.32581	3.09693	2.34747	2.50245	2.47146	2.05744	2.24589	3.1237	2.36334		2.35805	2.89736	2.25608		5.01346	8.55595	5.0893	5.66646	5.54604	4.16247	4.74331
1509	EEF1A2	EEF1A2	Translation	Elongation factor 1-alpha 2	157.147	170.43	4506.75	1524.09	1842.22	2634.07	6363.99	2673.97	4933.27	1044.43	7908.88	2509.83	160.624	170.43	4608.8	1547.97	2354.03	3352.41	8153.41	3422.33	6324.46	1336.28	10164.8	3208.9	0.085493	4.84263	3.26862	0.510064	1.79227	0.539843	-2.24272	0.684562	-0.978861		-0.549054	2.43982	0.943199		1.06105	28.6931	9.63722	1.42411	3.46359	1.45381	-4.73288
2309	HSPA12A	HS12A	Heat shock protein	Heat shock 70 kDa protein 12A	122.871	748.174	2651.64	1206.92	276.868	1219.02	2125.46	1294.92	330.626	930.52	2388.44	1191.1	125.589	748.174	2711.68	1225.83	353.789	1551.47	2723.1	1657.32	423.863	1190.54	3069.7	1522.86	2.57466	4.4324	3.28697	2.13267	2.94429	2.22789	1.48994	2.85643	1.84511		2.06576	3.41104	2.45332		5.9573	21.5917	9.76058	4.38529	7.69695	4.68449	2.80878
[truncated: 20 more columns]

## Sheet: Supplemental Table 11
Supplemental Table 11: Total proteins significantly (p<0.05) differentially expressed in ARK1 FBXW7 R505C mutant cells compared to parental cells. Peptides shown met the following filtering criteria: ≥+/- 2.0 average fold change, max abundance >1,000,000, and % CV ≤50% for peptides w/ ≤10 ave fold change or % CV ≤80% for peptides w/ >10 ave fold change.
					Sum Signal : Noise												Normalized Signal : Noise												Log2 Ratio										Average Log2Ratio				Fold Change
Index	Gene Name	Protein Name	Protein Type	Description	Rep1 Parental	Rep1 R465C	Rep1 R479Q	Rep1 R505C	Parental Rep2	R465C Rep2	R479Q Rep2	R505C Rep2	Parental Rep3	R465C Rep3	R479Q Rep3	R505C Rep3	Rep1 Parental	Rep1 R465C	Rep1 R479Q	Rep1 R505C	Parental Rep2	R465C Rep2	R479Q Rep2	R505C Rep2	Parental Rep3	R465C Rep3	R479Q Rep3	R505C Rep3	Rep1 R465C : Parental	Rep1 R479Q : Parental	Rep1 R505C : Parental	Rep2 R465C : Parental	Rep2 R479Q : Parental	Rep2 R505C : Parental	Rep3 R465C : Parental	Rep3 R479Q : Parental	Rep3 R505C : Parental		R465C : Parental	R479Q : Parental	R505C : Parental		Rep1 R465C : Parental	Rep1 R479Q : Parental	Rep1 R505C : Parental	Rep2 R465C : Parental	Rep2 R479Q : Parental	Rep2 R505C : Parental	Rep3 R465C : Parental
162	AKAP2	AKAP2	Adaptor/scaffold	A-kinase anchor protein 2	546.486	54.0767	17.1384	16.5321	1134.84	289.408	487.209	390.098	1184.33	596.77	322.89	538.052	558.577	54.0767	17.5265	16.7911	1450.13	368.333	624.201	499.273	1518.31	763.528	414.989	687.919	-3.36868	-4.99414	-5.05599	-1.9771	-1.2161	-1.53828	-0.991718	-1.87132	-1.14216		-2.1125	-2.69386	-2.57881		-10.3293	-31.8704	-33.2662	-3.937	-2.32317	-2.90448	-1.98855
4565	S100A14	S100A14	Unknown function	Protein S100-A14	8785.37	1347.38	1901.75	1482.84	4370.06	385.87	1239.75	1203.65	4791.78	743.524	1061.12	923.714	8979.73	1347.38	1944.81	1506.08	5584.17	491.101	1588.34	1540.51	6143.06	951.29	1363.78	1181	-2.73651	-2.20704	-2.57588	-3.50725	-1.81382	-1.85793	-2.691	-2.17135	-2.37895		-2.97825	-2.06407	-2.27092		-6.66457	-4.61727	-5.96233	-11.3707	-3.51572	-3.62488	-6.45761
4082	PTGES	PTGES	Nuclear envelope	Prostaglandin E synthase	591.19	56.6274	117.125	71.1376	1272.36	175.704	558.606	449.296	1101.19	303.709	500.021	516.146	604.27	56.6274	119.778	72.2522	1625.85	223.621	715.674	575.04	1411.73	388.576	642.644	659.911	-3.41562	-2.33483	-3.06408	-2.86207	-1.18382	-1.49946	-1.86119	-1.13537	-1.09712		-2.71296	-1.55134	-1.88689		-10.671	-5.04493	-8.36333	-7.27058	-2.27178	-2.82737	-3.63308
4169	RAB38	RAB38	G protein or regulator	Ras-related protein Rab-38	1222.9	316.942	362.276	345.797	496.411	110.951	191.317	115.943	533.791	125.776	164.428	144.769	1249.96	316.942	370.48	351.215	634.327	141.208	245.111	148.391	684.32	160.921	211.328	185.093	-1.97959	-1.75441	-1.83145	-2.16741	-1.37179	-2.09582	-2.08831	-1.69519	-1.88642		-2.07844	-1.60713	-1.9379		-3.9438	-3.37389	-3.55895	-4.49215	-2.58791	-4.27469	-4.25251
232	ANKRD2	ANKR2	Motor or contractile protein	Ankyrin repeat domain-containing protein 2	6004.84	1091.26	1192.35	1470.22	5890.03	678.57	1719.44	1433.69	6404.08	1232.85	1352.04	2338.34	6137.69	1091.26	1219.36	1493.25	7526.44	863.624	2202.91	1834.93	8210.03	1577.35	1737.69	2989.65	-2.4917	-2.33158	-2.03924	-3.12349	-1.77256	-2.03624	-2.37988	-2.24022	-1.45741		-2.66503	-2.11478	-1.8443		-5.62442	-5.03356	-4.11028	-8.71495	-3.41659	-4.10176	-5.20494
2104	GSTM3	GSTM3	Cell development/differentiation	Glutathione S-transferase Mu 3	3879.01	1904.73	4677.81	1329.23	4629.89	1256.05	4982.4	1473.22	5930.46	1536.36	4716.58	1474.33	3964.83	1904.73	4783.74	1350.06	5916.19	1598.59	6383.35	1885.52	7602.85	1965.67	6061.9	1884.99	-1.05767	0.270879	-1.55424	-1.88787	0.109644	-1.64971	-1.95152	-0.326771	-2.01199		-1.63235	0.0179174	-1.73864		-2.08157	1.20654	-2.93679	-3.70088	1.07896	-3.1377	-3.86781
4566	S100A16	S100A16	Nucleolus	Protein S100-A16	5459.41	1455.42	1808.43	1319.22	7806.51	2307.77	3316.78	3145.2	8133.1	2544.03	2996.9	2529.9	5580.2	1455.42	1849.38	1339.9	9975.36	2937.12	4249.38	4025.44	10426.6	3254.92	3851.71	3234.56	-1.93888	-1.59327	-2.0582	-1.76397	-1.23112	-1.30922	-1.67958	-1.4367	-1.68863		-1.79414	-1.42036	-1.68535		-3.83408	-3.01733	-4.16465	-3.3963	-2.34749	-2.47808	-3.20335
1382	DMXL1	DMXL1	Unknown function	DmX-like protein 1	3198.47	1855.51	1925.71	1973.26	2075.98	324.164	663.669	614.735	2079.74	458.28	563.264	496.867	3269.23	1855.51	1969.32	2004.18	2652.74	412.567	850.279	786.779	2666.22	586.34	723.926	635.262	-0.817137	-0.731254	-0.705939	-2.68478	-1.64148	-1.75345	-2.18499	-1.88088	-2.06937		-1.89564	-1.41787	-1.50959		-1.76191	-1.66008	-1.63121	-6.42984	-3.11985	-3.37165	-4.54723
3763	PKP2	PKP2	Receptor, channel, transporter or cell surface protein	Plakophilin-2	6000	2825.37	3331.92	2098.72	3046.94	1472.41	2068.9	1190.02	3404.18	1455.17	2024.06	1360.85	6132.74	2825.37	3407.37	2131.61	3893.46	1873.95	2650.64	1523.07	4364.16	1861.79	2601.38	1739.89	-1.11809	-0.847872	-1.52459	-1.05497	-0.554715	-1.35407	-1.22901	-0.746423	-1.32671		-1.13402	-0.716337	-1.40179		-2.1706	-1.79984	-2.87705	-2.07767	-1.46888	-2.55632	-2.34406
5247	TGM2	TGM2	Enzyme, misc.	Protein-glutamine gamma-glutamyltransferase 2	7046.38	2477.8	2560.82	2851.01	5747.96	3884.32	7188.16	2035.3	7210.73	4074.44	7269.97	2852.91	7202.27	2477.8	2618.81	2895.68	7344.9	4943.62	9209.32	2604.91	9244.15	5212.98	9343.6	3647.54	-1.53939	-1.45954	-1.31455	-0.571174	0.326352	-1.49551	-0.826433	0.015438	-1.34162		-0.978999	-0.372583	-1.38389		-2.90672	-2.7502	-2.48725	-1.48573	1.25384	-2.81963	-1.7733
4694	SERPINB1	ILEU	Unknown function	Leukocyte elastase inhibitor	15720	5784.01	4078.28	4487.25	12731.6	8082.67	7686.8	6388.87	16269.4	7649.7	7007.53	7278.83	16067.8	5784.01	4170.63	4557.56	16268.7	10286.9	9848.16	8176.9	20857.4	9787.29	9006.31	9306.25	-1.47403	-1.94583	-1.81784	-0.661293	-0.724177	-0.992477	-1.09158	-1.21155	-1.16429		-1.07563	-1.29385	-1.32487		-2.77796	-3.8526	-3.52552	-1.5815	-1.65196	-1.9896	-2.13107
3161	MYO6	MYO6	Motor or contractile protein	Unconventional myosin-VI	32411.7	18703.6	13112.9	11910.5	22098	13032.6	10845.9	10059.2	26615.6	12564.8	11332.8	10771.5	33128.7	18703.6	13409.8	12097.2	28237.4	16586.7	13895.5	12874.5	34121.2	16075.8	14565.3	13771.7	-0.82477	-1.30479	-1.45342	-0.767578	-1.02299	-1.13309	-1.08578	-1.22813	-1.30896		-0.892709	-1.1853	-1.29849		-1.77125	-2.47048	-2.73856	-1.70241	-2.03213	-2.19329	-2.12252
1738	FAM129A	FAM129A	Unknown function	Protein Niban	17986.4	8182.71	5082.14	7445.92	14206.3	6717.84	7150.54	5676.8	15624.7	6707.97	6518.84	7104.83	18384.3	8182.71	5197.22	7562.59	18153.1	8549.87	9161.12	7265.55	20030.9	8582.4	8378.22	9083.78	-1.16782	-1.82266	-1.28152	-1.08624	-0.986623	-1.32107	-1.22277	-1.25751	-1.14086		-1.15895	-1.3556	-1.24782		-2.24673	-3.53733	-2.43096	-2.1232	-1.98154	-2.49852	-2.33395
4572	SAA1	SAA1	Secreted protein	Serum amyloid A-1 protein	453.675	134.788	126.769	113.779	565.164	284.95	408.605	339.532	720.337	332.71	359.903	514.568	463.712	134.788	129.64	115.562	722.182	362.659	523.496	434.556	923.472	425.68	462.559	657.894	-1.78253	-1.83872	-2.00456	-0.993747	-0.464183	-0.732821	-1.1173	-0.99743	-0.489214		-1.29786	-1.10011	-1.07553		-3.44029	-3.57693	-4.01266	-1.99135	-1.37954	-1.66189	-2.1694
2448	ISG15	ISG15	Ubiquitin-like modifier	Ubiquitin-like protein ISG15	4494.61	3369.96	1162.97	1988.75	3105.63	2408.78	1281.5	1227.54	2950.36	1973.63	1118.3	1363.2	4594.04	3369.96	1189.3	2019.91	3968.45	3065.68	1641.83	1571.09	3782.36	2525.13	1437.28	1742.89	-0.447034	-1.94965	-1.18547	-0.372367	-1.27327	-1.33681	-0.58293	-1.39595	-1.1178		-0.467444	-1.53962	-1.21336		-1.36323	-3.8628	-2.27438	-1.29447	-2.41708	-2.52593	-1.49789
2662	LIMA1	eplin	Cytoskeletal protein	LIM domain and actin-binding protein 1	18731.8	9960.69	6845.93	7802.42	11248	6105.86	5710	5014.4	12551.9	6425.45	5855.22	5601.45	19146.2	9960.69	7000.95	7924.67	14373	7771	7315.53	6417.76	16091.5	8220.94	7525.32	7161.65	-0.942743	-1.45144	-1.27264	-0.887193	-0.974331	-1.16322	-0.968923	-1.09647	-1.16793		-0.932953	-1.17408	-1.20126		-1.92218	-2.7348	-2.41603	-1.84957	-1.96473	-2.23957	-1.95738
3801	PM20D2	P20D2	Unknown function	Peptidase M20 domain-containing protein 2	5980.34	2756.52	2668.8	2540.89	2857.49	1241.58	1386.5	1393.5	3140.22	1336.05	1265.04	1559.89	6112.65	2756.52	2729.23	2580.7	3651.38	1580.17	1776.35	1783.49	4025.76	1709.39	1625.87	1994.37	-1.14895	-1.1633	-1.24404	-1.20836	-1.03952	-1.03374	-1.23578	-1.30805	-1.01333		-1.1977	-1.17029	-1.09703		-2.21752	-2.23969	-2.3686	-2.31075	-2.05555	-2.04732	-2.35509
1999	GLS	GLSK	Mitochondrial protein	Glutaminase kidney isoform, mitochondrial	21041.3	7495.59	9474.91	8618.11	19431.6	6369.95	11457.6	10454.8	20926	8123.96	10316.2	10406.7	21506.8	7495.59	9689.46	8753.15	24830.2	8107.11	14679.2	13380.8	26827.1	10394.1	13258.7	13305.3	-1.52068	-1.1503	-1.29692	-1.61484	-0.758321	-0.891932	-1.36793	-1.01676	-1.01169		-1.50115	-0.975128	-1.06685		-2.86926	-2.21961	-2.45704	-3.06277	-1.69152	-1.85566	-2.581
3084	MT2A	MT2	Receptor, channel, transporter or cell surface protein	Metallothionein-2	4033.69	2850.55	2997.42	1765.56	5625.53	2907.01	4636.34	2257.73	5920.05	3635.2	2671.69	3947.39	4122.93	2850.55	3065.3	1793.22	7188.45	3699.79	5939.97	2889.6	7589.51	4651	3433.74	5046.88	-0.532427	-0.427642	-1.20112	-0.958238	-0.275225	-1.31481	-0.706467	-1.14423	-0.588616		-0.732377	-0.615697	-1.03485		-1.44636	-1.34503	-2.29918	-1.94294	-1.21018	-2.4877	-1.6318
970	CLIC1	CLIC1	Nuclear envelope	Chloride intracellular channel protein 1	9439.19	6042.18	5080.98	4362.35	12132.2	6487.27	7222.79	6308.17	13451.5	6288.81	7228.57	6601.1	9648.02	6042.18	5196.04	4430.7	15502.8	8256.43	9253.68	8073.63	17244.8	8046.12	9290.39	8439.74	-0.675165	-0.892821	-1.1227	-0.90894	-0.74443	-0.94124	-1.0998	-0.892354	-1.03089		-0.894635	-0.843202	-1.03161		-1.59678	-1.8568	-2.17754	-1.87767	-1.67531	-1.92018	-2.14325
2607	LAD1	LAD1	Adhesion or extracellular matrix protein	Ladinin-1	17562.2	6281.66	5792.85	8585	16631.5	5370.71	7457.91	8436.82	18229.4	6242.26	6947.54	8818.85	17950.8	6281.66	5924.03	8719.51	21252.1	6835.37	9554.92	10798	23370.1	7986.56	8929.21	11275.2	-1.51483	-1.59939	-1.04173	-1.63652	-1.15329	-0.976843	-1.54902	-1.38806	-1.05151		-1.56679	-1.38025	-1.02336		-2.85765	-3.03016	-2.05869	-3.10914	-2.22421	-1.96815	-2.92618
3217	NCEH1	AADACL1	Enzyme, misc.	Neutral cholesterol ester hydrolase 1	5326.3	2230.42	2488.79	2046.71	5612.98	2296.25	3812.23	3030.88	5326.23	3168.37	4136.05	3304.87	5444.13	2230.42	2545.15	2078.77	7172.42	2922.47	4884.15	3879.13	6828.22	4053.72	5315.78	4225.4	-1.28739	-1.09695	-1.38897	-1.29527	-0.554353	-0.886728	-0.752262	-0.361228	-0.692422		-1.11164	-0.670844	-0.989373		-2.44085	-2.13902	-2.61891	-2.45423	-1.46851	-1.84898	-1.68443
4090	PTK2B	FAK2	Protein kinase, Tyr (non-receptor)	Protein-tyrosine kinase 2-beta	2788.46	1583.04	1658.28	1368.44	2404.35	1013.3	1305.18	1145.12	2703.88	1235.71	1250.45	1412.92	2850.15	1583.04	1695.83	1389.88	3072.34	1289.64	1672.17	1465.6	3466.38	1581	1607.12	1806.47	-0.848344	-0.749048	-1.03608	-1.25237	-0.877621	-1.06785	-1.13259	-1.10895	-0.940253		-1.07777	-0.911873	-1.01473		-1.80043	-1.68068	-2.05065	-2.38233	-1.83734	-2.0963	-2.19252
3752	PIR	PIR	Transcriptional regulator	Pirin	627.521	2080.21	1580.08	1666.41	1197.78	2255.23	1668.43	1965.64	1147.85	1995.39	1816.3	1984	641.404	2080.21	1615.86	1692.52	1530.55	2870.25	2137.55	2515.76	1471.55	2552.96	2334.36	2536.61	1.69743	1.333	1.39986	0.907129	0.48191	0.716943	0.79484	0.665696	0.78557		1.13313	0.826868	0.967459		3.24322	2.51926	2.63877	1.87531	1.39659	1.6437	1.73488
4838	SLC6A6	SC6A6	Receptor, channel, transporter or cell surface protein	Sodium- and chloride-dependent taurine transporter	54.7484	111.507	88.0733	132.267	157.381	252.447	192.312	249.493	114.132	262.33	198.192	236.772	55.9596	111.507	90.0677	134.339	201.106	321.292	246.386	319.318	146.317	335.634	254.723	302.722	0.994681	0.686624	1.26342	0.675929	0.292965	0.667037	1.1978	0.799836	1.0489		0.956136	0.593142	0.99312		1.99264	1.60951	2.40064	1.59763	1.22516	1.58781	2.29389
762	CCNE1	CCNE1	Cell cycle regulation	G1/S-specific cyclin-E1	237.134	551.944	580.416	712.201	459.355	751.756	725.685	723.081	467.987	785.941	787.663	748.01	242.38	551.944	593.56	723.36	586.976	956.768	929.732	925.448	599.96	1005.56	1012.33	956.358	1.18725	1.29212	1.57744	0.704868	0.663513	0.65685	0.745061	0.754742	0.672685		0.879059	0.903458	0.968992		2.27718	2.44888	2.9844	1.63	1.58393	1.57664	1.67604
2241	HMCES	HMCES	Enzyme, misc.	Embryonic stem cell-specific 5-hydroxymethylcytosine-binding protein	1110.39	2069.52	2094.87	2428.52	1941.44	2992.98	3093.05	3508.5	1796.28	3226.88	3169.29	3951.37	1134.95	2069.52	2142.31	2466.57	2480.83	3809.2	3962.75	4490.42	2302.84	4128.58	4073.28	5051.97	0.866661	0.916533	1.11987	0.618665	0.675679	0.856028	0.842232	0.822778	1.13343		0.775853	0.804997	1.03644		1.82344	1.88757	2.17327	1.53545	1.59735	1.81005	1.79282
5650	UCHL1	UCHL1	Protease	Ubiquitin carboxyl-terminal hydrolase isozyme L1	9313.89	18951.3	19348.6	20518.3	8627.41	17365.9	18199	16233	8390.65	16603.6	18518.5	17788.6	9519.95	18951.3	19786.7	20839.8	11024.3	22101.8	23316.2	20776.1	10756.8	21243.2	23800.6	22743.4	0.993271	1.05551	1.13032	1.00347	1.08064	0.914234	0.981752	1.14575	1.08019		0.992832	1.09397	1.04158		1.99069	2.07845	2.18907	2.00482	2.11497	1.88457	1.97486
4255	RBKS	RBKS	Enzyme, misc.	Ribokinase	255.65	702.802	414.394	587.63	266.076	698.742	460.918	456.807	233.112	630.282	444.184	511.864	261.306	702.802	423.778	596.837	339.999	889.297	590.518	584.652	298.849	806.404	570.88	654.436	1.42738	0.697571	1.1916	1.38714	0.796453	0.782049	1.43209	0.933771	1.13084		1.41553	0.809265	1.03483		2.68958	1.62177	2.28406	2.61559	1.73683	1.71957	2.69837
4387	RNF213	RN213	Ubiquitin conjugating system	E3 ubiquitin-protein ligase RNF213	16012.2	28435.5	19863.4	39432.8	12158.6	25196.4	17970.9	21400.6	11539	21618.7	18212.4	23340.6	16366.5	28435.5	20313.2	40050.7	15536.6	32067.8	23023.9	27390	14793	27659.7	23407.1	29841.8	0.796951	0.311675	1.29108	1.04546	0.567466	0.817979	0.902872	0.662033	1.01242		0.915093	0.513724	1.04049		1.73743	1.24115	2.44712	2.06402	1.48192	1.76293	1.86978
956	CKB	CKB	KINASE	Creatine kinase B-type	2638.08	2592.38	5094.51	6545.08	6531.72	8176.5	7363.08	9045.89	3125.93	6619.67	6983.23	7477.49	2696.44	2592.38	5209.88	6647.63	8346.41	10406.3	9433.42	11577.5	4007.44	8469.43	8975.08	9560.24	-0.056777	0.950194	1.30178	0.318234	0.176626	0.472102	1.07958	1.16324	1.25436		0.447013	0.763354	1.00942		-1.04014	1.93213	2.46534	1.2468	1.13024	1.38713	2.11342
1253	DCAKD	DCAKD	Kinase, other	Dephospho-CoA kinase domain-containing protein	154.001	410.703	347.884	398.145	457.508	736.054	605.747	736.28	340.224	768.681	616.239	704.529	157.408	410.703	355.762	404.383	584.615	936.784	776.07	942.34	436.167	983.477	792.011	900.765	1.38359	1.1764	1.36121	0.680229	0.408699	0.68876	1.17301	0.860639	1.04627		1.07894	0.815247	1.03208		2.60916	2.26013	2.56901	1.60239	1.32749	1.6119	2.25482
4340	RHOB	RHOB	Tumor suppressor	Rho-related GTP-binding protein RhoB	353.81	609.26	680.326	907.411	267.085	407.627	363.863	475.13	214.847	435.083	439.237	488.044	361.638	609.26	695.732	921.628	341.289	518.791	466.174	608.103	275.434	556.66	564.522	623.982	0.752512	0.943986	1.34964	0.604163	0.449876	0.833324	1.01509	1.03532	1.1798		0.790588	0.809729	1.12092		1.68472	1.92384	2.54848	1.5201	1.36592	1.78179	2.02103
3142	MYEF2	MYEF2	Unknown function	Myelin expression factor 2	1903.09	4996.09	4915.71	5593.75	2189.16	3429.67	3171.86	3906.99	1902.64	3600.24	3964.09	3783.97	1945.2	4996.09	5027.03	5681.39	2797.37	4364.98	4063.72	5000.42	2439.18	4606.27	5094.78	4837.94	1.36088	1.36979	1.54633	0.641903	0.53873	0.837978	0.9172	1.06262	0.987995		0.973329	0.99038	1.1241		2.56842	2.58433	2.92073	1.56039	1.45269	1.78754	1.88845
188	ALDH5A1	ALDH5A1	Enzyme, misc.	Succinate-semialdehyde dehydrogenase, mitochondrial	1073.93	2894.49	1604.69	2601.71	1135.75	2462.93	1205.16	2053.08	900.491	1893.63	1116.99	2254.23	1097.69	2894.49	1641.03	2642.47	1451.3	3134.6	1544.03	2627.67	1154.43	2422.78	1435.59	2882.12	1.39884	0.580131	1.26742	1.11094	0.0893537	0.856443	1.06948	0.31446	1.31995		1.19308	0.327982	1.14794		2.63689	1.49498	2.4073	2.15986	1.06389	1.81057	2.09868
3615	PCTP	PCTP	Unknown function	Phosphatidylcholine transfer protein	122.04	226.187	276.821	359.877	220.374	373.342	360.809	432.338	196.145	322.258	373.973	363.144	124.74	226.187	283.09	365.515	281.6	475.157	462.261	553.335	251.458	412.308	480.643	464.292	0.85859	1.18233	1.55101	0.754757	0.71506	0.974507	0.713406	0.934649	0.884718		0.775584	0.944014	1.13674		1.81327	2.26944	2.93022	1.68735	1.64155	1.96497	1.63967
957	CKMT1A	CKMT1A	Mitochondrial protein	Creatine kinase U-type, mitochondrial	232.089	1408.01	1261.95	897.007	977.886	1748.81	1021.84	1199.39	582.686	1512.6	1143.16	1003.5	237.224	1408.01	1290.53	911.062	1249.57	2225.73	1309.16	1535.06	747.003	1935.28	1469.23	1283.02	2.56934	2.44364	1.9413	0.832847	0.0672074	0.296863	1.37335	0.975875	0.780353		1.59185	1.16224	1.00617		5.93538	5.44013	3.84052	1.7812	1.04769	1.22847	2.59072
2800	MARCKS	MARCKS	Adhesion or extracellular matrix protein	Myristoylated alanine-rich C-kinase substrate	1689.07	4116.52	4779.89	4465.18	1340.22	2619.81	3041.47	2560.02	1053.31	2563.69	3115.13	2551.38	1726.44	4116.52	4888.13	4535.15	1712.57	3334.27	3896.66	3276.48	1350.35	3280.07	4003.67	3262.04	1.25363	1.50148	1.39335	0.961205	1.18607	0.935983	1.2804	1.56799	1.27244		1.16508	1.41852	1.20059		2.3844	2.83134	2.62688	1.94694	2.27533	1.91319	2.42906
3596	PBX1	PBX1	Transcriptional regulator	Pre-B-cell leukemia transcription factor 1	479.199	1623.31	1341.46	953.554	190.958	938.631	559.505	457.648	146.003	725.735	693.137	455.919	489.801	1623.31	1371.83	968.495	244.011	1194.61	716.825	585.729	187.176	928.531	890.843	582.909	1.72867	1.48584	0.98355	2.29152	1.55468	1.26329	2.31055	2.25078	1.63887		2.11025	1.76376	1.29524		3.31422	2.8008	1.97732	4.89572	2.93768	2.40042	4.96073
5066	STON2	STON2	Adaptor/scaffold	Stonin-2	461.363	1752.5	1306.83	1421.72	669.077	1897.97	1306.57	1335.5	460.252	1691.33	1261.14	1395.91	471.57	1752.5	1336.42	1444	854.964	2415.57	1673.95	1709.26	590.043	2163.94	1620.85	1784.72	1.89387	1.50283	1.61453	1.49843	0.969324	0.999433	1.87477	1.45786	1.59681		1.75569	1.31001	1.40359		3.71631	2.83399	3.06211	2.82535	1.95792	1.99921	3.66743
73	ACSF2	ACSF2	Enzyme, misc.	Acyl-CoA synthetase family member 2, mitochondrial	2849.07	5997.77	2845.21	6999.56	2851.31	7339.73	3395.78	7741.75	2566.03	6379.57	2842.94	7712.86	2912.11	5997.77	2909.64	7109.23	3643.48	9341.36	4350.59	9908.42	3289.65	8162.24	3653.84	9861.17	1.04236	-0.00122374	1.28763	1.35832	0.255895	1.44334	1.31103	0.151477	1.58382		1.23724	0.135383	1.43826		2.0596	-1.00085	2.44127	2.56386	1.19408	2.71949	2.48119
3917	PPP1R14A	PP14A	PHOSPHATASE	Protein phosphatase 1 regulatory subunit 14A	804.399	1675.77	2068.97	1955.49	493.88	668.505	863.053	1436.83	409.612	904.651	1217.69	1209.19	822.195	1675.77	2115.82	1986.13	631.093	850.814	1105.72	1838.96	525.123	1157.44	1565.02	1545.99	1.02727	1.36367	1.27241	0.430991	0.809068	1.54296	1.14021	1.57545	1.55781		0.866157	1.24939	1.45773		2.03816	2.57338	2.41564	1.34816	1.75208	2.91392	2.20413
2801	MARCKSL1	MLP	Cell cycle regulation	MARCKS-related protein	543.595	1848.95	3016.17	2101.45	1935.93	4018.94	3205.44	3615.71	1324.49	3896.11	3392.14	3434.45	555.622	1848.95	3084.47	2134.38	2473.79	5114.96	4106.74	4627.63	1697.99	4984.81	4359.69	4391.07	1.73453	2.47285	1.94164	1.048	0.731273	0.903552	1.55371	1.36039	1.37074		1.44541	1.5215	1.40531		3.32771	5.55138	3.84143	2.06766	1.6601	1.87067	2.93571
2400	INA	AINX	Cytoskeletal protein	Alpha-internexin	101.752	316.364	494.988	488.347	374.125	520.713	1244.7	586.834	321.372	853.635	3852.68	689.269	104.003	316.364	506.197	495.999	478.066	662.718	1594.68	751.069	411.999	1092.17	4951.59	881.255	1.60496	2.28307	2.25371	0.471185	1.73798	0.651736	1.40648	3.58718	1.09692		1.16088	2.53608	1.33412		3.04187	4.86713	4.76907	1.38625	3.33568	1.57106	2.6509
660	CA2	CA2	Enzyme, misc.	Carbonic anhydrase 2	1835.45	3497.45	5952.05	6778.4	1586.31	2743.77	3987.94	5440.23	1749.62	2877.5	4174.95	5018.52	1876.05	3497.45	6086.83	6884.6	2027.03	3492.03	5109.27	6962.78	2243.02	3681.58	5365.78	6416.36	0.898605	1.69799	1.87567	0.784696	1.33375	1.78029	0.714881	1.25835	1.51631		0.799394	1.43003	1.72409		1.86426	3.24449	3.66973	1.72273	2.52056	3.43496	1.64135
1121	CPT1A	CPT1A	Enzyme, misc.	Carnitine O-palmitoyltransferase 1, liver isoform	4130.85	11515.9	10033.2	15758.8	6881.83	13478.8	13394.9	18666.2	4607.21	12895.3	14080.1	18002.1	4222.24	11515.9	10260.4	16005.7	8793.78	17154.6	17161.2	23890.2	5906.44	16498.7	18096.1	23016.4	1.44755	1.28101	1.9225	0.964039	0.964598	1.44186	1.48199	1.61532	1.9623		1.29786	1.28698	1.77556		2.72745	2.43009	3.79081	1.95076	1.95152	2.71671	2.79334
53	ACAT2	ACAT2	Enzyme, misc.	Acetyl-CoA acetyltransferase, cytosolic	667.205	3374.11	3836.7	2555.14	964.899	2505.53	2283.62	2936.63	684.125	3081.14	2479.42	2859.66	681.966	3374.11	3923.58	2595.18	1232.97	3188.81	2925.73	3758.5	877.048	3942.11	3186.63	3656.17	2.30674	2.5244	1.92806	1.37088	1.24665	1.60801	2.16824	1.86131	2.05961		1.94862	1.87745	1.86523		4.94762	5.75334	3.80543	2.58628	2.3729	3.04832	4.49475
790	CD74	CD74	Receptor, channel, transporter or cell surface protein	HLA class II histocompatibility antigen gamma chain	931.947	3596.33	1991.61	3151.69	893.002	3860.59	2199.33	3005.96	692.122	3504.79	2099.49	4202.86	952.565	3596.33	2036.71	3201.07	1141.1	4913.41	2817.74	3847.23	887.3	4484.15	2698.33	5373.5	1.91664	1.09635	1.74867	2.1063	1.30411	1.75339	2.33734	1.60458	2.59837		2.12009	1.33501	2.03348		3.77542	2.13813	3.36048	4.30585	2.46931	3.37151	5.0537
3551	PADI2	PADI2	Enzyme, misc.	Protein-arginine deiminase type-2	275.606	1412.31	2356.87	1411.55	266.226	1514.62	1472.64	1106.39	254.322	1208.75	2211.14	1312.19	281.703	1412.31	2410.24	1433.67	340.191	1927.68	1886.71	1416.03	326.04	1546.51	2841.83	1677.68	2.32581	3.09693	2.34747	2.50245	2.47146	2.05744	2.24589	3.1237	2.36334		2.35805	2.89736	2.25608		5.01346	8.55595	5.0893	5.66646	5.54604	4.16247	4.74331
5678	UPK1B	UPK1B	Receptor, channel, transporter or cell surface protein	Uroplakin-1b	141.435	1817.3	856.368	535.63	140.32	569.506	215.751	363.109	38.1095	611.803	222.905	416.136	144.564	1817.3	875.76	544.022	179.304	724.818	276.415	464.732	48.8564	782.762	286.485	532.044	3.65201	2.59883	1.91196	2.01521	0.624427	1.37399	4.00195	2.55184	3.44493		3.22306	1.92503	2.24362		12.5709	6.05794	3.76319	4.04239	1.5416	2.59186	16.0217
2309	HSPA12A	HS12A	Heat shock protein	Heat shock 70 kDa protein 12A	122.871	748.174	2651.64	1206.92	276.868	1219.02	2125.46	1294.92	330.626	930.52	2388.44	1191.1	125.589	748.174	2711.68	1225.83	353.789	1551.47	2723.1	1657.32	423.863	1190.54	3069.7	1522.86	2.57466	4.4324	3.28697	2.13267	2.94429	2.22789	1.48994	2.85643	1.84511		2.06576	3.41104	2.45332		5.9573	21.5917	9.76058	4.38529	7.69695	4.68449	2.80878
[truncated: 20 more columns]

## Sheet: Supplemental Table 12
Supplemental Table 12: Total proteins significantly (p<0.05) differentially expressed in ARK4 FBXW7 R465C mutant cells compared to parental cells. Peptides shown met the following filtering criteria: ≥+/- 2.0 average fold change, max abundance >1,000,000, and % CV ≤50% for peptides w/ ≤10 ave fold change or % CV ≤80% for peptides w/ >10 ave fold change.
			Normalized Fold Change - Combined			p value (based on replicates at protein level)			Normalized Fold Change - Individual Reps												p value (based on individual peptides for each protein)																Normalized Signal : Noise
Index	Gene Name	Protein Name	R465C : Parental	R479Q : Parental	R505C : Parental	R465C : Parental	R479Q : Parental	R505C : Parental	Rep1 R465C : Parental	Rep1 R479Q : Parental	Rep1 R505C : Parental	Rep2a R465C : Parental	Rep2a R479Q : Parental	Rep2a R505C : Parental	Rep2b R465C : Parental	Rep2b R479Q : Parental	Rep2b R505C : Parental	Rep3 R465C : Parental	Rep3 R479Q : Parental	Rep3 R505C : Parental	Rep1 R465C : Parental	Rep1 R479Q : Parental	Rep1 R505C : Parental	Rep2a R465C : Parental	Rep2a R479Q : Parental	Rep2a R505C : Parental	Rep2b R465C : Parental	Rep2b R479Q : Parental	Rep2b R505C : Parental	Rep3 R465C : Parental	Rep3 R479Q : Parental	Rep3 R505C : Parental	Protein Type	Description	Peptide Count Plex 1	Peptide Count Plex 2	Parental Rep1	R465C Rep1	R479Q Rep1	R505C Rep1	Parental Rep2a	R465C Rep2a	R479Q Rep2a	R505C Rep2a	Control Mix	Parental Rep2b	R465C Rep2b	R479Q Rep2b	R505C Rep2b
2769	HNRNPU	hnRNP U iso2	11.8059	16.3826	50.0086	0.00936334	0.0694805	0.0819233	17.3983	4.13881	46.9272	4.15785	11.3555	5.16586	3.84902	3.05569	8.46986	22.1813	47.5154	142.625	–	–	–	–	–	–	0.378151	0.0626199	0.438173	0.439884	0.0586464	0.375084	Transcriptional regulator	Heterogeneous nuclear ribonucleoprotein U	1	2	7.39686	128.74	31	330.647	21.0412	87.6	238.467	108.192	90.3328	57.3809	220.872	176.81	480.442
2273	FOXG1	FOXG1	9.93296	5.25329	62.1283	0.0192375	0.0881306	0.0991367	17.666	1.20159	151.02	9.70165	3.54861	26.7035	3.27586	2.83983	9.49172	9.3395	13.5758	66.5	–	–	–	–	–	–	–	–	–	–	–	–	Transcriptional regulator	Forkhead box protein G1	1	1	2.46562	43.5736	3	354.694	3.00588	29.2	10.6458	79.8958	38.9671	10.8558	35.5641	31.0875	101.86
3277	LMOD1	LMOD1	4.94888	5.03008	22.662	0.00309105	0.232311	0.142237	2.33027	-1.0437	25.0948	2.26821	1.00544	4.63603	2.23499	2.02469	7.17738	13.1337	16.291	55.125	–	–	–	–	–	–	–	–	–	–	–	–	Unknown function	Leiomodin-1	1	1	62.8733	146.566	61	1502.94	72.1412	163.844	72.3917	332.899	207.234	41.8725	93.5897	85.4905	297.093
131	ADM	ADM	3.34365	2.63439	3.64294	0.00425199	0.033263	0.0724474	2.60529	1.81574	2.10462	2.92984	1.89259	1.85441	3.77949	2.55024	3.78836	4.15089	4.32415	6.93519	0.428321	0.279536	0.162455	0.0790222	0.0300049	0.354846	–	–	–	–	–	–	Secreted protein	ADM	2	1	55.4765	144.585	102	111.218	58.6147	171.956	110.717	108.192	85.0191	58.9317	222.744	151.551	220.698
5	SFN	14-3-3 sigma	3.03327	2.56911	2.22662	0.000566104	0.0106979	0.0202342	3.35851	2.16439	3.03214	2.87343	2.48578	1.92595	2.86232	2.10124	1.75613	3.11756	3.56679	2.28362	0.000104092	0.000124179	0.0263954	0.000156538	0.000103285	0.000295885	3.12305e-08	7.03761e-06	2.6164e-06	2.92917e-07	0.00482448	9.13327e-05	Adaptor/scaffold	14-3-3 protein sigma	18	24	3486.39	11713.4	7641	10069.7	3335.03	9595.44	8273.94	6393.33	6624.4	3576.22	10236.8	7577.57	6208.4
1379	CRIPT	CRIPT	2.92034	3.98624	9.6704	0.0189085	0.0289125	0.15826	1.55542	1.2962	5.73406	1.42153	1.47034	1.44511	3.27586	2.42569	7.27699	5.5188	10.8607	24.6591	0.373422	0.480748	0.428214	0.0907589	0.329688	0.490323	–	–	–	–	–	–	Adaptor/scaffold	Cysteine-rich PDZ-binding protein	3	1	313.134	487.233	411	1710.35	377.238	536.956	553.583	542.625	503.029	32.5675	106.692	79.6616	234.279
2122	FAM84B	FAM84B	2.84869	2.82059	1.77317	0.00288845	0.137941	0.0253193	4.85492	4.125	2.50082	3.83703	3.39652	1.90739	1.45955	1.18841	1.32848	1.30736	2.6033	1.42228	0.187036	0.109672	0.188518	0.156749	0.0841585	0.0526055	0.26694	0.026279	0.396424	0.00847	0.435818	0.434869	Unknown function	Protein FAM84B	2	2	107.255	520.903	448	255.5	126.247	485.044	427.963	239.687	295.795	963.068	1405.72	1154.12	1264.77
1730	DPYD	DPYD	2.712	1.68276	2.95378	0.000684435	0.00683131	0.00118773	2.03373	1.50283	1.98942	2.07213	1.49101	2.29308	3.26149	1.98196	3.65168	3.55572	1.77462	3.94608	0.0629805	0.0734167	0.0796571	0.0444064	0.0254678	0.0588761	0.0846425	0.139393	0.0596175	0.0551219	0.121933	0.0458417	Enzyme, misc.	Dihydropyrimidine dehydrogenase [NADP(+)]	8	5	735.988	1497.35	1120	1394.73	715.4	1484.33	1064.58	1632.87	1199.12	260.54	849.795	520.715	940.512
403	ARHGAP29	ARHGAP29	2.61969	1.80437	1.59831	0.0120665	0.00878492	0.0118782	2.84935	1.95872	1.70094	2.35611	1.68305	1.50207	2.84101	1.83065	1.65125	2.49951	1.7637	1.58547	0.116465	0.0954705	0.206011	0.113801	0.0888389	0.124105	0.0150277	0.0150861	0.00848562	0.00733582	0.02349	0.0146626	GAP, Rac/Rho	Rho GTPase-activating protein 29	3	5	191.086	544.671	379	309.606	210.412	496.4	353.442	314.59	331.22	350.489	995.795	647.008	572.116
4264	PADI2	PADI2	2.59565	2.31349	4.64485	0.000161233	0.000221737	0.00203423	2.61178	2.46791	4.00756	2.66924	2.26435	5.00691	2.72222	2.40202	5.02007	2.44547	2.14355	4.64211	0.0319572	0.110606	0.00483114	0.0539711	0.0648195	0.0635358	0.340622	0.339699	0.346338	0.400198	0.299446	0.376826	Enzyme, misc.	Protein-arginine deiminase type-2	3	2	122.048	318.88	305	465.912	126.247	337.422	285.308	629.179	292.253	139.575	379.974	338.076	692.651
2436	GLDC	GLDC	2.56573	1.95552	1.6786	0.00552887	0.000858733	0.00972682	2.5021	1.82657	1.52714	2.4344	1.67179	1.72151	2.95172	2.09437	1.74648	2.44044	2.25301	1.75931	0.0116406	0.0114157	0.0164941	0.0239481	0.116934	0.010068	0.245685	0.301566	0.102742	0.149456	0.278892	0.147014	Enzyme, misc.	Glycine dehydrogenase (decarboxylating), mitochondrial	6	2	510.384	1277.5	944	742.453	541.059	1318.87	902.767	927.124	804.139	271.396	801.128	573.175	468.558
3169	KRTAP2-1	KRTAP2-1	2.43344	-1.19356	-1.40234	0.000884645	0.0966584	0.014212	2.50761	-1.52205	-1.37037	2.61347	1.00076	-1.26189	2.35164	-1.23379	-1.5247	2.32302	-1.11624	-1.44322	–	–	–	–	–	–	0.340323	0.278034	0.237728	0.29357	0.470101	0.332232	Unknown function	Keratin-associated protein 2-1	1	2	281.081	705.101	187	195.382	208.909	546.689	208.658	164.785	281.626	361.344	849.795	295.331	234.279
2726	HMGA2	HMGA2	2.37783	1.00528	1.55671	8.578e-05	0.763737	0.454206	2.58188	-1.09616	3.45066	2.54714	1.0933	1.18237	2.15679	-1.01191	-1.31877	2.28611	1.0407	-1.06684	0.0162178	0.217455	0.357253	0.0286153	0.283331	0.623906	0.0371393	0.970542	0.0850809	0.034069	0.748475	0.101792	Tumor suppressor or oncoprotein	High mobility group protein HMGI-C	5	4	612.707	1582.52	566	2013.94	575.626	1468.11	628.104	677.45	924.582	742.85	1602.26	740.27	556.837
464	ARRDC1	ARRDC1	2.19032	1.74184	1.40612	0.0113759	0.00253152	0.0172714	2.44435	1.72556	1.34423	2.15977	1.63236	1.50207	2.24556	1.65657	1.4228	1.96696	1.97466	1.38939	–	–	–	–	–	–	0.279248	0.114444	0.0790194	0.200032	0.144665	0.0456861	Unknown function	Arrestin domain-containing protein 1	1	2	392.034	958.62	685	501.982	420.824	910.067	685.592	629.179	589.82	255.888	574.641	427.452	359.907
6634	UCHL1	UCHL1	2.18234	2.18652	3.65111	1.20896e-05	0.00246454	0.000215635	2.12729	1.91204	3.59193	2.05146	2.16769	3.18439	2.25895	1.97983	3.55845	2.34893	2.7188	4.38027	1.46848e-05	1.45602e-07	0.00050113	2.32229e-06	1.35199e-06	5.26945e-06	5.43017e-07	7.07189e-06	2.09862e-05	1.97512e-08	0.0405134	0.00118783	Protease	Ubiquitin carboxyl-terminal hydrolase isozyme L1	21	15	3008.06	6401.36	5824	10292.1	2962.3	6084.96	6408.79	9389.42	5837.98	2586.79	5843.74	5164.4	9099.53
5042	RBKS	RBKS	2.09569	1.44159	2.10524	0.000366334	0.0280199	2.05296e-05	2.0075	1.45365	2.17351	2.13013	1.2904	1.99638	2.08662	1.24242	2.12134	2.21312	1.799	2.19018	0.236765	0.199428	0.156366	0.258893	0.123244	0.193497	0.0838224	0.0631277	0.0932894	0.130529	0.172821	0.122195	Enzyme, misc.	Ribokinase	3	3	286.012	574.38	421	592.159	314.115	669.978	404.542	624.186	460.52	257.439	537.205	322.532	539.86
488	ASNS	ASNS	2.06792	1.53617	1.53334	0.0024115	0.00831058	0.000410445	2.18867	1.49702	1.75105	1.98195	1.4965	1.50023	2.08212	1.48257	1.43267	2.07237	1.6879	1.49755	5.64746e-09	9.17497e-10	0.0579448	2.7351e-09	1.42857e-09	2.14149e-06	1.61166e-08	2.36625e-08	6.0648e-07	1.48065e-08	4.04659e-07	1.3932e-05	Cell cycle regulation	Asparagine synthetase [glutamine-hydrolyzing]	30	33	5966.8	13064.2	9045	9952.48	6174.08	12252.6	9221.42	9219.64	9074.01	8921.95	18577.6	13338.5	12635.8
5562	SERPINF2	SERPINF2	2.03048	1.62834	1.47774	0.0337324	0.00345019	0.221505	2.52747	1.43797	-1.58875	1.90108	1.69716	1.82619	2.4661	1.70016	1.8719	1.27597	1.69929	1.59127	0.0127368	0.113896	0.12919	0.056306	0.137054	0.0143592	0.0597553	0.102424	0.0537152	0.0701477	0.130153	0.0721282	Secreted protein	Alpha-2-antiplasmin	4	5	601.612	1521.12	876	360.706	553.082	1052.82	936.833	1005.36	901.556	500.92	1235.38	858.791	926.93
2738	HMOX1	HMOX1	2.0181	1.92691	1.86819	0.00195804	0.0126213	0.00690111	2.27532	1.68724	1.63492	2.03598	1.94968	2.04039	2.10064	1.84081	1.86669	1.71091	2.25722	1.97236	6.67483e-05	1.37101e-06	0.00347729	4.66483e-06	8.11098e-06	1.905e-05	5.44727e-06	3.57937e-05	3.82455e-05	4.75879e-06	0.000825523	0.000117489	Enzyme, misc.	Heme oxygenase 1	18	15	2088.38	4753.49	3568	3252.36	2080.07	4240.49	4047.55	4224.49	3546	2743.43	5763.26	5092.51	5062.47
1279	COL5A2	COL5A2	1.97188	1.13855	2.55979	0.00211654	0.105069	0.00333741	2.16192	1.20159	2.46122	1.85649	-1.05675	2.41073	1.87739	1.19641	2.37879	2.04302	1.22182	3.0625	–	–	–	–	–	–	–	–	–	–	–	–	Secreted protein	Collagen alpha-2(V) chain	1	1	32.0531	69.3217	39	75.1471	27.0529	50.2889	25.55	64.9153	46.052	41.8725	78.6154	50.5171	98.4651
3184	LACTB	LACTB	-1.96083	-1.86463	-2.05372	0.000425312	0.00557788	0.000514969	-2.17004	-1.66552	-2.16174	-1.83323	-1.87745	-1.9836	-1.94923	-1.68843	-1.95484	-1.87315	-2.35528	-2.07817	0.000307356	0.000262113	0.00028549	0.000144825	0.000172447	9.13187e-05	3.24767e-05	0.000337431	3.5171e-05	4.27316e-05	0.000278429	0.000138998	Protease	Serine beta-lactamase-like protein LACTB, mitochondrial	10	13	3888.28	1792.46	2364	1713.35	3861.06	2108.89	2052.52	1937.47	2527.55	4626.14	2373.44	2762.9	2339.4
3789	MYH10	MYH10	-1.96755	-1.43524	-1.49809	0.00205367	0.00346995	0.00302452	-1.97037	-1.39607	-1.34634	-1.84352	-1.39485	-1.56668	-2.10165	-1.44747	-1.55281	-1.92184	-1.49064	-1.50239	1.38787e-13	4.42974e-15	1.46899e-05	1.23787e-16	8.78601e-09	3.63653e-15	3.59626e-19	4.36037e-15	6.91299e-15	1.44719e-21	1.27635e-09	4.29034e-13	Motor or contractile protein	Myosin-10	79	90	31060.7	15769.7	22529	21976	32295.2	17541.1	23107.8	20518.2	23018.9	41787.2	19884.1	29111.5	26602.6
3617	MRC2	MRC2	-1.96764	-1.4703	1.00998	0.00298544	0.000860123	0.951475	-2.33762	-1.47136	1.42331	-1.85328	-1.47335	-1.132	-1.91763	-1.42449	-1.12393	-1.79411	-1.49718	-1.13133	0.007745	0.0160988	0.535626	0.00842936	0.0152198	0.506372	0.0397027	0.108938	0.122647	0.057571	0.1519	0.0435762	Receptor, channel, transporter or cell surface protein	C-type mannose receptor 2	5	5	1374.58	588.244	946	1863.65	1342.13	725.133	909.154	1180.13	1069.82	1073.18	559.667	759.7	943.907
2214	FHL2	FHL2	-1.98409	-1.64173	-2.27379	0.000541193	0.000381222	3.77216e-06	-2.29268	-1.75072	-2.1034	-1.78058	-1.53784	-2.44836	-1.92676	-1.58867	-2.2613	-1.95224	-1.68626	-2.24031	7.25986e-05	4.05733e-05	6.0412e-05	7.04181e-05	0.000234727	2.0871e-05	8.28398e-05	0.000143422	1.67565e-05	1.20479e-05	7.40877e-05	1.10445e-05	Transcriptional regulator	Four and a half LIM domains protein 2	15	15	7380.84	3220.49	4269	3342.54	7050.3	3964.71	4575.58	2866.26	4684.9	7126.08	3698.67	4523.22	3115.23
4323	PC	PC	-2.00697	-1.4859	-1.40687	0.00716336	0.0381752	0.00233331	-2.31436	-1.35572	-1.44883	-1.69816	-1.33988	-1.41187	-2.14398	-1.43082	-1.36595	-1.9285	-1.93914	-1.36788	0.00992255	0.016295	0.0135093	0.00710435	0.0182046	0.00471551	0.00174362	0.00312229	0.00626899	0.00124126	0.00214932	0.00383294	Enzyme, misc.	Pyruvate carboxylase, mitochondrial	8	11	2039.07	881.376	1523	1340.62	1980.88	1168	1475.51	1396.51	1491.38	3162.15	1474.97	2228.58	2288.47
299	ANXA6	ANXA6	-2.03352	-1.44149	-1.58323	0.00144608	0.0123703	0.00512562	-2.22447	-1.56969	-1.25762	-1.64586	-1.16179	-1.76778	-2.33342	-1.57231	-1.71368	-2.02466	-1.53698	-1.65355	1.71123e-10	1.60606e-13	0.000735229	6.39983e-11	0.000867163	2.98466e-12	3.38264e-07	2.02089e-06	5.52827e-07	4.2172e-08	5.24234e-06	3.70741e-07	Calcium-binding protein	Annexin A6	34	29	13639.8	6133.98	8799	10331.2	14204.3	8641.58	12202.3	7997.9	9863.98	15041.5	6446.46	9646.83	8676.81
3812	MYPN	MYPN	-2.03656	2.04709	1.28947	0.0119502	0.0119418	0.031443	-1.94814	2.06349	1.23123	-1.81955	1.85873	1.31368	-2.15429	2.13067	1.42805	-2.22524	2.1585	1.21548	0.0883887	0.0975904	0.0124115	0.0939843	0.0628201	0.0427116	0.136655	0.112942	0.144344	0.152388	0.0690717	0.0880864	Actin-binding	Myopalladin	6	4	779.136	400.085	1628	913.788	840.144	462.333	1558.55	1098.57	933.438	342.734	159.103	736.384	483.837
4089	HMGN5	NSBP1	-2.06839	-1.15495	1.01105	6.98936e-05	0.0128741	0.895557	-2.26368	-1.09676	1.25902	-2.03352	-1.22089	-1.15306	-2.16757	-1.17418	-1.01983	-1.81221	-1.12296	-1.02725	0.002648	0.336241	0.0487429	0.000379588	0.084886	0.00146129	0.130066	0.492127	0.409593	0.107557	0.452092	0.59794	DNA-binding	High mobility group nucleosome-binding domain-containing protein 5	6	3	909.814	402.066	840	1091.14	994.947	489.911	813.342	858.879	793.511	961.517	443.615	825.76	932.023
4697	PPP3CA	PPP3CA iso2	-2.09692	-1.68265	-1.4387	0.0187994	0.00723023	0.0105364	-2.8583	-1.57849	-1.44701	-2.00997	-1.65058	-1.4621	-1.80255	-1.48257	-1.44524	-1.93077	-2.13308	-1.36553	0.00300287	0.00244712	0.00562051	0.000965741	0.000855316	0.000857685	0.0111582	0.0127324	0.0113978	0.0128224	0.172925	0.0506457	PHOSPHATASE	Serine/threonine-protein phosphatase 2B catalytic subunit alpha isoform	8	5	2127.83	744.713	1365	1400.74	2207.82	1099.87	1334.99	1503.04	1569.31	1211.2	671.974	823.817	828.465
3076	KDELC1	KDELC1	-2.15596	-1.24968	-1.22067	0.00110279	0.00245583	0.0340997	-2.08324	-1.20107	-1.35157	-1.88364	-1.18784	-1.16002	-2.51618	-1.22662	-1.14756	-2.17946	-1.38921	-1.21641	0.0887349	0.0611847	0.0757436	0.103209	0.0480745	0.084429	0.0859349	0.0225025	0.213859	0.0757932	0.14511	0.14574	Secreted protein	KDEL motif-containing protein 1	3	3	1002.28	481.291	845	706.382	1000.96	532.089	841.021	858.879	859.047	640.495	254.564	526.544	551.744
247	RUNX2	AML3	-2.16445	-1.76599	-2.71144	0.0256485	0.0257792	0.0234423	-2.4983	-1.73706	-2.9368	-2.04877	-1.86563	-2.67755	-2.0538	-1.61669	-2.50487	-2.06278	-1.84935	-2.69714	0.24396	0.234858	0.259165	0.169278	0.148673	0.182217	0.27757	0.302633	0.309607	0.330168	0.309782	0.349647	Transcriptional regulator	Runt-related transcription factor 2	2	2	806.258	322.841	470	261.512	859.682	420.156	459.9	319.583	557.938	361.344	175.949	225.384	142.605
6082	TANC2	TANC2	-2.1709	-1.85965	-2.20577	1.20666e-05	0.00278114	4.19222e-05	-2.45921	-1.72474	-2.6799	-2.1441	-1.92087	-2.27295	-2.05631	-1.66865	-2.06063	-2.01907	-2.1917	-1.90301	0.431803	0.432273	0.42247	0.432214	0.45543	0.432152	0.144177	0.137898	0.156188	0.0338886	0.114195	0.241381	Cell development/differentiation	Protein TANC2	2	2	482.029	196.081	283	171.335	524.526	244.956	272.533	229.7	308.194	527.284	256.436	318.646	252.953
5403	S100A2	S100A2	-2.17337	-1.28185	-1.56526	0.0107238	0.0428966	0.0370507	-2.00142	-1.20228	-1.13802	-2.22568	-1.19269	-1.7739	-2.40086	-1.32245	-1.89265	-2.05341	-1.42305	-1.63844	0.0236212	0.167389	0.43231	0.0375267	0.0870047	0.0480256	0.00889257	0.00696748	0.0134097	0.0048195	0.000644832	0.0159129	Calcium-binding protein	Protein S100-A2	4	5	1608.82	804.132	1355	1346.64	1806.54	812.733	1511.71	1013.68	1294.77	2983.81	1242.87	2275.21	1558.47
6327	TNFAIP2	TNFAIP2	-2.19064	-1.42758	-1.60901	0.00226103	0.016253	0.00220372	-2.41559	-1.24154	-1.54855	-2.22991	-1.53491	-1.78358	-2.20443	-1.43643	-1.59192	-1.91567	-1.52551	-1.49254	0.0106875	0.0240322	0.0589777	0.0138738	0.0514143	0.015774	0.0755632	0.0727224	0.109133	0.060078	0.0643272	0.0902529	Unknown function	Tumor necrosis factor alpha-induced protein 2	4	5	674.347	279.267	550	414.812	769.506	345.533	500.354	429.44	538.454	1118.15	507.256	784.958	694.349
1951	EPHB2	EphB2	-2.21837	-1.46855	-2.01227	0.000317804	0.000941774	0.000354809	-2.23642	-1.42707	-2.09032	-2.1052	-1.45704	-1.88016	-2.3972	-1.44257	-1.92242	-2.10291	-1.53593	-2.1317	0.026812	0.0168245	0.0309746	0.019431	0.0303407	0.0276312	0.000184129	0.00142196	0.000314378	0.000515502	0.000291539	0.000253386	Protein kinase, Tyr (receptor)	Ephrin type-B receptor 2	5	8	1279.66	572.399	908	583.141	1367.68	650.511	936.833	724.055	887.386	1512.06	630.795	1056.97	777.535
6035	SDC1	syndecan-1	-2.21964	-1.69663	-1.88491	0.00866142	0.00780878	0.00402448	-2.46919	-1.60462	-1.70612	-2.14267	-1.82571	-1.9179	-2.25752	-1.65149	-1.99053	-2.00288	-1.70233	-1.89286	0.0213699	0.0185431	0.0679266	0.0282012	0.0302936	0.0387049	0.278108	0.330416	0.286947	0.291674	0.366618	0.346769	Adhesion or extracellular matrix protein	Syndecan-1	5	3	2126.6	861.57	1342	1187.32	2107.12	984.689	1151.88	1093.57	1416.98	1288.74	570.897	786.901	640.023
832	CAMK1D	CAMK1D	-2.24599	-1.61892	-2.47394	0.0113851	0.0104022	0.00824966	-2.12565	-1.52575	-2.41731	-2.22643	-1.77979	-2.69627	-2.19418	-1.51444	-2.18873	-2.39842	-1.66819	-2.58824	–	–	–	–	–	–	–	–	–	–	–	–	Protein kinase, Ser/Thr (non-receptor)	Calcium/calmodulin-dependent protein kinase type 1D	1	1	122.048	57.438	81	48.0941	144.282	64.8889	80.9083	53.2638	85.0191	221.769	101.077	147.665	100.163
3865	L1CAM	NCAM-L1	-2.32789	-1.10823	-2.56937	0.0255727	0.16876	0.0184356	-2.70514	-1.15119	-2.31446	-2.21363	-1.2311	-2.59142	-2.45119	-1.12052	-2.8496	-1.99868	1.04728	-2.5	0.129904	0.159807	0.119302	0.112578	0.193514	0.138275	0.3458	0.386078	0.270641	0.148623	0.172983	0.144642	Receptor, channel, transporter or cell surface protein	Neural cell adhesion molecule L1	3	2	482.029	178.256	424	198.388	520.018	235.222	421.575	199.739	363.102	220.219	89.8462	198.183	76.3953
5624	SH3KBP1	SH3KBP1	-2.40532	-1.3869	-1.52332	0.0010296	0.00154851	0.0160012	-2.47217	-1.34133	-1.17702	-2.15649	-1.37955	-1.54595	-2.80571	-1.44694	-1.7337	-2.22629	-1.36788	-1.73718	0.000723967	0.00276275	0.534759	0.000580092	0.00361108	0.00507644	0.000221646	0.000247187	0.000237614	0.000589635	0.00114467	0.00110796	Adaptor/scaffold	SH3 domain-containing kinase-binding protein 1	16	16	4943.57	2000.43	3732	4000.83	5209.19	2418.73	3768.63	3353.96	3765.64	6091.68	2171.28	4245.38	3473.44
6181	TGM2	TGM2	-2.41358	-1.7393	-3.61443	0.00166893	0.00304271	0.000877586	-2.33169	-1.76213	-3.70651	-2.48937	-1.95672	-3.68213	-2.6729	-1.89033	-3.65316	-2.15741	-1.42928	-3.34374	5.29686e-12	4.14026e-15	4.28904e-14	1.20898e-14	1.27444e-14	2.69831e-15	3.2764e-13	2.85881e-12	1.29463e-13	7.77814e-14	1.00805e-05	8.9117e-14	Enzyme, misc.	Protein-glutamine gamma-glutamyltransferase 2	60	62	22819.3	9790.21	13113	5864.48	23952.4	9634.38	12217.2	6474.89	13891.8	31513	11790.4	16810.5	8527.42
5025	RASA3	RASA3	-2.46989	-1.56152	-1.31953	0.00881512	0.00717761	0.00473951	-2.6401	-1.46215	-1.23617	-2.10274	-1.39262	-1.25237	-2.64505	-1.42138	-1.29229	-2.51619	-2.16377	-1.49206	–	–	–	–	–	–	–	–	–	–	–	–	GAP, Ras	Ras GTPase-activating protein 3	1	1	261.356	99.031	181	201.394	255.5	121.667	183.108	203.068	187.75	128.719	48.6667	91.3194	98.4651
2860	IDH2	IDH2	-2.49963	-1.74864	-2.55545	0.000738881	0.000188993	2.6572e-05	-2.93807	-1.74303	-2.28232	-2.25473	-1.5473	-2.52205	-2.59489	-1.83294	-2.72126	-2.26511	-1.8909	-2.66741	0.000240993	0.000179631	0.00111157	0.000118456	0.00128701	0.000221538	0.0012822	0.00357048	0.00251452	0.0011438	0.0188961	0.00217479	Enzyme, misc.	Isocitrate dehydrogenase [NADP], mitochondrial	16	12	6654.71	2265.83	3866	2777.44	6440.1	2859.98	4154	2541.68	4158.85	5565.95	2145.08	3062.11	2021.93
6075	TAGLN2	TAGLN2	-2.55865	-1.92646	-2.63013	0.00788323	0.00467704	0.00830217	-2.79526	-2.0191	-2.58988	-2.35359	-2.11838	-2.5513	-2.69759	-1.98693	-2.72479	-2.37993	-1.63288	-2.59024	3.2765e-07	3.979e-08	1.52316e-08	1.55518e-08	6.73805e-09	7.22197e-09	5.37848e-07	3.31656e-06	1.47718e-07	7.14619e-08	1.97181e-06	1.35013e-07	Cytoskeletal protein	Transgelin-2	28	34	8948.97	3202.66	4488	3291.44	9151.41	3893.33	4311.56	3570.34	5264.1	15914.7	5899.9	8076.91	5773.79
2346	LGALS1	galectin-1	-2.65932	-2.12008	-2.74948	0.000995554	0.000604667	0.00168785	-2.87707	-2.08693	-2.24026	-2.38894	-2.11783	-2.79907	-2.95985	-2.14549	-3.09632	-2.43941	-2.1063	-2.93695	3.21605e-10	1.40848e-10	1.15003e-10	7.24154e-11	6.36939e-12	1.93508e-11	6.85077e-10	1.55541e-09	5.40788e-10	3.86901e-10	4.15464e-09	2.52908e-10	Adhesion or extracellular matrix protein	Galectin-1	29	28	15778.7	5486.32	7656	6709.13	15469.8	6484.02	7290.27	5501.16	9045.67	19594.8	6620.54	9209.66	6255.93
4295	PAPSS2	PAPSS2	-2.70329	-2.70132	1.17583	0.000206825	0.00173649	0.0176289	-3.30226	-2.29851	1.29943	-2.35308	-2.66225	1.16372	-3.0381	-2.26229	1.15832	-2.31202	-4.33675	1.11651	0.181129	0.170148	0.49366	0.209598	0.200733	0.0229586	0.285756	0.26302	0.364113	0.283884	0.270242	0.351826	Enzyme, misc.	Bifunctional 3'-phosphoadenosine 5'-phosphosulfate synthase 2	5	3	1529.92	463.465	674	1893.71	1669.77	710.533	625.975	1934.14	1209.75	1381.79	454.846	615.92	1582.23
4555	PLOD2	PLOD2	-3.57365	-3.08392	-2.21493	8.40205e-05	0.000838575	0.000742649	-4.41459	-2.59305	-2.6893	-3.05082	-3.0927	-2.19977	-3.93571	-2.67477	-1.95361	-3.14191	-4.6187	-2.09599	0.307407	0.300455	0.301527	0.30248	0.301271	0.306546	0.197592	0.216439	0.213777	0.190558	0.208482	0.201121	Endoplasmic reticulum or golgi	Procollagen-lysine,2-oxoglutarate 5-dioxygenase 2	3	4	1459.65	330.764	570	517.012	1438.31	472.067	464.158	650.818	812.995	1355.43	344.41	511	685.86
819	CALD1	Caldesmon	-4.23971	-2.11876	-1.40214	0.00801209	0.05019	0.0998662	-4.9263	-3.1935	-1.28741	-2.23556	-1.05712	1.03017	-9.31334	-3.0339	-1.86231	-5.22484	-3.24262	-1.90629	8.35572e-07	1.13071e-07	0.00339245	0.00085754	0.728885	0.935496	0.000198494	0.000217616	0.000151976	0.000147785	0.00102012	0.000152595	Actin-binding	Caldesmon	16	16	4525.65	919.008	1435	3348.55	4338.99	1943.42	4096.52	4449.2	3103.2	5804.77	623.308	1929.37	3081.28
1476	CYP24A1	CYP24A1	-14.4602	-1.58568	-1.6561	0.000824365	0.00117534	0.00108568	-18.574	-1.52189	-1.67501	-7.32327	-1.59756	-1.48913	-2515.59	-1.54682	-1.68167	-11.4118	-1.66694	-1.76449	0.00843766	0.0122549	0.0191581	0.00529615	0.00606854	0.0120455	0.106076	0.116429	0.0992767	0.101578	0.139103	0.0920404	Enzyme, misc.	1,25-dihydroxyvitamin D(3) 24-hydroxylase, mitochondrial	10	4	3456.8	186.178	2300	1965.85	3476.3	475.311	2171.75	2323.64	2118.39	2515.45	1	1639.86	1478.67
[truncated: 116 more columns]

## Sheet: Supplemental Table 13
Supplemental Table 13: Total proteins significantly (p<0.05) differentially expressed in ARK4 FBXW7 R479Q mutant cells compared to parental cells. Peptides shown met the following filtering criteria: ≥+/- 2.0 average fold change, max abundance >1,000,000, and % CV ≤50% for peptides w/ ≤10 ave fold change or % CV ≤80% for peptides w/ >10 ave fold change.
			Normalized Fold Change - Combined			p value (based on replicates at protein level)			Normalized Fold Change - Individual Reps												p value (based on individual peptides for each protein)																Normalized Signal : Noise
Index	Gene Name	Protein Name	R465C : Parental	R479Q : Parental	R505C : Parental	R465C : Parental	R479Q : Parental	R505C : Parental	Rep1 R465C : Parental	Rep1 R479Q : Parental	Rep1 R505C : Parental	Rep2a R465C : Parental	Rep2a R479Q : Parental	Rep2a R505C : Parental	Rep2b R465C : Parental	Rep2b R479Q : Parental	Rep2b R505C : Parental	Rep3 R465C : Parental	Rep3 R479Q : Parental	Rep3 R505C : Parental	Rep1 R465C : Parental	Rep1 R479Q : Parental	Rep1 R505C : Parental	Rep2a R465C : Parental	Rep2a R479Q : Parental	Rep2a R505C : Parental	Rep2b R465C : Parental	Rep2b R479Q : Parental	Rep2b R505C : Parental	Rep3 R465C : Parental	Rep3 R479Q : Parental	Rep3 R505C : Parental	Protein Type	Description	Peptide Count Plex 1	Peptide Count Plex 2	Parental Rep1	R465C Rep1	R479Q Rep1	R505C Rep1	Parental Rep2a	R465C Rep2a	R479Q Rep2a	R505C Rep2a	Control Mix	Parental Rep2b	R465C Rep2b	R479Q Rep2b	R505C Rep2b
1379	CRIPT	CRIPT	2.92034	3.98624	9.6704	0.0189085	0.0289125	0.15826	1.55542	1.2962	5.73406	1.42153	1.47034	1.44511	3.27586	2.42569	7.27699	5.5188	10.8607	24.6591	0.373422	0.480748	0.428214	0.0907589	0.329688	0.490323	–	–	–	–	–	–	Adaptor/scaffold	Cysteine-rich PDZ-binding protein	3	1	313.134	487.233	411	1710.35	377.238	536.956	553.583	542.625	503.029	32.5675	106.692	79.6616	234.279
131	ADM	ADM	3.34365	2.63439	3.64294	0.00425199	0.033263	0.0724474	2.60529	1.81574	2.10462	2.92984	1.89259	1.85441	3.77949	2.55024	3.78836	4.15089	4.32415	6.93519	0.428321	0.279536	0.162455	0.0790222	0.0300049	0.354846	–	–	–	–	–	–	Secreted protein	ADM	2	1	55.4765	144.585	102	111.218	58.6147	171.956	110.717	108.192	85.0191	58.9317	222.744	151.551	220.698
5	SFN	14-3-3 sigma	3.03327	2.56911	2.22662	0.000566104	0.0106979	0.0202342	3.35851	2.16439	3.03214	2.87343	2.48578	1.92595	2.86232	2.10124	1.75613	3.11756	3.56679	2.28362	0.000104092	0.000124179	0.0263954	0.000156538	0.000103285	0.000295885	3.12305e-08	7.03761e-06	2.6164e-06	2.92917e-07	0.00482448	9.13327e-05	Adaptor/scaffold	14-3-3 protein sigma	18	24	3486.39	11713.4	7641	10069.7	3335.03	9595.44	8273.94	6393.33	6624.4	3576.22	10236.8	7577.57	6208.4
183	AKAP12	AKAP12	1.49694	2.56291	2.04688	0.00121697	0.00109541	0.00149384	1.45017	2.35031	2.25808	1.33677	2.1881	1.67088	1.66169	2.70079	2.17251	1.57836	3.04462	2.15238	2.11793e-05	2.83731e-11	7.70076e-08	7.82881e-05	7.93096e-11	9.35465e-08	3.5351e-10	1.06009e-11	1.76167e-10	6.97366e-11	8.05709e-12	1.63874e-09	Adaptor/scaffold	A-kinase anchor protein 12	52	47	7470.83	10838	17780	16069.4	8306.76	11118.7	18140.5	13815.3	12533.2	6263.82	10409.1	17059.2	13452.4
2998	ITGB4	ITGB4	1.03144	2.39669	1.28629	0.836317	0.00646635	0.205709	1.19558	2.46015	1.7292	-1.18537	1.99437	1.07446	1.05438	2.43024	1.27165	1.05912	2.72916	1.11856	0.0692889	0.000194265	0.000109734	0.0931179	0.000364896	0.264054	0.542932	0.0281736	0.113074	0.139645	0.156767	0.169159	Receptor, channel, transporter or cell surface protein	Integrin beta-4	7	4	554.765	663.508	1382	913.788	656.785	554.8	1307.31	702.417	825.393	282.252	297.615	691.696	354.814
4264	PADI2	PADI2	2.59565	2.31349	4.64485	0.000161233	0.000221737	0.00203423	2.61178	2.46791	4.00756	2.66924	2.26435	5.00691	2.72222	2.40202	5.02007	2.44547	2.14355	4.64211	0.0319572	0.110606	0.00483114	0.0539711	0.0648195	0.0635358	0.340622	0.339699	0.346338	0.400198	0.299446	0.376826	Enzyme, misc.	Protein-arginine deiminase type-2	3	2	122.048	318.88	305	465.912	126.247	337.422	285.308	629.179	292.253	139.575	379.974	338.076	692.651
6634	UCHL1	UCHL1	2.18234	2.18652	3.65111	1.20896e-05	0.00246454	0.000215635	2.12729	1.91204	3.59193	2.05146	2.16769	3.18439	2.25895	1.97983	3.55845	2.34893	2.7188	4.38027	1.46848e-05	1.45602e-07	0.00050113	2.32229e-06	1.35199e-06	5.26945e-06	5.43017e-07	7.07189e-06	2.09862e-05	1.97512e-08	0.0405134	0.00118783	Protease	Ubiquitin carboxyl-terminal hydrolase isozyme L1	21	15	3008.06	6401.36	5824	10292.1	2962.3	6084.96	6408.79	9389.42	5837.98	2586.79	5843.74	5164.4	9099.53
2313	FYTTD1	FYTTD1	2.08022	2.08237	1.32429	0.119628	0.043688	0.169205	1.12273	1.25881	-1.01207	2.4065	2.19765	1.36153	3.43883	3.08053	1.65347	1.40307	1.81841	1.31651	0.314975	0.184669	0.684096	0.0831363	0.131673	0.0813927	–	–	–	–	–	–	Unknown function	UAP56-interacting factor	3	1	405.595	455.543	517	381.747	342.671	825.711	751.596	464.394	506.572	113.211	389.333	351.677	185.047
3812	MYPN	MYPN	-2.03656	2.04709	1.28947	0.0119502	0.0119418	0.031443	-1.94814	2.06349	1.23123	-1.81955	1.85873	1.31368	-2.15429	2.13067	1.42805	-2.22524	2.1585	1.21548	0.0883887	0.0975904	0.0124115	0.0939843	0.0628201	0.0427116	0.136655	0.112942	0.144344	0.152388	0.0690717	0.0880864	Actin-binding	Myopalladin	6	4	779.136	400.085	1628	913.788	840.144	462.333	1558.55	1098.57	933.438	342.734	159.103	736.384	483.837
2436	GLDC	GLDC	2.56573	1.95552	1.6786	0.00552887	0.000858733	0.00972682	2.5021	1.82657	1.52714	2.4344	1.67179	1.72151	2.95172	2.09437	1.74648	2.44044	2.25301	1.75931	0.0116406	0.0114157	0.0164941	0.0239481	0.116934	0.010068	0.245685	0.301566	0.102742	0.149456	0.278892	0.147014	Enzyme, misc.	Glycine dehydrogenase (decarboxylating), mitochondrial	6	2	510.384	1277.5	944	742.453	541.059	1318.87	902.767	927.124	804.139	271.396	801.128	573.175	468.558
4939	RAB3B	RAB3B	-1.71356	-2.07061	-1.89281	5.28372e-05	0.00167566	0.000760304	-1.64375	-1.93532	-1.71488	-1.73106	-1.97191	-1.73669	-1.67257	-1.8139	-1.90447	-1.76878	-2.76973	-2.25532	0.0824933	0.0303864	0.0439958	0.0276515	0.024362	0.0160228	0.162024	0.162126	0.158475	0.164312	0.187643	0.155483	G protein or regulator	Ras-related protein Rab-3B	5	3	1861.54	1132.91	974	1034.02	1716.36	992.8	868.7	983.717	1184.95	1681.1	1005.15	934.567	872.605
2346	LGALS1	galectin-1	-2.65932	-2.12008	-2.74948	0.000995554	0.000604667	0.00168785	-2.87707	-2.08693	-2.24026	-2.38894	-2.11783	-2.79907	-2.95985	-2.14549	-3.09632	-2.43941	-2.1063	-2.93695	3.21605e-10	1.40848e-10	1.15003e-10	7.24154e-11	6.36939e-12	1.93508e-11	6.85077e-10	1.55541e-09	5.40788e-10	3.86901e-10	4.15464e-09	2.52908e-10	Adhesion or extracellular matrix protein	Galectin-1	29	28	15778.7	5486.32	7656	6709.13	15469.8	6484.02	7290.27	5501.16	9045.67	19594.8	6620.54	9209.66	6255.93
2338	GAA	GAA	-1.65613	-2.16251	-1.29598	0.00248837	0.000986059	0.00119384	-1.66799	-1.93603	-1.23342	-1.5719	-2.0271	-1.26323	-1.64987	-2.03008	-1.29741	-1.69799	-2.84481	-1.3617	0.0848181	0.0871735	0.126713	0.250846	0.202343	0.234432	–	–	–	–	–	–	Enzyme, misc.	Lysosomal alpha-glucosidase	3	1	544.902	326.802	285	420.824	458.397	292	225.692	361.195	359.56	352.039	213.385	174.867	268.233
4265	PADI3	PADI3	-1.56942	-2.26696	1.33183	0.000387529	0.00502218	0.00258903	-1.77775	-1.92276	1.32933	-1.53393	-2.37574	1.31924	-1.5456	-1.92642	1.33947	-1.42036	-3.25217	1.37529	1.26448e-05	3.28399e-06	0.00563544	1.29111e-05	7.44059e-07	6.23756e-05	8.81838e-07	4.03505e-08	5.42213e-06	5.56712e-07	1.71089e-08	4.84326e-06	Enzyme, misc.	Protein-arginine deiminase type-3	32	39	12336.7	6942.07	6497	15621.6	12594.6	8221.42	5290.98	16538.4	10101.3	15708.4	10163.8	8222.63	20799.9
6074	TAGLN	TAGLN	-1.40397	-2.2852	2.53622	0.176014	0.0128262	0.423612	-2.90009	-3.91186	-3.12541	1.02505	-2.58053	4.45741	-1.87012	-1.78521	-2.89425	-1.03758	-1.80601	5.03931	0.0116271	0.0161331	0.0106935	0.841193	0.0220806	0.079258	0.453973	0.34293	0.405688	0.700876	0.193308	0.498639	Adhesion or extracellular matrix protein	Transgelin	5	2	838.311	289.171	217	255.5	489.959	502.889	189.496	2173.83	387.899	994.085	531.59	561.517	339.535
4295	PAPSS2	PAPSS2	-2.70329	-2.70132	1.17583	0.000206825	0.00173649	0.0176289	-3.30226	-2.29851	1.29943	-2.35308	-2.66225	1.16372	-3.0381	-2.26229	1.15832	-2.31202	-4.33675	1.11651	0.181129	0.170148	0.49366	0.209598	0.200733	0.0229586	0.285756	0.26302	0.364113	0.283884	0.270242	0.351826	Enzyme, misc.	Bifunctional 3'-phosphoadenosine 5'-phosphosulfate synthase 2	5	3	1529.92	463.465	674	1893.71	1669.77	710.533	625.975	1934.14	1209.75	1381.79	454.846	615.92	1582.23
2867	IFI35	IFI35	-1.11953	-2.82352	1.57017	0.0277821	0.0077405	0.00484589	-1.11194	-2.19993	1.62703	-1.14665	-2.99098	1.42566	-1.12601	-2.47296	1.58009	-1.0676	-4.43518	1.69474	0.094143	0.0014238	0.012804	0.00738959	0.00113576	0.00221104	0.210892	0.00719327	0.0185351	0.168692	0.0150879	0.0810602	Unknown function	Interferon-induced 35 kDa protein	9	8	2476.72	2228.2	1140	3838.51	2494.88	2178.64	832.504	3540.38	2224.67	1315.11	1168	536.259	2054.19
4555	PLOD2	PLOD2	-3.57365	-3.08392	-2.21493	8.40205e-05	0.000838575	0.000742649	-4.41459	-2.59305	-2.6893	-3.05082	-3.0927	-2.19977	-3.93571	-2.67477	-1.95361	-3.14191	-4.6187	-2.09599	0.307407	0.300455	0.301527	0.30248	0.301271	0.306546	0.197592	0.216439	0.213777	0.190558	0.208482	0.201121	Endoplasmic reticulum or golgi	Procollagen-lysine,2-oxoglutarate 5-dioxygenase 2	3	4	1459.65	330.764	570	517.012	1438.31	472.067	464.158	650.818	812.995	1355.43	344.41	511	685.86
4020	NMI	NMI	-1.01914	-3.11035	1.48842	0.322372	0.00275856	0.00047897	1.01029	-2.32101	1.50116	-1.00609	-3.22832	1.5529	-1.0457	-2.57149	1.4915	-1.01045	-6.33327	1.44679	0.87041	0.00346943	0.0175673	0.876195	0.00233886	0.00245899	0.40251	0.00649846	0.00275703	0.598568	0.00401639	0.00471729	Transcriptional regulator	N-myc-interactor	10	10	2459.46	2485.68	1073	3516.88	2506.91	2494.98	775.017	3874.94	2313.23	2517	2407.13	987.027	3711.12
[truncated: 116 more columns]

## Sheet: Supplemental Table 14
Supplemental Table 14: Total proteins significantly (p<0.05) differentially expressed in ARK4 FBXW7 R505C mutant cells compared to parental cells. Peptides shown met the following filtering criteria: ≥+/- 2.0 average fold change, max abundance >1,000,000, and % CV ≤50% for peptides w/ ≤10 ave fold change or % CV ≤80% for peptides w/ >10 ave fold change.
			Normalized Fold Change - Combined			p value (based on replicates at protein level)			Normalized Fold Change - Individual Reps												p value (based on individual peptides for each protein)																Normalized Signal : Noise
Index	Gene Name	Protein Name	R465C : Parental	R479Q : Parental	R505C : Parental	R465C : Parental	R479Q : Parental	R505C : Parental	Rep1 R465C : Parental	Rep1 R479Q : Parental	Rep1 R505C : Parental	Rep2a R465C : Parental	Rep2a R479Q : Parental	Rep2a R505C : Parental	Rep2b R465C : Parental	Rep2b R479Q : Parental	Rep2b R505C : Parental	Rep3 R465C : Parental	Rep3 R479Q : Parental	Rep3 R505C : Parental	Rep1 R465C : Parental	Rep1 R479Q : Parental	Rep1 R505C : Parental	Rep2a R465C : Parental	Rep2a R479Q : Parental	Rep2a R505C : Parental	Rep2b R465C : Parental	Rep2b R479Q : Parental	Rep2b R505C : Parental	Rep3 R465C : Parental	Rep3 R479Q : Parental	Rep3 R505C : Parental	Protein Type	Description	Peptide Count Plex 1	Peptide Count Plex 2	Parental Rep1	R465C Rep1	R479Q Rep1	R505C Rep1	Parental Rep2a	R465C Rep2a	R479Q Rep2a	R505C Rep2a	Control Mix	Parental Rep2b	R465C Rep2b	R479Q Rep2b	R505C Rep2b
1616	DHRS2	DHRS2	1.79432	3.57727	7.23212	0.107149	0.10226	0.0253403	3.58261	10.2289	20.8711	1.48861	1.21667	3.86777	1.14594	1.26752	2.04695	1.00235	1.56328	2.77525	0.131902	0.130672	0.125288	0.0251247	0.451241	0.0496115	–	–	–	–	–	–	Enzyme, misc.	Dehydrogenase/reductase SDR family member 2, mitochondrial	2	1	16.0265	57.438	166	318.624	31.5618	47.0444	38.325	121.508	207.234	153.533	175.949	196.24	310.674
4264	PADI2	PADI2	2.59565	2.31349	4.64485	0.000161233	0.000221737	0.00203423	2.61178	2.46791	4.00756	2.66924	2.26435	5.00691	2.72222	2.40202	5.02007	2.44547	2.14355	4.64211	0.0319572	0.110606	0.00483114	0.0539711	0.0648195	0.0635358	0.340622	0.339699	0.346338	0.400198	0.299446	0.376826	Enzyme, misc.	Protein-arginine deiminase type-2	3	2	122.048	318.88	305	465.912	126.247	337.422	285.308	629.179	292.253	139.575	379.974	338.076	692.651
6634	UCHL1	UCHL1	2.18234	2.18652	3.65111	1.20896e-05	0.00246454	0.000215635	2.12729	1.91204	3.59193	2.05146	2.16769	3.18439	2.25895	1.97983	3.55845	2.34893	2.7188	4.38027	1.46848e-05	1.45602e-07	0.00050113	2.32229e-06	1.35199e-06	5.26945e-06	5.43017e-07	7.07189e-06	2.09862e-05	1.97512e-08	0.0405134	0.00118783	Protease	Ubiquitin carboxyl-terminal hydrolase isozyme L1	21	15	3008.06	6401.36	5824	10292.1	2962.3	6084.96	6408.79	9389.42	5837.98	2586.79	5843.74	5164.4	9099.53
1730	DPYD	DPYD	2.712	1.68276	2.95378	0.000684435	0.00683131	0.00118773	2.03373	1.50283	1.98942	2.07213	1.49101	2.29308	3.26149	1.98196	3.65168	3.55572	1.77462	3.94608	0.0629805	0.0734167	0.0796571	0.0444064	0.0254678	0.0588761	0.0846425	0.139393	0.0596175	0.0551219	0.121933	0.0458417	Enzyme, misc.	Dihydropyrimidine dehydrogenase [NADP(+)]	8	5	735.988	1497.35	1120	1394.73	715.4	1484.33	1064.58	1632.87	1199.12	260.54	849.795	520.715	940.512
899	CCBE1	CCBE1	1.32935	-1.02576	2.79766	0.000196921	0.765119	0.00227357	1.29641	1.08578	2.25127	1.33426	-1.028	2.82441	1.31572	-1.06734	2.78657	1.40569	-1.09374	3.39286	–	–	–	–	–	–	–	–	–	–	–	–	Secreted protein	Collagen and calcium-binding EGF domain-containing protein 1	1	1	204.647	265.403	225	438.859	214.921	287.133	208.658	604.212	279.854	189.202	248.949	178.753	521.186
3732	MTA3	MTA3	1.24339	1.2572	2.68101	0.119616	0.132427	0.0427607	1.25213	-1.09929	5.33626	1.34745	1.4983	2.65799	1.32496	1.37072	1.37217	1.08015	1.26877	1.50467	–	–	–	–	–	–	0.00194682	0.0336662	0.257601	0.0791896	0.454123	0.340281	Transcriptional regulator	Metastasis-associated protein MTA3	1	3	72.7358	91.1085	67	369.724	54.1059	73	80.9083	143.147	93.8752	285.354	378.103	394.422	387.07
1080	CENPP	CENPP	1.29771	1.50228	2.66018	0.0578259	0.182463	0.0355164	1.25256	-1.04974	4.42753	1.39759	1.46071	1.94066	1.44761	1.4386	1.87424	1.12563	2.1841	2.53581	0.505834	0.826801	0.511747	0.474499	0.471904	0.525295	0.547857	0.560202	0.542557	0.565526	0.580982	0.534395	Unknown function	Centromere protein P	2	2	319.298	400.085	308	1346.64	258.506	361.756	376.863	499.349	449.893	559.851	810.487	812.16	1037.28
1279	COL5A2	COL5A2	1.97188	1.13855	2.55979	0.00211654	0.105069	0.00333741	2.16192	1.20159	2.46122	1.85649	-1.05675	2.41073	1.87739	1.19641	2.37879	2.04302	1.22182	3.0625	–	–	–	–	–	–	–	–	–	–	–	–	Secreted protein	Collagen alpha-2(V) chain	1	1	32.0531	69.3217	39	75.1471	27.0529	50.2889	25.55	64.9153	46.052	41.8725	78.6154	50.5171	98.4651
1929	EXOG	ENDOGL1	1.31137	1.56302	2.52779	0.0890921	0.157009	0.0447224	1.39685	-1.11367	3.69068	1.59043	1.73358	2.17057	1.33675	1.39969	1.83627	-1.04914	2.25118	2.52532	0.45938	0.232125	0.291935	0.375346	0.326071	0.363846	0.650886	0.63552	0.581352	0.832314	0.543144	0.544659	RNA processing	Nuclease EXOG, mitochondrial	3	2	265.054	370.376	241	931.824	183.359	292	317.246	396.15	331.22	245.032	327.564	345.848	444.791
4248	EP400	p400	1.00964	-1.00228	2.4982	0.42784	0.819206	0.0196125	1.06478	-1.04861	2.36277	1.04672	-1.04166	1.55341	-1.15157	1.28788	3.71373	1.08503	-1.25223	2.42941	0.619415	0.64783	0.448896	0.458807	0.459985	0.351762	0.241789	0.281618	0.410428	0.607281	0.146852	0.438243	Apoptosis	E1A-binding protein p400	4	3	336.557	358.492	325	757.482	311.109	326.067	298.083	481.039	384.357	127.168	110.436	165.152	466.86
2083	FAM162A	FAM162A	1.37293	1.68936	2.46479	0.0296701	0.138662	0.044398	1.18941	-1.02172	3.45459	1.55705	1.7256	1.7526	1.57078	1.53586	1.93094	1.20892	2.54977	2.83376	0.382609	0.83451	0.383406	0.291821	0.375009	0.32958	0.429196	0.442535	0.477777	0.410399	0.397733	0.483543	Receptor, channel, transporter or cell surface protein	Protein FAM162A	3	2	327.928	390.182	325	1079.11	229.95	358.511	396.025	401.143	405.612	308.616	484.795	477.97	589.093
4853	PTPN13	PTPN13	1.78174	1.13402	2.38109	0.0416417	0.176547	0.0329095	1.86317	1.29845	2.27108	1.75119	1.15824	2.37213	1.81396	1.13827	2.62585	1.74445	-1.05057	2.31322	0.0222454	0.0118932	0.0074821	0.0150519	0.0103987	0.0139816	0.0169604	0.0427508	0.00661392	0.0298198	0.753756	0.0108568	PHOSPHATASE	Tyrosine-protein phosphatase non-receptor type 13	10	4	754.48	1406.24	992	1632.19	808.582	1417.82	934.704	1909.18	1183.18	258.989	469.821	297.274	672.279
647	BGN	BGN	1.02865	2.00102	2.34278	0.789248	0.148138	0.0111459	-1.19039	-1.29828	2.89439	1.06482	2.87351	2.93087	1.30564	1.58127	1.75165	-1.07509	2.82554	1.86382	–	–	–	–	–	–	–	–	–	–	–	–	Secreted protein	Biglycan	1	1	160.265	134.682	125	441.865	123.241	131.4	353.442	359.531	129.3	170.592	222.744	272.015	295.395
3479	ENAH	Mena iso2	1.66593	1.32204	2.27823	0.0113033	0.00900967	0.00629268	1.7956	1.36292	2.8583	1.62425	1.34727	2.11969	1.6441	1.32407	2.072	1.64265	1.26879	2.14307	0.00700414	0.0319289	0.0106358	0.0218977	0.0585835	0.00303412	0.00932858	0.00440878	0.001124	0.00315407	0.0126352	0.00136553	Adaptor/scaffold	Protein enabled homolog	9	11	887.624	1594.4	1225	2416.73	886.735	1442.16	1192.33	1870.89	1287.68	1840.84	3026.69	2457.85	3770.53
3398	MARCKS	MARCKS	1.50826	-1.00532	2.25485	0.000436052	0.974407	0.00837938	1.42736	-1.07407	2.83029	1.51455	-1.03802	1.93472	1.51996	1.00893	2.03129	1.61057	1.08803	2.30686	0.00157588	0.347322	1.56646e-05	5.96617e-06	0.642502	2.58387e-06	2.55007e-06	0.846177	2.16151e-05	5.92345e-05	0.614134	0.00010143	Adhesion or extracellular matrix protein	Myristoylated alanine-rich C-kinase substrate	14	16	3358.18	4795.08	3166	9053.72	2998.37	4547.09	2882.89	5774.13	4151.76	3342.05	5080.05	3400.19	6710.91
5	SFN	14-3-3 sigma	3.03327	2.56911	2.22662	0.000566104	0.0106979	0.0202342	3.35851	2.16439	3.03214	2.87343	2.48578	1.92595	2.86232	2.10124	1.75613	3.11756	3.56679	2.28362	0.000104092	0.000124179	0.0263954	0.000156538	0.000103285	0.000295885	3.12305e-08	7.03761e-06	2.6164e-06	2.92917e-07	0.00482448	9.13327e-05	Adaptor/scaffold	14-3-3 protein sigma	18	24	3486.39	11713.4	7641	10069.7	3335.03	9595.44	8273.94	6393.33	6624.4	3576.22	10236.8	7577.57	6208.4
5274	RPL35	RPL35	1.57702	1.55782	2.17914	0.0370921	0.0323004	0.018816	1.21851	1.10982	2.23145	1.72625	1.5078	1.59747	2.04907	1.75441	2.03829	1.35376	1.88233	2.92612	0.445126	0.179194	0.322372	0.0919801	0.104685	0.0597449	0.0437509	0.0900247	0.103154	0.127645	0.210758	0.190378	Translation	60S ribosomal protein L35	7	5	1624.84	1980.62	1826	3453.76	1496.93	2587.44	2252.66	2380.23	1863.33	1129.01	2313.54	1997.37	2274.88
1514	DCDC2	DCDC2	1.45823	1.26553	2.13957	0.00200439	0.0325921	1.73963e-05	1.51526	1.46409	2.37167	1.43024	1.23853	2.16348	1.37337	1.28197	2.02087	1.55212	1.08918	2.0659	0.0711505	0.0434017	0.166541	0.120726	0.103549	0.0986448	0.0037804	0.0246012	0.0297872	0.0116075	0.638613	0.0326804	Adhesion or extracellular matrix protein	Doublecortin domain-containing protein 2	4	5	436.415	661.527	647	985.929	459.9	658.622	568.488	990.375	625.244	584.665	803	755.814	1168
3190	LAMA5	LAMA5	1.51475	1.19782	2.10876	0.0444212	0.136156	0.0435604	1.55812	1.23307	2.20589	1.45241	1.31983	2.02228	1.61866	1.37398	2.21473	1.46871	-1.14174	2.05108	0.0438991	0.0350833	0.0244271	0.00628755	0.0502067	0.0203604	0.109567	0.157717	0.0593388	0.0890432	0.21286	0.0902769	Adhesion or extracellular matrix protein	Laminin subunit alpha-5	5	3	454.907	709.062	568	955.871	428.338	622.933	564.229	862.208	619.931	131.821	213.385	182.639	288.605
5042	RBKS	RBKS	2.09569	1.44159	2.10524	0.000366334	0.0280199	2.05296e-05	2.0075	1.45365	2.17351	2.13013	1.2904	1.99638	2.08662	1.24242	2.12134	2.21312	1.799	2.19018	0.236765	0.199428	0.156366	0.258893	0.123244	0.193497	0.0838224	0.0631277	0.0932894	0.130529	0.172821	0.122195	Enzyme, misc.	Ribokinase	3	3	286.012	574.38	421	592.159	314.115	669.978	404.542	624.186	460.52	257.439	537.205	322.532	539.86
183	AKAP12	AKAP12	1.49694	2.56291	2.04688	0.00121697	0.00109541	0.00149384	1.45017	2.35031	2.25808	1.33677	2.1881	1.67088	1.66169	2.70079	2.17251	1.57836	3.04462	2.15238	2.11793e-05	2.83731e-11	7.70076e-08	7.82881e-05	7.93096e-11	9.35465e-08	3.5351e-10	1.06009e-11	1.76167e-10	6.97366e-11	8.05709e-12	1.63874e-09	Adaptor/scaffold	A-kinase anchor protein 12	52	47	7470.83	10838	17780	16069.4	8306.76	11118.7	18140.5	13815.3	12533.2	6263.82	10409.1	17059.2	13452.4
1204	CLIC1	CLIC1	-1.02902	1.26952	-1.96616	0.85431	0.158411	0.00310386	-1.21661	1.01634	-1.79506	1.00598	1.23174	-2.15475	1.09645	1.19366	-1.98801	-1.01219	1.65606	-1.90085	0.285598	0.339819	0.0107369	0.945957	0.300766	5.58462e-05	0.311172	0.199475	1.98029e-05	0.583138	0.037737	0.000201885	Nuclear envelope	Chloride intracellular channel protein 1	18	23	4752.48	3907.76	4891	2521.94	4568.94	4602.24	5616.74	2110.58	4123.42	7033.03	7711.79	8465.5	3497.21
1951	EPHB2	EphB2	-2.21837	-1.46855	-2.01227	0.000317804	0.000941774	0.000354809	-2.23642	-1.42707	-2.09032	-2.1052	-1.45704	-1.88016	-2.3972	-1.44257	-1.92242	-2.10291	-1.53593	-2.1317	0.026812	0.0168245	0.0309746	0.019431	0.0303407	0.0276312	0.000184129	0.00142196	0.000314378	0.000515502	0.000291539	0.000253386	Protein kinase, Tyr (receptor)	Ephrin type-B receptor 2	5	8	1279.66	572.399	908	583.141	1367.68	650.511	936.833	724.055	887.386	1512.06	630.795	1056.97	777.535
2454	SLC2A1	GLUT1	-1.67804	-1.64938	-2.0229	0.00861653	0.0040779	0.00143736	-1.90772	-1.51307	-1.54681	-1.50157	-1.70174	-2.06259	-1.69329	-1.55445	-2.25083	-1.617	-1.85466	-2.38594	0.00170478	0.00142918	0.0580139	0.0035307	0.000446137	0.00132397	0.00157908	0.00144425	0.000343149	0.00025015	0.00477607	0.000126781	Receptor, channel, transporter or cell surface protein	Solute carrier family 2, facilitated glucose transporter member 1	14	10	4558.93	2390.61	3051	2807.49	4490.79	2994.62	2633.78	2167.17	3099.65	2833.37	1673.38	1838.05	1244.4
6758	VIM	Vimentin	-1.44942	-1.41843	-2.05306	0.00278463	0.00529591	0.000757564	-1.40431	-1.48863	-1.96006	-1.43273	-1.51283	-2.09776	-1.55721	-1.50609	-2.16392	-1.37849	-1.20111	-1.94714	2.14132e-23	6.30674e-42	1.05402e-39	1.19828e-26	1.78668e-32	2.10773e-52	3.53279e-34	1.24699e-32	2.11589e-52	1.40976e-41	3.83015e-05	1.49774e-53	Cytoskeletal protein	Vimentin	257	276	62964.6	44853.1	42830	30599.9	65283.3	45625	43068.8	30976.3	45563.1	81291.6	52206.2	54428.3	37136.6
3184	LACTB	LACTB	-1.96083	-1.86463	-2.05372	0.000425312	0.00557788	0.000514969	-2.17004	-1.66552	-2.16174	-1.83323	-1.87745	-1.9836	-1.94923	-1.68843	-1.95484	-1.87315	-2.35528	-2.07817	0.000307356	0.000262113	0.00028549	0.000144825	0.000172447	9.13187e-05	3.24767e-05	0.000337431	3.5171e-05	4.27316e-05	0.000278429	0.000138998	Protease	Serine beta-lactamase-like protein LACTB, mitochondrial	10	13	3888.28	1792.46	2364	1713.35	3861.06	2108.89	2052.52	1937.47	2527.55	4626.14	2373.44	2762.9	2339.4
846	CAPG	CAPG	-1.62809	-1.23815	-2.07243	0.0021776	0.00420757	0.0027657	-2.21248	-1.39598	-1.93294	-1.57997	-1.24855	-2.40974	-1.38776	-1.12694	-2.03784	-1.49812	-1.19613	-1.91474	0.0148697	0.0269435	0.012435	0.0145504	0.0875446	0.0127848	0.0428819	0.180076	0.00334477	0.00821869	0.354105	0.00585001	Adhesion or extracellular matrix protein	Macrophage-capping protein	6	11	2098.24	948.717	1522	1034.02	2034.98	1289.67	1626.68	840.57	1498.46	3163.7	2279.85	2830.9	1534.7
1532	DDAH2	DDAH2	-1.07213	1.01379	-2.13117	0.122733	0.526628	0.012399	-1.03328	1.00955	-1.7746	-1.02758	-1.01761	-2.12434	-1.14495	-1.03011	-2.35391	-1.06318	1.10464	-2.30924	0.59864	0.734941	0.239898	0.158963	0.6294	0.175703	0.172951	0.12158	0.0564575	0.398577	0.195065	0.0717989	Apoptosis	N(G),N(G)-dimethylarginine dimethylaminohydrolase 2	5	4	1321.57	1279.48	1351	709.388	1406.75	1370.78	1379.7	659.14	1250.49	2312.29	2019.67	2263.56	971.07
21	NCEH1	AADACL1	-1.81261	-1.55791	-2.20563	0.000109358	0.000212381	5.81748e-05	-1.87362	-1.59672	-2.23873	-1.78393	-1.60135	-2.07685	-1.84013	-1.56544	-2.19288	-1.71404	-1.45808	-2.26924	0.00135177	0.00131224	0.00113605	0.000383868	0.000916006	0.000380448	0.000113152	0.000261045	4.02909e-05	8.95865e-05	0.000975271	0.00014185	Enzyme, misc.	Neutral cholesterol ester hydrolase 1	14	14	6577.04	3511.64	4171	2798.48	6268.77	3518.6	3907.02	3004.41	4403.28	6409.6	3483.41	4128.8	2889.44
6082	TANC2	TANC2	-2.1709	-1.85965	-2.20577	1.20666e-05	0.00278114	4.19222e-05	-2.45921	-1.72474	-2.6799	-2.1441	-1.92087	-2.27295	-2.05631	-1.66865	-2.06063	-2.01907	-2.1917	-1.90301	0.431803	0.432273	0.42247	0.432214	0.45543	0.432152	0.144177	0.137898	0.156188	0.0338886	0.114195	0.241381	Cell development/differentiation	Protein TANC2	2	2	482.029	196.081	283	171.335	524.526	244.956	272.533	229.7	308.194	527.284	256.436	318.646	252.953
4555	PLOD2	PLOD2	-3.57365	-3.08392	-2.21493	8.40205e-05	0.000838575	0.000742649	-4.41459	-2.59305	-2.6893	-3.05082	-3.0927	-2.19977	-3.93571	-2.67477	-1.95361	-3.14191	-4.6187	-2.09599	0.307407	0.300455	0.301527	0.30248	0.301271	0.306546	0.197592	0.216439	0.213777	0.190558	0.208482	0.201121	Endoplasmic reticulum or golgi	Procollagen-lysine,2-oxoglutarate 5-dioxygenase 2	3	4	1459.65	330.764	570	517.012	1438.31	472.067	464.158	650.818	812.995	1355.43	344.41	511	685.86
3307	LRRC58	LRRC58	-1.6044	-1.20801	-2.26558	0.000694231	0.0233892	0.0012544	-1.72206	-1.28463	-3.63945	-1.49693	-1.07569	-2.09219	-1.62755	-1.3149	-2.1286	-1.54768	-1.1712	-1.81714	–	–	–	–	–	–	0.219999	0.228605	0.293956	0.237631	0.587061	0.363399	Unknown function	Leucine-rich repeat-containing protein 58	1	2	218.207	126.76	172	57.1118	213.418	142.756	198.013	101.534	157.64	255.888	157.231	196.24	118.837
2214	FHL2	FHL2	-1.98409	-1.64173	-2.27379	0.000541193	0.000381222	3.77216e-06	-2.29268	-1.75072	-2.1034	-1.78058	-1.53784	-2.44836	-1.92676	-1.58867	-2.2613	-1.95224	-1.68626	-2.24031	7.25986e-05	4.05733e-05	6.0412e-05	7.04181e-05	0.000234727	2.0871e-05	8.28398e-05	0.000143422	1.67565e-05	1.20479e-05	7.40877e-05	1.10445e-05	Transcriptional regulator	Four and a half LIM domains protein 2	15	15	7380.84	3220.49	4269	3342.54	7050.3	3964.71	4575.58	2866.26	4684.9	7126.08	3698.67	4523.22	3115.23
2457	GYG1	glycogenin	-1.72805	-1.08968	-2.3269	0.00120408	0.612795	2.69048e-05	-2.13072	-1.28153	-2.62936	-1.53415	-1.22126	-2.43592	-1.66821	-1.25398	-2.24438	-1.64157	1.28852	-2.02651	0.0402689	0.053269	0.0304181	0.0127084	0.00276823	0.021512	0.0242233	0.0422417	0.02723	0.0300411	0.0937792	0.0296909	Enzyme, misc.	Glycogenin-1	7	7	1999.62	938.814	1580	724.418	2053.02	1339.96	1677.78	838.906	1464.81	2104.48	1261.59	1692.32	926.93
1421	CTGF	CTGF	-1.89695	-1.63953	-2.35981	0.000206364	0.000260123	9.2288e-05	-1.95457	-1.57719	-2.70328	-1.7295	-1.61973	-2.23641	-1.87578	-1.59757	-2.26192	-2.00356	-1.75758	-2.24535	0.00179771	0.00178443	0.00155698	0.00416435	0.00114024	0.00136772	0.0202403	0.0268093	0.036609	0.0214457	0.00829537	0.0259622	Secreted protein	Connective tissue growth factor	10	8	2755.33	1410.2	1769	970.9	2726.34	1578.42	1679.91	1213.42	1891.67	2847.33	1518.03	1797.24	1244.4
832	CAMK1D	CAMK1D	-2.24599	-1.61892	-2.47394	0.0113851	0.0104022	0.00824966	-2.12565	-1.52575	-2.41731	-2.22643	-1.77979	-2.69627	-2.19418	-1.51444	-2.18873	-2.39842	-1.66819	-2.58824	–	–	–	–	–	–	–	–	–	–	–	–	Protein kinase, Ser/Thr (non-receptor)	Calcium/calmodulin-dependent protein kinase type 1D	1	1	122.048	57.438	81	48.0941	144.282	64.8889	80.9083	53.2638	85.0191	221.769	101.077	147.665	100.163
2860	IDH2	IDH2	-2.49963	-1.74864	-2.55545	0.000738881	0.000188993	2.6572e-05	-2.93807	-1.74303	-2.28232	-2.25473	-1.5473	-2.52205	-2.59489	-1.83294	-2.72126	-2.26511	-1.8909	-2.66741	0.000240993	0.000179631	0.00111157	0.000118456	0.00128701	0.000221538	0.0012822	0.00357048	0.00251452	0.0011438	0.0188961	0.00217479	Enzyme, misc.	Isocitrate dehydrogenase [NADP], mitochondrial	16	12	6654.71	2265.83	3866	2777.44	6440.1	2859.98	4154	2541.68	4158.85	5565.95	2145.08	3062.11	2021.93
3865	L1CAM	NCAM-L1	-2.32789	-1.10823	-2.56937	0.0255727	0.16876	0.0184356	-2.70514	-1.15119	-2.31446	-2.21363	-1.2311	-2.59142	-2.45119	-1.12052	-2.8496	-1.99868	1.04728	-2.5	0.129904	0.159807	0.119302	0.112578	0.193514	0.138275	0.3458	0.386078	0.270641	0.148623	0.172983	0.144642	Receptor, channel, transporter or cell surface protein	Neural cell adhesion molecule L1	3	2	482.029	178.256	424	198.388	520.018	235.222	421.575	199.739	363.102	220.219	89.8462	198.183	76.3953
6075	TAGLN2	TAGLN2	-2.55865	-1.92646	-2.63013	0.00788323	0.00467704	0.00830217	-2.79526	-2.0191	-2.58988	-2.35359	-2.11838	-2.5513	-2.69759	-1.98693	-2.72479	-2.37993	-1.63288	-2.59024	3.2765e-07	3.979e-08	1.52316e-08	1.55518e-08	6.73805e-09	7.22197e-09	5.37848e-07	3.31656e-06	1.47718e-07	7.14619e-08	1.97181e-06	1.35013e-07	Cytoskeletal protein	Transgelin-2	28	34	8948.97	3202.66	4488	3291.44	9151.41	3893.33	4311.56	3570.34	5264.1	15914.7	5899.9	8076.91	5773.79
247	RUNX2	AML3	-2.16445	-1.76599	-2.71144	0.0256485	0.0257792	0.0234423	-2.4983	-1.73706	-2.9368	-2.04877	-1.86563	-2.67755	-2.0538	-1.61669	-2.50487	-2.06278	-1.84935	-2.69714	0.24396	0.234858	0.259165	0.169278	0.148673	0.182217	0.27757	0.302633	0.309607	0.330168	0.309782	0.349647	Transcriptional regulator	Runt-related transcription factor 2	2	2	806.258	322.841	470	261.512	859.682	420.156	459.9	319.583	557.938	361.344	175.949	225.384	142.605
2346	LGALS1	galectin-1	-2.65932	-2.12008	-2.74948	0.000995554	0.000604667	0.00168785	-2.87707	-2.08693	-2.24026	-2.38894	-2.11783	-2.79907	-2.95985	-2.14549	-3.09632	-2.43941	-2.1063	-2.93695	3.21605e-10	1.40848e-10	1.15003e-10	7.24154e-11	6.36939e-12	1.93508e-11	6.85077e-10	1.55541e-09	5.40788e-10	3.86901e-10	4.15464e-09	2.52908e-10	Adhesion or extracellular matrix protein	Galectin-1	29	28	15778.7	5486.32	7656	6709.13	15469.8	6484.02	7290.27	5501.16	9045.67	19594.8	6620.54	9209.66	6255.93
6181	TGM2	TGM2	-2.41358	-1.7393	-3.61443	0.00166893	0.00304271	0.000877586	-2.33169	-1.76213	-3.70651	-2.48937	-1.95672	-3.68213	-2.6729	-1.89033	-3.65316	-2.15741	-1.42928	-3.34374	5.29686e-12	4.14026e-15	4.28904e-14	1.20898e-14	1.27444e-14	2.69831e-15	3.2764e-13	2.85881e-12	1.29463e-13	7.77814e-14	1.00805e-05	8.9117e-14	Enzyme, misc.	Protein-glutamine gamma-glutamyltransferase 2	60	62	22819.3	9790.21	13113	5864.48	23952.4	9634.38	12217.2	6474.89	13891.8	31513	11790.4	16810.5	8527.42
[truncated: 116 more columns]

## Sheet: Supplemental Table 15
Supplemental Table 15: g:Profiler (https://biit.cs.ut.ee/gprofiler/gost) analysis results for 66 proteins differentially expressed in at least 2 ARK1 CRISPR-edited FBXW7- mutated cell lines compared to ARK1 parental cells (see Supplemental Figure 4)
Source	term_name	term_id	adjusted_p_value	negative_log10_of_adjusted_p_value	term_size	query_size	intersection_size	effective_domain_size	intersections
Gene Ontology Biological Process	small molecule metabolic process	GO:0044281	0.00473797	2.32441	1991	63	21	17847	GLS,PTK2B,DCAKD,ALDH5A1,ACSF2,RBKS,CRABP2,ACAD9,LARS2,BPHL,MACROD1,ANXA1,GDA,PCYOX1L,GSTZ1,HMGCL,PTGES,LIMA1,CPT1A,ACAT2,CD74
Gene Ontology Biological Process	carboxylic acid metabolic process	GO:0019752	0.00717781	2.14401	1075	63	15	17847	GLS,ALDH5A1,ACSF2,CRABP2,ACAD9,LARS2,BPHL,ANXA1,PCYOX1L,GSTZ1,HMGCL,PTGES,CPT1A,ACAT2,CD74
Gene Ontology Biological Process	fatty acid metabolic process	GO:0006631	0.0134517	1.87122	378	63	9	17847	ALDH5A1,ACSF2,ACAD9,ANXA1,GSTZ1,PTGES,CPT1A,ACAT2,CD74
Gene Ontology Biological Process	oxoacid metabolic process	GO:0043436	0.0192378	1.71584	1166	63	15	17847	GLS,ALDH5A1,ACSF2,CRABP2,ACAD9,LARS2,BPHL,ANXA1,PCYOX1L,GSTZ1,HMGCL,PTGES,CPT1A,ACAT2,CD74
Gene Ontology Biological Process	organic acid metabolic process	GO:0006082	0.0235825	1.62741	1186	63	15	17847	GLS,ALDH5A1,ACSF2,CRABP2,ACAD9,LARS2,BPHL,ANXA1,PCYOX1L,GSTZ1,HMGCL,PTGES,CPT1A,ACAT2,CD74
Gene Ontology Biological Process	lipid metabolic process	GO:0006629	0.0435666	1.36085	1409	63	16	17847	RAB38,NCEH1,PTK2B,ALDH5A1,ACSF2,CRABP2,ACAD9,ANXA1,GSTZ1,HMGCL,PTGES,LIMA1,CPT1A,ACAT2,CD74,PBX1
Gene Ontology Cellular Component	extracellular exosome	GO:0070062	0.00162646	2.78876	2143	65	21	18842	TGM2,CRABP2,SDF4,ACP2,S100A4,ANXA1,MSN,MYO6,MARCKSL1,CA2,S100A14,LAD1,SAA1,S100A16,FAM129A,SERPINB1,MARCKS,ACAT2,CD74,HSPA12A,PADI2
Gene Ontology Cellular Component	extracellular vesicle	GO:1903561	0.00192492	2.71559	2166	65	21	18842	TGM2,CRABP2,SDF4,ACP2,S100A4,ANXA1,MSN,MYO6,MARCKSL1,CA2,S100A14,LAD1,SAA1,S100A16,FAM129A,SERPINB1,MARCKS,ACAT2,CD74,HSPA12A,PADI2
Gene Ontology Cellular Component	extracellular organelle	GO:0043230	0.00199608	2.69982	2171	65	21	18842	TGM2,CRABP2,SDF4,ACP2,S100A4,ANXA1,MSN,MYO6,MARCKSL1,CA2,S100A14,LAD1,SAA1,S100A16,FAM129A,SERPINB1,MARCKS,ACAT2,CD74,HSPA12A,PADI2
Gene Ontology Cellular Component	cytoplasm	GO:0005737	0.0437541	1.35898	11620	65	54	18842	RAB38,GLS,PKP2,NCEH1,PTK2B,TGM2,MYEF2,PIR,ALDH5A1,ACSF2,RBKS,CRABP2,RABIF,FOSL1,SDF4,MAP2,ACAD9,LARS2,EEFSEC,GGCX,ACP2,RAB31,BPHL,ATP2C1,S100A4,ANXA1,GDA,PCYOX1L,MSN,GSTZ1,HMGCL,CRIP2,PTGES,ISG15,MYO6,LIMA1,UCHL1,MARCKSL1,CA2,S100A14,ANKRD2,SAA1,DMXL1,S100A16,FAM129A,SERPINB1,MARCKS,CPT1A,STON2,ACAT2,CD74,HSPA12A,PBX1,PADI2
KEGG Pathways	Butanoate metabolism	KEGG:00650	0.00708438	2.1497	28	27	3	7772	ALDH5A1,HMGCL,ACAT2
KEGG Pathways	Synthesis and degradation of ketone bodies	KEGG:00072	0.0315039	1.50164	10	27	2	7772	HMGCL,ACAT2

## Sheet: Supplemental Table 16
Supplemental Table 16: g:Profiler (https://biit.cs.ut.ee/gprofiler/gost) analysis results for 24 proteins differentially expressed in at least 2 ARK4 CRISPR-edited FBXW7- mutated cell lines compared to ARK4 parental cells (see Supplemental Figure 4)
Source	term_name	term_id	adjusted_p_value	negative_log10_of_adjusted_p_value	term_size	query_size	intersection_size	effective_domain_size	intersections
Gene Ontology Molecular Function	axon guidance receptor activity	GO:0008046	0.0198457	1.70233	9	24	2	18098	EPHB2,L1CAM

## Sheet: Supplemental Table 17
Supplemental Table 17: g:Profiler (https://biit.cs.ut.ee/gprofiler/gost) analysis results for 110 proteins differentially expressed in at least one ARK1 and ARK4 CRISPR-edited FBXW7- mutated cell line compared to respective parental cells (see Figure 4)
Source	term_name	term_id	adjusted_p_value	negative_log10_of_adjusted_p_value	term_size	query_size	intersection_size	effective_domain_size	intersections
Gene Ontology Molecular Function	protein binding	GO:0005515	7.7509e-10	9.11065	12715	104	101	18098	KCTD12,ANLN,CDC42EP1,CTNNB1,GBF1,MAP4,PADI2,PKP3,PRRC2A,TJAP1,TRAFD1,AHNAK,ANKRD2,DPYSL2,LIMA1,MARCKS,MYO18A,PKP2,SCRIB,SMARCC1,ADAM17,ADD3,AFAP1,ARHGAP29,BCL2L12,BICC1,CAMSAP2,CARMIL1,CASKIN2,CAV1,CAV2,CDCA3,CEP170,CFL1,CGN,CLIC1,CLIP2,DCP1A,DIAPH3,EEF1G,EIF4EBP1,EPB41L2,ETV6,FIP1L1,FLNC,FNBP1L,FYTTD1,GPRIN1,HNF1B,IFI35,IRS2,KBTBD11,KIF1B,LAMTOR1,LRBA,MISP,MAP3K21,MYOF,NCOR2,NDRG1,NEDD4L,NEXN,NU…
Gene Ontology Molecular Function	cadherin binding	GO:0045296	3.30085e-08	7.48137	330	104	16	18098	ANLN,CDC42EP1,CTNNB1,PKP3,AHNAK,LIMA1,PKP2,SCRIB,CGN,CLIC1,DIAPH3,EEF1G,FNBP1L,NDRG1,TJP1,TNKS1BP1
Gene Ontology Molecular Function	cell adhesion molecule binding	GO:0050839	1.96848e-06	5.70587	502	104	17	18098	ANLN,CDC42EP1,CTNNB1,PKP3,AHNAK,LIMA1,PKP2,SCRIB,ADAM17,CGN,CLIC1,DIAPH3,EEF1G,FNBP1L,NDRG1,TJP1,TNKS1BP1
Gene Ontology Molecular Function	cytoskeletal protein binding	GO:0008092	3.28119e-06	5.48397	984	104	23	18098	ANLN,MAP4,ANKRD2,DPYSL2,LIMA1,MARCKS,MYO18A,ADD3,AFAP1,CAMSAP2,CFL1,CGN,CLIP2,DCP1A,DIAPH3,EPB41L2,FLNC,KIF1B,MISP,NDRG1,NEXN,SPAG9,TAGLN
Gene Ontology Molecular Function	actin binding	GO:0003779	9.0682e-05	4.04248	432	104	14	18098	ANLN,LIMA1,MARCKS,MYO18A,ADD3,AFAP1,CFL1,CGN,DIAPH3,EPB41L2,FLNC,MISP,NEXN,TAGLN
Gene Ontology Molecular Function	enzyme binding	GO:0019899	0.000256929	3.59019	2228	104	32	18098	ANLN,CDC42EP1,CTNNB1,GBF1,PKP3,ANKRD2,DPYSL2,MARCKS,PKP2,CAV1,CAV2,DIAPH3,EIF4EBP1,FNBP1L,IRS2,KIF1B,LAMTOR1,NCOR2,NDRG1,PPP1R12A,PTPN14,RAB11FIP1,RALGPS2,RB1,SP100,SPAG9,SQSTM1,TCOF1,TNKS1BP1,TPRN,UCHL1,YTHDC2
Gene Ontology Molecular Function	protein domain specific binding	GO:0019904	0.000282761	3.54858	708	104	17	18098	CTNNB1,ADAM17,AFAP1,ARHGAP29,EPB41L2,ETV6,IRS2,RB1,REPS1,ROBO1,SP100,SQSTM1,SRRM2,TGM2,TJP1,TNKS1BP1,TP53BP2
Gene Ontology Molecular Function	actin filament binding	GO:0051015	0.00823572	2.0843	194	104	8	18098	LIMA1,MARCKS,MYO18A,ADD3,CFL1,MISP,NEXN,TAGLN
Gene Ontology Molecular Function	kinase binding	GO:0019900	0.00955059	2.01997	733	104	15	18098	CTNNB1,ANKRD2,DPYSL2,MARCKS,PKP2,CAV1,CAV2,IRS2,KIF1B,PPP1R12A,PTPN14,RB1,SP100,SPAG9,SQSTM1
Gene Ontology Molecular Function	alpha-catenin binding	GO:0045294	0.0109605	1.96017	10	104	3	18098	CTNNB1,PKP3,PKP2
Gene Ontology Molecular Function	binding	GO:0005488	0.0114159	1.94249	15910	104	103	18098	KCTD12,ANLN,CDC42EP1,CTNNB1,GBF1,MAP4,PADI2,PKP3,PRRC2A,TJAP1,TRAFD1,AHNAK,ANKRD2,DPYSL2,LIMA1,MARCKS,MYO18A,PKP2,SCRIB,SMARCC1,ADAM17,ADD3,AFAP1,ARHGAP29,BCL2L12,BICC1,CAMSAP2,CARMIL1,CASKIN2,CAV1,CAV2,CDCA3,CEP170,CFL1,CGN,CLIC1,CLIP2,DCP1A,DIAPH3,EEF1G,EIF4EBP1,EPB41L2,ETV6,FIP1L1,FLNC,FNBP1L,FYTTD1,GPRIN1,HNF1B,HTATSF1,IFI35,IRS2,KBTBD11,KIF1B,LAMTOR1,LRBA,MISP,MAP3K21,MYOF,NCEH1,NCOR2,NDRG1,…
Gene Ontology Biological Process	protein localization to cell cortex	GO:0072697	0.000838081	3.07671	12	104	4	17847	ANLN,EPB41L2,MISP,SAPCD2
Gene Ontology Biological Process	protein export from nucleus	GO:0006611	0.0166939	1.77744	180	104	8	17847	FIP1L1,FYTTD1,NUP153,PTPN14,SP100,SRRM1,SSB,ZC3H11A
Gene Ontology Biological Process	regulation of protein localization to cell cortex	GO:1904776	0.0169985	1.76959	8	104	3	17847	EPB41L2,MISP,SAPCD2
Gene Ontology Biological Process	cellular component organization	GO:0016043	0.0236735	1.62574	6454	104	59	17847	KCTD12,ANLN,CDC42EP1,CTNNB1,GBF1,MAP4,PADI2,PKP3,TJAP1,AHNAK,DPYSL2,LIMA1,MARCKS,MYO18A,PKP2,SCRIB,SMARCC1,ADAM17,ADD3,AFAP1,AKAP2,CAMSAP2,CARMIL1,CAV1,CAV2,CFL1,DIAPH3,EIF4EBP1,EPB41L2,ETV6,FLNC,FNBP1L,GPRIN1,HNF1B,IRS2,KIF1B,LAMTOR1,MISP,MYOF,NDRG1,NEDD4L,NEXN,NUP153,PPP1R12A,RB1,REPS1,ROBO1,SAPCD2,SP100,SQSTM1,TFEB,TGM2,TJP1,TLE3,TNKS1BP1,TP53BP1,TP53BP2,TPRN,UCHL1
Gene Ontology Biological Process	establishment of cell polarity	GO:0030010	0.0260372	1.58441	138	104	7	17847	GBF1,MAP4,MYO18A,SCRIB,CFL1,MISP,SAPCD2
Gene Ontology Biological Process	organelle localization	GO:0051640	0.0296664	1.52774	634	104	14	17847	CTNNB1,GBF1,MAP4,DPYSL2,SCRIB,CAV2,FNBP1L,KIF1B,LAMTOR1,MISP,SAPCD2,SPAG9,TFEB,UCHL1
Gene Ontology Biological Process	nuclear export	GO:0051168	0.0321213	1.49321	197	104	8	17847	FIP1L1,FYTTD1,NUP153,PTPN14,SP100,SRRM1,SSB,ZC3H11A
Gene Ontology Biological Process	protein localization to cell periphery	GO:1990778	0.0368851	1.43315	330	104	10	17847	ANLN,PKP3,PKP2,SCRIB,CAV1,EPB41L2,KIF1B,MISP,SAPCD2,SQSTM1
Gene Ontology Cellular Component	adherens junction	GO:0005912	9.27553e-13	12.0327	546	106	24	18842	CDC42EP1,CTNNB1,PKP3,AHNAK,LIMA1,MARCKS,PKP2,SCRIB,ADAM17,AFAP1,CAV1,CAV2,CDCA3,CFL1,EPB41L2,FLNC,MISP,NDRG1,NEXN,NHS,PPP1R12A,TGM2,TJP1,TNKS1BP1
Gene Ontology Cellular Component	anchoring junction	GO:0070161	1.6901e-12	11.7721	561	106	24	18842	CDC42EP1,CTNNB1,PKP3,AHNAK,LIMA1,MARCKS,PKP2,SCRIB,ADAM17,AFAP1,CAV1,CAV2,CDCA3,CFL1,EPB41L2,FLNC,MISP,NDRG1,NEXN,NHS,PPP1R12A,TGM2,TJP1,TNKS1BP1
Gene Ontology Cellular Component	cell junction	GO:0030054	5.32339e-09	8.27381	1312	106	30	18842	KCTD12,CDC42EP1,CTNNB1,PKP3,TJAP1,AHNAK,LIMA1,MARCKS,PKP2,SCRIB,ADAM17,ADD3,AFAP1,CAV1,CAV2,CDCA3,CFL1,CGN,EPB41L2,FLNC,MISP,NDRG1,NEXN,NHS,PPP1R12A,SAPCD2,TGM2,TJP1,TNKS1BP1,TP53BP2
Gene Ontology Cellular Component	focal adhesion	GO:0005925	2.94236e-08	7.5313	403	106	17	18842	CDC42EP1,CTNNB1,AHNAK,LIMA1,MARCKS,ADAM17,AFAP1,CAV1,CAV2,CFL1,EPB41L2,FLNC,MISP,NEXN,NHS,PPP1R12A,TGM2
Gene Ontology Cellular Component	cell-substrate adherens junction	GO:0005924	3.30108e-08	7.48134	406	106	17	18842	CDC42EP1,CTNNB1,AHNAK,LIMA1,MARCKS,ADAM17,AFAP1,CAV1,CAV2,CFL1,EPB41L2,FLNC,MISP,NEXN,NHS,PPP1R12A,TGM2
Gene Ontology Cellular Component	cell-substrate junction	GO:0030055	3.99017e-08	7.39901	411	106	17	18842	CDC42EP1,CTNNB1,AHNAK,LIMA1,MARCKS,ADAM17,AFAP1,CAV1,CAV2,CFL1,EPB41L2,FLNC,MISP,NEXN,NHS,PPP1R12A,TGM2
Gene Ontology Cellular Component	cell-cell junction	GO:0005911	2.73628e-07	6.56284	466	106	17	18842	CDC42EP1,CTNNB1,PKP3,TJAP1,AHNAK,PKP2,SCRIB,ADAM17,ADD3,CDCA3,CFL1,CGN,NDRG1,NHS,SAPCD2,TJP1,TNKS1BP1
Gene Ontology Cellular Component	cell-cell adherens junction	GO:0005913	5.83186e-06	5.23419	117	106	9	18842	CDC42EP1,CTNNB1,PKP3,PKP2,SCRIB,CDCA3,NDRG1,TJP1,TNKS1BP1
Gene Ontology Cellular Component	cytoskeleton	GO:0005856	8.92007e-05	4.04963	2221	106	32	18842	ANLN,CDC42EP1,CTNNB1,MAP4,AHNAK,DPYSL2,LIMA1,MARCKS,MYO18A,PKP2,ADAM17,ADD3,AFAP1,CAMSAP2,CARMIL1,CEP170,CFL1,CGN,CLIP2,EPB41L2,FLNC,FNBP1L,KIF1B,MISP,NDRG1,NEXN,PPP1R12A,PTPN14,RB1,SPAG9,TJP1,TNKS1BP1
Gene Ontology Cellular Component	non-membrane-bounded organelle	GO:0043228	9.2668e-05	4.03307	4913	106	52	18842	ANLN,CDC42EP1,CTNNB1,GBF1,MAP4,PADI2,AHNAK,ANKRD2,DPYSL2,LIMA1,MARCKS,MYO18A,PKP2,SMARCC1,ADAM17,ADD3,AFAP1,CAMSAP2,CARMIL1,CAV1,CEP170,CFL1,CGN,CLIP2,DCP1A,EPB41L2,ETV6,FLNC,FNBP1L,HNF1B,KIF1B,MISP,NCOR2,NDRG1,NEXN,NUP153,PDHA1,PPP1R12A,PTPN14,RB1,SAPCD2,SP100,SPAG9,SQSTM1,SSB,TANC2,TCOF1,TFEB,TJP1,TNKS1BP1,TP53BP1,YTHDC2
Gene Ontology Cellular Component	intracellular non-membrane-bounded organelle	GO:0043232	0.000240347	3.61916	4904	106	51	18842	ANLN,CDC42EP1,CTNNB1,GBF1,MAP4,PADI2,AHNAK,ANKRD2,DPYSL2,LIMA1,MARCKS,MYO18A,PKP2,SMARCC1,ADAM17,ADD3,AFAP1,CAMSAP2,CARMIL1,CAV1,CEP170,CFL1,CGN,CLIP2,DCP1A,EPB41L2,ETV6,FLNC,FNBP1L,HNF1B,KIF1B,MISP,NCOR2,NDRG1,NEXN,NUP153,PDHA1,PPP1R12A,PTPN14,RB1,SAPCD2,SP100,SPAG9,SQSTM1,SSB,TCOF1,TFEB,TJP1,TNKS1BP1,TP53BP1,YTHDC2
Gene Ontology Cellular Component	cytoplasmic region	GO:0099568	0.000328844	3.48301	514	106	14	18842	ANLN,CTNNB1,MAP4,MARCKS,ADD3,CAV1,CFL1,EPB41L2,FNBP1L,KIF1B,MISP,SAPCD2,TNFAIP2,UCHL1
Gene Ontology Cellular Component	actin cytoskeleton	GO:0015629	0.000352204	3.45321	517	106	14	18842	ANLN,AHNAK,LIMA1,MARCKS,MYO18A,ADAM17,AFAP1,CARMIL1,CFL1,CGN,EPB41L2,MISP,PPP1R12A,TJP1
Gene Ontology Cellular Component	cell cortex	GO:0005938	0.000587344	3.23111	322	106	11	18842	ANLN,CTNNB1,MARCKS,ADD3,CAV1,CFL1,EPB41L2,FNBP1L,MISP,SAPCD2,TNFAIP2
Gene Ontology Cellular Component	intracellular part	GO:0044424	0.00836802	2.07738	14552	106	98	18842	ANLN,CDC42EP1,CTNNB1,GBF1,MAP4,PADI2,PKP3,PRRC2A,TJAP1,AHNAK,ANKRD2,DPYSL2,LIMA1,MARCKS,MYO18A,PHLDA2,PKP2,SCRIB,SMARCC1,ADAM17,ADD3,AFAP1,ARHGAP29,BCL2L12,BICC1,CAMSAP2,CARMIL1,CASKIN2,CAV1,CAV2,CDCA3,CEP170,CFL1,CGN,CLIC1,CLIP2,DCP1A,DIAPH3,EEF1G,EIF4EBP1,EPB41L2,ETV6,FIP1L1,FLNC,FNBP1L,FYTTD1,GLCCI1,HNF1B,HTATSF1,IFI35,IRS2,KIF1B,LAMTOR1,LRBA,LUZP1,MISP,MYOF,NCEH1,NCOR2,NDRG1,NEDD4L,NEXN,NHS,N…
Gene Ontology Cellular Component	supramolecular fiber	GO:0099512	0.00898245	2.04661	977	106	17	18842	CTNNB1,MAP4,AHNAK,ANKRD2,DPYSL2,PKP2,CAMSAP2,CARMIL1,CEP170,CLIP2,FLNC,KIF1B,MISP,NDRG1,NEXN,PPP1R12A,SQSTM1
Gene Ontology Cellular Component	caveolar macromolecular signaling complex	GO:0002095	0.00916723	2.03776	2	106	2	18842	CAV1,CAV2
Gene Ontology Cellular Component	Scrib-APC-beta-catenin complex	GO:0034750	0.00916723	2.03776	2	106	2	18842	CTNNB1,SCRIB
Gene Ontology Cellular Component	cytoplasm	GO:0005737	0.00925315	2.03371	11620	106	85	18842	ANLN,CDC42EP1,CTNNB1,GBF1,MAP4,PADI2,PKP3,PRRC2A,TJAP1,AHNAK,ANKRD2,DPYSL2,LIMA1,MARCKS,MYO18A,PHLDA2,PKP2,SCRIB,SMARCC1,ADAM17,ADD3,AFAP1,ARHGAP29,BICC1,CAMSAP2,CARMIL1,CASKIN2,CAV1,CAV2,CDCA3,CEP170,CFL1,CLIC1,CLIP2,DCP1A,DIAPH3,EEF1G,EIF4EBP1,EPB41L2,ETV6,FLNC,FNBP1L,GLCCI1,IFI35,IRS2,KIF1B,LAMTOR1,LRBA,MISP,MYOF,NCEH1,NDRG1,NEDD4L,NEXN,NHS,NUP153,PDHA1,PPP1R12A,PPP2R5D,PRRC2C,PTPN14,RAB11FIP1…
Gene Ontology Cellular Component	supramolecular polymer	GO:0099081	0.00995542	2.00194	985	106	17	18842	CTNNB1,MAP4,AHNAK,ANKRD2,DPYSL2,PKP2,CAMSAP2,CARMIL1,CEP170,CLIP2,FLNC,KIF1B,MISP,NDRG1,NEXN,PPP1R12A,SQSTM1
Gene Ontology Cellular Component	supramolecular complex	GO:0099080	0.0100834	1.99639	986	106	17	18842	CTNNB1,MAP4,AHNAK,ANKRD2,DPYSL2,PKP2,CAMSAP2,CARMIL1,CEP170,CLIP2,FLNC,KIF1B,MISP,NDRG1,NEXN,PPP1R12A,SQSTM1
Gene Ontology Cellular Component	intracellular	GO:0005622	0.0104147	1.98235	14596	106	98	18842	ANLN,CDC42EP1,CTNNB1,GBF1,MAP4,PADI2,PKP3,PRRC2A,TJAP1,AHNAK,ANKRD2,DPYSL2,LIMA1,MARCKS,MYO18A,PHLDA2,PKP2,SCRIB,SMARCC1,ADAM17,ADD3,AFAP1,ARHGAP29,BCL2L12,BICC1,CAMSAP2,CARMIL1,CASKIN2,CAV1,CAV2,CDCA3,CEP170,CFL1,CGN,CLIC1,CLIP2,DCP1A,DIAPH3,EEF1G,EIF4EBP1,EPB41L2,ETV6,FIP1L1,FLNC,FNBP1L,FYTTD1,GLCCI1,HNF1B,HTATSF1,IFI35,IRS2,KIF1B,LAMTOR1,LRBA,LUZP1,MISP,MYOF,NCEH1,NCOR2,NDRG1,NEDD4L,NEXN,NHS,N…
Gene Ontology Cellular Component	cytosol	GO:0005829	0.0113412	1.94534	5086	106	48	18842	CTNNB1,GBF1,MAP4,PADI2,PRRC2A,AHNAK,ANKRD2,DPYSL2,LIMA1,ADAM17,ADD3,AFAP1,ARHGAP29,CAMSAP2,CARMIL1,CDCA3,CEP170,CFL1,DCP1A,DIAPH3,EEF1G,EIF4EBP1,EPB41L2,ETV6,FLNC,FNBP1L,IFI35,IRS2,NDRG1,NEDD4L,NUP153,PPP1R12A,PPP2R5D,PRRC2C,RAB11FIP1,RASAL2,RBKS,REPS1,SAPCD2,SPAG9,SQSTM1,SRRM1,TCOF1,TGM2,TJP1,TNKS1BP1,TP53BP2,UCHL1
Gene Ontology Cellular Component	cell-cell contact zone	GO:0044291	0.0166091	1.77965	73	106	5	18842	CTNNB1,AHNAK,PKP2,SCRIB,TJP1
Gene Ontology Cellular Component	bicellular tight junction	GO:0005923	0.021933	1.6589	125	106	6	18842	CTNNB1,TJAP1,CGN,NHS,SAPCD2,TJP1
Gene Ontology Cellular Component	cell cortex part	GO:0044448	0.0282159	1.54951	189	106	7	18842	ANLN,CTNNB1,CFL1,EPB41L2,MISP,SAPCD2,TNFAIP2
Gene Ontology Cellular Component	tight junction	GO:0070160	0.0284393	1.54608	131	106	6	18842	CTNNB1,TJAP1,CGN,NHS,SAPCD2,TJP1
Gene Ontology Cellular Component	cell cortex region	GO:0099738	0.0288396	1.54001	43	106	4	18842	ANLN,CTNNB1,EPB41L2,SAPCD2
Reactome	Transport of Mature Transcript to Cytoplasm	REAC:R-HSA-72202	0.0327546	1.48473	80	61	5	10565	FIP1L1,FYTTD1,NUP153,SRRM1,ZC3H11A
WikiPathways	Brain-Derived Neurotrophic Factor (BDNF) signaling pathway	WP:WP2380	0.000835338	3.07814	144	48	8	6507	CTNNB1,DPYSL2,MARCKS,ADAM17,CFL1,EIF4EBP1,IRS2,SQSTM1
TRANSFAC	Factor: WT1; motif: GNGGGGGCGGGG; match class: 0	TF:M03893_0	1.29996e-06	5.88607	8299	110	78	19887	KCTD12,CDC42EP1,CTNNB1,KIAA1522,PKP3,PRRC2A,TJAP1,AHNAK,DPYSL2,MARCKS,PHLDA2,PKP2,SCRIB,SMARCC1,ADAM17,ADD3,AKAP2,ARHGAP29,BCL2L12,BICC1,CAMSAP2,CARMIL1,CASKIN2,CAV1,CAV2,CEP170,CFL1,CGN,CLIP2,DCP1A,EIF4EBP1,ETV6,FIP1L1,FLNC,FNBP1L,GLCCI1,GPRIN1,HTATSF1,IRS2,KBTBD11,KIF1B,LAMTOR1,LRBA,LUZP1,MAP3K21,NDRG1,NEDD4L,NEXN,NUP153,PDHA1,PPP1R12A,PPP2R5D,PTPN14,RAB11FIP1,RASAL2,RB1,RBKS,REPS1,RHBDF2,ROBO1…
TRANSFAC	Factor: WT1; motif: GNGGGGGCGGGG	TF:M03893	1.29996e-06	5.88607	8299	110	78	19887	KCTD12,CDC42EP1,CTNNB1,KIAA1522,PKP3,PRRC2A,TJAP1,AHNAK,DPYSL2,MARCKS,PHLDA2,PKP2,SCRIB,SMARCC1,ADAM17,ADD3,AKAP2,ARHGAP29,BCL2L12,BICC1,CAMSAP2,CARMIL1,CASKIN2,CAV1,CAV2,CEP170,CFL1,CGN,CLIP2,DCP1A,EIF4EBP1,ETV6,FIP1L1,FLNC,FNBP1L,GLCCI1,GPRIN1,HTATSF1,IRS2,KBTBD11,KIF1B,LAMTOR1,LRBA,LUZP1,MAP3K21,NDRG1,NEDD4L,NEXN,NUP153,PDHA1,PPP1R12A,PPP2R5D,PTPN14,RAB11FIP1,RASAL2,RB1,RBKS,REPS1,RHBDF2,ROBO1…
TRANSFAC	Factor: WT1; motif: CGCCCCCNCN; match class: 0	TF:M02036_0	9.53281e-06	5.02078	9754	110	84	19887	KCTD12,CDC42EP1,KIAA1522,MAP4,PKP3,PRRC2A,TRAFD1,AHNAK,DPYSL2,LIMA1,MARCKS,PHLDA2,PKP2,SCRIB,SMARCC1,ADAM17,ADD3,ARHGAP29,BCL2L12,BICC1,CAMSAP2,CARMIL1,CASKIN2,CAV2,CDCA3,CEP170,CFL1,CGN,CLIP2,DCP1A,EIF4EBP1,ETV6,FIP1L1,FLNC,FNBP1L,FYTTD1,GLCCI1,GPRIN1,HNF1B,HTATSF1,IFI35,IRS2,KBTBD11,KIF1B,LAMTOR1,LRBA,LUZP1,MISP,MAP3K21,NCOR2,NDRG1,NEDD4L,NEXN,NUP153,PDHA1,PPP1R12A,PPP2R5D,PROSER2,PTPN14,RAB11F…
TRANSFAC	Factor: WT1; motif: CGCCCCCNCN	TF:M02036	9.53281e-06	5.02078	9754	110	84	19887	KCTD12,CDC42EP1,KIAA1522,MAP4,PKP3,PRRC2A,TRAFD1,AHNAK,DPYSL2,LIMA1,MARCKS,PHLDA2,PKP2,SCRIB,SMARCC1,ADAM17,ADD3,ARHGAP29,BCL2L12,BICC1,CAMSAP2,CARMIL1,CASKIN2,CAV2,CDCA3,CEP170,CFL1,CGN,CLIP2,DCP1A,EIF4EBP1,ETV6,FIP1L1,FLNC,FNBP1L,FYTTD1,GLCCI1,GPRIN1,HNF1B,HTATSF1,IFI35,IRS2,KBTBD11,KIF1B,LAMTOR1,LRBA,LUZP1,MISP,MAP3K21,NCOR2,NDRG1,NEDD4L,NEXN,NUP153,PDHA1,PPP1R12A,PPP2R5D,PROSER2,PTPN14,RAB11F…
TRANSFAC	Factor: ZF5; motif: GSGCGCGR	TF:M00716	1.15042e-05	4.93914	16225	110	109	19887	KCTD12,ANLN,CDC42EP1,CTNNB1,GBF1,KIAA1522,MAP4,PADI2,PKP3,PRRC2A,TJAP1,TRAFD1,AHNAK,ANKRD2,DPYSL2,LIMA1,MARCKS,MYO18A,PHLDA2,PKP2,SCRIB,SLC26A2,SMARCC1,ADAM17,ADD3,AFAP1,AKAP2,ARHGAP29,BCL2L12,BICC1,CAMSAP2,CARMIL1,CASKIN2,CAV1,CAV2,CDCA3,CEP170,CFL1,CGN,CLIC1,CLIP2,DCP1A,DIAPH3,EEF1G,EIF4EBP1,EPB41L2,ETV6,FIP1L1,FLNC,FNBP1L,FYTTD1,GLCCI1,GPRIN1,HNF1B,HTATSF1,IFI35,IRS2,KBTBD11,KIF1B,LAMTOR1,LRBA…
TRANSFAC	Factor: ZF5; motif: GSGCGCGR; match class: 0	TF:M00716_0	1.15042e-05	4.93914	16225	110	109	19887	KCTD12,ANLN,CDC42EP1,CTNNB1,GBF1,KIAA1522,MAP4,PADI2,PKP3,PRRC2A,TJAP1,TRAFD1,AHNAK,ANKRD2,DPYSL2,LIMA1,MARCKS,MYO18A,PHLDA2,PKP2,SCRIB,SLC26A2,SMARCC1,ADAM17,ADD3,AFAP1,AKAP2,ARHGAP29,BCL2L12,BICC1,CAMSAP2,CARMIL1,CASKIN2,CAV1,CAV2,CDCA3,CEP170,CFL1,CGN,CLIC1,CLIP2,DCP1A,DIAPH3,EEF1G,EIF4EBP1,EPB41L2,ETV6,FIP1L1,FLNC,FNBP1L,FYTTD1,GLCCI1,GPRIN1,HNF1B,HTATSF1,IFI35,IRS2,KBTBD11,KIF1B,LAMTOR1,LRBA…
TRANSFAC	Factor: ETF; motif: GVGGMGG; match class: 0	TF:M00695_0	1.40901e-05	4.85109	10426	110	87	19887	KCTD12,CDC42EP1,KIAA1522,MAP4,PADI2,PKP3,PRRC2A,TJAP1,TRAFD1,AHNAK,DPYSL2,LIMA1,MARCKS,MYO18A,PHLDA2,PKP2,SCRIB,SLC26A2,SMARCC1,ADAM17,ADD3,AKAP2,ARHGAP29,BCL2L12,BICC1,CAMSAP2,CARMIL1,CASKIN2,CAV1,CAV2,CDCA3,CEP170,CFL1,CLIP2,DCP1A,DIAPH3,EIF4EBP1,ETV6,FIP1L1,FLNC,FNBP1L,FYTTD1,GLCCI1,GPRIN1,HNF1B,HTATSF1,IFI35,IRS2,KBTBD11,KIF1B,LAMTOR1,LRBA,LUZP1,MAP3K21,NDRG1,NEDD4L,NEXN,NUP153,PPP1R12A,PPP2R…
TRANSFAC	Factor: ETF; motif: GVGGMGG	TF:M00695	1.40901e-05	4.85109	10426	110	87	19887	KCTD12,CDC42EP1,KIAA1522,MAP4,PADI2,PKP3,PRRC2A,TJAP1,TRAFD1,AHNAK,DPYSL2,LIMA1,MARCKS,MYO18A,PHLDA2,PKP2,SCRIB,SLC26A2,SMARCC1,ADAM17,ADD3,AKAP2,ARHGAP29,BCL2L12,BICC1,CAMSAP2,CARMIL1,CASKIN2,CAV1,CAV2,CDCA3,CEP170,CFL1,CLIP2,DCP1A,DIAPH3,EIF4EBP1,ETV6,FIP1L1,FLNC,FNBP1L,FYTTD1,GLCCI1,GPRIN1,HNF1B,HTATSF1,IFI35,IRS2,KBTBD11,KIF1B,LAMTOR1,LRBA,LUZP1,MAP3K21,NDRG1,NEDD4L,NEXN,NUP153,PPP1R12A,PPP2R…
TRANSFAC	Factor: SP1:SP3; motif: CCSCCCCCYCC	TF:M01219	2.74581e-05	4.56133	6833	110	67	19887	KCTD12,CDC42EP1,KIAA1522,PRRC2A,TRAFD1,AHNAK,DPYSL2,MARCKS,PHLDA2,PKP2,SCRIB,ADAM17,BCL2L12,BICC1,CAMSAP2,CARMIL1,CASKIN2,CAV1,CAV2,CEP170,CFL1,CGN,CLIP2,DCP1A,EIF4EBP1,ETV6,FIP1L1,FLNC,FNBP1L,GLCCI1,GPRIN1,HNF1B,HTATSF1,IFI35,IRS2,KBTBD11,LAMTOR1,LRBA,LUZP1,MAP3K21,NEDD4L,NEXN,NUP153,PPP1R12A,PTPN14,RASAL2,RB1,RBKS,REPS1,ROBO1,SP100,SPAG9,SQSTM1,SRRM1,SRRM2,SSB,TAGLN,TCOF1,TFEB,TGM2,TJP1,TLE3,TN…
TRANSFAC	Factor: SP1:SP3; motif: CCSCCCCCYCC; match class: 0	TF:M01219_0	2.74581e-05	4.56133	6833	110	67	19887	KCTD12,CDC42EP1,KIAA1522,PRRC2A,TRAFD1,AHNAK,DPYSL2,MARCKS,PHLDA2,PKP2,SCRIB,ADAM17,BCL2L12,BICC1,CAMSAP2,CARMIL1,CASKIN2,CAV1,CAV2,CEP170,CFL1,CGN,CLIP2,DCP1A,EIF4EBP1,ETV6,FIP1L1,FLNC,FNBP1L,GLCCI1,GPRIN1,HNF1B,HTATSF1,IFI35,IRS2,KBTBD11,LAMTOR1,LRBA,LUZP1,MAP3K21,NEDD4L,NEXN,NUP153,PPP1R12A,PTPN14,RASAL2,RB1,RBKS,REPS1,ROBO1,SP100,SPAG9,SQSTM1,SRRM1,SRRM2,SSB,TAGLN,TCOF1,TFEB,TGM2,TJP1,TLE3,TN…
TRANSFAC	Factor: SP2; motif: GNNGGGGGCGGGGSN	TF:M03807	8.23593e-05	4.08429	8401	110	75	19887	KCTD12,CDC42EP1,CTNNB1,GBF1,KIAA1522,MAP4,PADI2,PKP3,PRRC2A,TJAP1,AHNAK,DPYSL2,LIMA1,MARCKS,PHLDA2,PKP2,SCRIB,SMARCC1,ADAM17,ADD3,ARHGAP29,BCL2L12,BICC1,CAMSAP2,CARMIL1,CASKIN2,CAV1,CAV2,CEP170,CFL1,CGN,CLIC1,CLIP2,EIF4EBP1,ETV6,FIP1L1,FLNC,FNBP1L,FYTTD1,GLCCI1,GPRIN1,HTATSF1,IRS2,KBTBD11,LAMTOR1,LRBA,LUZP1,MAP3K21,NDRG1,NEXN,PDHA1,PPP2R5D,PTPN14,RAB11FIP1,RALGPS2,RBKS,REPS1,RHBDF2,SAPCD2,SPAG9,S…
TRANSFAC	Factor: SP2; motif: GNNGGGGGCGGGGSN; match class: 0	TF:M03807_0	8.23593e-05	4.08429	8401	110	75	19887	KCTD12,CDC42EP1,CTNNB1,GBF1,KIAA1522,MAP4,PADI2,PKP3,PRRC2A,TJAP1,AHNAK,DPYSL2,LIMA1,MARCKS,PHLDA2,PKP2,SCRIB,SMARCC1,ADAM17,ADD3,ARHGAP29,BCL2L12,BICC1,CAMSAP2,CARMIL1,CASKIN2,CAV1,CAV2,CEP170,CFL1,CGN,CLIC1,CLIP2,EIF4EBP1,ETV6,FIP1L1,FLNC,FNBP1L,FYTTD1,GLCCI1,GPRIN1,HTATSF1,IRS2,KBTBD11,LAMTOR1,LRBA,LUZP1,MAP3K21,NDRG1,NEXN,PDHA1,PPP2R5D,PTPN14,RAB11FIP1,RALGPS2,RBKS,REPS1,RHBDF2,SAPCD2,SPAG9,S…
TRANSFAC	Factor: E2F-3; motif: GGCGGGN; match class: 1	TF:M02089_1	8.6603e-05	4.06247	9342	110	80	19887	KCTD12,ANLN,CDC42EP1,GBF1,KIAA1522,MAP4,PADI2,PKP3,PRRC2A,TJAP1,AHNAK,DPYSL2,LIMA1,MARCKS,PHLDA2,PKP2,SCRIB,SLC26A2,SMARCC1,ADAM17,ADD3,ARHGAP29,BCL2L12,BICC1,CAMSAP2,CARMIL1,CASKIN2,CAV1,CAV2,CEP170,CFL1,CGN,CLIP2,EIF4EBP1,ETV6,FIP1L1,FLNC,FNBP1L,FYTTD1,GLCCI1,GPRIN1,HTATSF1,IRS2,KBTBD11,KIF1B,LAMTOR1,LRBA,LUZP1,MISP,MAP3K21,NEDD4L,NEXN,NUP153,PDHA1,PPP2R5D,PROSER2,RAB11FIP1,RALGPS2,RASAL2,RB1,R…
TRANSFAC	Factor: WT1; motif: GNGGGGGCGGGG; match class: 1	TF:M03893_1	0.000101115	3.99518	3962	110	47	19887	KCTD12,CDC42EP1,KIAA1522,PKP3,PRRC2A,TJAP1,AHNAK,DPYSL2,MARCKS,PHLDA2,PKP2,SCRIB,ADAM17,ARHGAP29,BICC1,CAMSAP2,CARMIL1,CASKIN2,CAV1,CFL1,CLIP2,EIF4EBP1,ETV6,FLNC,FNBP1L,GPRIN1,HTATSF1,IRS2,KBTBD11,LUZP1,MAP3K21,NEDD4L,NEXN,PDHA1,PPP1R12A,RASAL2,RHBDF2,SQSTM1,SRRM1,TFEB,TGM2,TJP1,TNFAIP2,TNKS1BP1,TP53BP2,TPRN,UCHL1
TRANSFAC	Factor: ETF; motif: CCCCGCCCCYN; match class: 1	TF:M07039_1	0.000298709	3.52475	13683	110	99	19887	KCTD12,ANLN,CDC42EP1,CTNNB1,KIAA1522,MAP4,PADI2,PKP3,PRRC2A,TJAP1,AHNAK,ANKRD2,DPYSL2,LIMA1,MARCKS,MYO18A,PHLDA2,PKP2,SCRIB,SLC26A2,SMARCC1,ADAM17,ADD3,AKAP2,ARHGAP29,BCL2L12,BICC1,CAMSAP2,CARMIL1,CASKIN2,CAV1,CAV2,CDCA3,CEP170,CFL1,CGN,CLIC1,CLIP2,DCP1A,DIAPH3,EEF1G,EIF4EBP1,ETV6,FIP1L1,FLNC,FNBP1L,FYTTD1,GLCCI1,GPRIN1,HNF1B,HTATSF1,IRS2,KBTBD11,KIF1B,LAMTOR1,LRBA,LUZP1,MISP,MAP3K21,NCOR2,NDRG1,…
TRANSFAC	Factor: Egr-1; motif: GCGGGGGCGG	TF:M07354	0.000445118	3.35152	7794	110	70	19887	KCTD12,CDC42EP1,KIAA1522,MAP4,PRRC2A,AHNAK,DPYSL2,LIMA1,PHLDA2,PKP2,SCRIB,SMARCC1,ADAM17,ADD3,ARHGAP29,BCL2L12,BICC1,CAMSAP2,CARMIL1,CASKIN2,CAV1,CAV2,CFL1,CLIP2,DCP1A,ETV6,FIP1L1,FLNC,FNBP1L,GLCCI1,GPRIN1,IRS2,KBTBD11,KIF1B,LAMTOR1,LRBA,LUZP1,MAP3K21,NDRG1,NEDD4L,NEXN,NUP153,PDHA1,PPP1R12A,PPP2R5D,PROSER2,PTPN14,RALGPS2,RASAL2,RB1,RBKS,REPS1,RHBDF2,ROBO1,SP100,SPAG9,SQSTM1,SRRM1,SSB,TANC2,TCOF1,…
TRANSFAC	Factor: Egr-1; motif: GCGGGGGCGG; match class: 0	TF:M07354_0	0.000445118	3.35152	7794	110	70	19887	KCTD12,CDC42EP1,KIAA1522,MAP4,PRRC2A,AHNAK,DPYSL2,LIMA1,PHLDA2,PKP2,SCRIB,SMARCC1,ADAM17,ADD3,ARHGAP29,BCL2L12,BICC1,CAMSAP2,CARMIL1,CASKIN2,CAV1,CAV2,CFL1,CLIP2,DCP1A,ETV6,FIP1L1,FLNC,FNBP1L,GLCCI1,GPRIN1,IRS2,KBTBD11,KIF1B,LAMTOR1,LRBA,LUZP1,MAP3K21,NDRG1,NEDD4L,NEXN,NUP153,PDHA1,PPP1R12A,PPP2R5D,PROSER2,PTPN14,RALGPS2,RASAL2,RB1,RBKS,REPS1,RHBDF2,ROBO1,SP100,SPAG9,SQSTM1,SRRM1,SSB,TANC2,TCOF1,…
TRANSFAC	Factor: SP1; motif: NRGKGGGCGGGGCN	TF:M09765	0.000484616	3.3146	7461	110	68	19887	KCTD12,CDC42EP1,CTNNB1,GBF1,KIAA1522,MAP4,PADI2,PKP3,PRRC2A,TJAP1,AHNAK,DPYSL2,LIMA1,MARCKS,PHLDA2,PKP2,SCRIB,SMARCC1,ADAM17,ADD3,ARHGAP29,BCL2L12,CAMSAP2,CARMIL1,CASKIN2,CAV1,CAV2,CEP170,CFL1,CGN,CLIC1,CLIP2,ETV6,FIP1L1,FLNC,FNBP1L,FYTTD1,GLCCI1,GPRIN1,HTATSF1,IRS2,LAMTOR1,LRBA,LUZP1,MISP,MAP3K21,NDRG1,NEXN,PDHA1,PTPN14,RAB11FIP1,RALGPS2,RBKS,REPS1,RHBDF2,SAPCD2,SPAG9,SQSTM1,SRRM1,TAGLN,TCOF1,TF…
TRANSFAC	Factor: SP1; motif: NRGKGGGCGGGGCN; match class: 0	TF:M09765_0	0.000484616	3.3146	7461	110	68	19887	KCTD12,CDC42EP1,CTNNB1,GBF1,KIAA1522,MAP4,PADI2,PKP3,PRRC2A,TJAP1,AHNAK,DPYSL2,LIMA1,MARCKS,PHLDA2,PKP2,SCRIB,SMARCC1,ADAM17,ADD3,ARHGAP29,BCL2L12,CAMSAP2,CARMIL1,CASKIN2,CAV1,CAV2,CEP170,CFL1,CGN,CLIC1,CLIP2,ETV6,FIP1L1,FLNC,FNBP1L,FYTTD1,GLCCI1,GPRIN1,HTATSF1,IRS2,LAMTOR1,LRBA,LUZP1,MISP,MAP3K21,NDRG1,NEXN,PDHA1,PTPN14,RAB11FIP1,RALGPS2,RBKS,REPS1,RHBDF2,SAPCD2,SPAG9,SQSTM1,SRRM1,TAGLN,TCOF1,TF…
TRANSFAC	Factor: Sp1; motif: NGGGGCGGGGN	TF:M07395	0.000560983	3.25105	10662	110	85	19887	KCTD12,ANLN,CDC42EP1,CTNNB1,GBF1,KIAA1522,MAP4,PADI2,PKP3,PRRC2A,TJAP1,AHNAK,DPYSL2,LIMA1,MARCKS,PHLDA2,PKP2,SCRIB,SMARCC1,ADAM17,ADD3,AKAP2,ARHGAP29,BCL2L12,BICC1,CAMSAP2,CARMIL1,CASKIN2,CAV1,CAV2,CEP170,CFL1,CGN,CLIC1,CLIP2,DIAPH3,EEF1G,EIF4EBP1,ETV6,FIP1L1,FLNC,FNBP1L,FYTTD1,GLCCI1,GPRIN1,HTATSF1,IRS2,KBTBD11,LAMTOR1,LRBA,LUZP1,MAP3K21,NDRG1,NEDD4L,NEXN,NUP153,PDHA1,PPP1R12A,PPP2R5D,PRRC2C,PTP…
TRANSFAC	Factor: Sp1; motif: NGGGGCGGGGN; match class: 0	TF:M07395_0	0.000560983	3.25105	10662	110	85	19887	KCTD12,ANLN,CDC42EP1,CTNNB1,GBF1,KIAA1522,MAP4,PADI2,PKP3,PRRC2A,TJAP1,AHNAK,DPYSL2,LIMA1,MARCKS,PHLDA2,PKP2,SCRIB,SMARCC1,ADAM17,ADD3,AKAP2,ARHGAP29,BCL2L12,BICC1,CAMSAP2,CARMIL1,CASKIN2,CAV1,CAV2,CEP170,CFL1,CGN,CLIC1,CLIP2,DIAPH3,EEF1G,EIF4EBP1,ETV6,FIP1L1,FLNC,FNBP1L,FYTTD1,GLCCI1,GPRIN1,HTATSF1,IRS2,KBTBD11,LAMTOR1,LRBA,LUZP1,MAP3K21,NDRG1,NEDD4L,NEXN,NUP153,PDHA1,PPP1R12A,PPP2R5D,PRRC2C,PTP…
TRANSFAC	Factor: Sp1; motif: GGGGCGGGGC	TF:M00931	0.000628809	3.20148	10281	110	83	19887	KCTD12,ANLN,CDC42EP1,CTNNB1,GBF1,KIAA1522,MAP4,PADI2,PKP3,PRRC2A,TJAP1,AHNAK,DPYSL2,LIMA1,MARCKS,PHLDA2,PKP2,SCRIB,SLC26A2,SMARCC1,ADAM17,ADD3,AKAP2,ARHGAP29,BCL2L12,BICC1,CAMSAP2,CARMIL1,CASKIN2,CAV1,CAV2,CEP170,CFL1,CGN,CLIC1,CLIP2,EEF1G,EIF4EBP1,ETV6,FIP1L1,FLNC,FNBP1L,FYTTD1,GLCCI1,GPRIN1,HTATSF1,IRS2,KBTBD11,KIF1B,LAMTOR1,LRBA,LUZP1,MISP,MAP3K21,NCOR2,NDRG1,NEXN,PDHA1,PPP2R5D,PTPN14,RAB11FIP…
TRANSFAC	Factor: Sp1; motif: GGGGCGGGGC; match class: 0	TF:M00931_0	0.000628809	3.20148	10281	110	83	19887	KCTD12,ANLN,CDC42EP1,CTNNB1,GBF1,KIAA1522,MAP4,PADI2,PKP3,PRRC2A,TJAP1,AHNAK,DPYSL2,LIMA1,MARCKS,PHLDA2,PKP2,SCRIB,SLC26A2,SMARCC1,ADAM17,ADD3,AKAP2,ARHGAP29,BCL2L12,BICC1,CAMSAP2,CARMIL1,CASKIN2,CAV1,CAV2,CEP170,CFL1,CGN,CLIC1,CLIP2,EEF1G,EIF4EBP1,ETV6,FIP1L1,FLNC,FNBP1L,FYTTD1,GLCCI1,GPRIN1,HTATSF1,IRS2,KBTBD11,KIF1B,LAMTOR1,LRBA,LUZP1,MISP,MAP3K21,NCOR2,NDRG1,NEXN,PDHA1,PPP2R5D,PTPN14,RAB11FIP…
TRANSFAC	Factor: Sp2; motif: NYSGCCCCGCCCCCY; match class: 0	TF:M03567_0	0.000655211	3.18362	7686	110	69	19887	KCTD12,CDC42EP1,CTNNB1,KIAA1522,MAP4,PADI2,PKP3,PRRC2A,TJAP1,AHNAK,DPYSL2,LIMA1,MARCKS,PHLDA2,PKP2,SCRIB,SMARCC1,ADAM17,ADD3,AKAP2,ARHGAP29,BCL2L12,CAMSAP2,CARMIL1,CASKIN2,CAV1,CAV2,CEP170,CFL1,CGN,CLIC1,CLIP2,EIF4EBP1,ETV6,FIP1L1,FLNC,FNBP1L,FYTTD1,GLCCI1,GPRIN1,HTATSF1,IRS2,KBTBD11,LAMTOR1,LRBA,LUZP1,MAP3K21,NDRG1,NEXN,PDHA1,PTPN14,RAB11FIP1,RALGPS2,RBKS,REPS1,RHBDF2,SAPCD2,SPAG9,SQSTM1,SRRM1,S…
TRANSFAC	Factor: Sp2; motif: NYSGCCCCGCCCCCY	TF:M03567	0.000655211	3.18362	7686	110	69	19887	KCTD12,CDC42EP1,CTNNB1,KIAA1522,MAP4,PADI2,PKP3,PRRC2A,TJAP1,AHNAK,DPYSL2,LIMA1,MARCKS,PHLDA2,PKP2,SCRIB,SMARCC1,ADAM17,ADD3,AKAP2,ARHGAP29,BCL2L12,CAMSAP2,CARMIL1,CASKIN2,CAV1,CAV2,CEP170,CFL1,CGN,CLIC1,CLIP2,EIF4EBP1,ETV6,FIP1L1,FLNC,FNBP1L,FYTTD1,GLCCI1,GPRIN1,HTATSF1,IRS2,KBTBD11,LAMTOR1,LRBA,LUZP1,MAP3K21,NDRG1,NEXN,PDHA1,PTPN14,RAB11FIP1,RALGPS2,RBKS,REPS1,RHBDF2,SAPCD2,SPAG9,SQSTM1,SRRM1,S…
TRANSFAC	Factor: Sp1; motif: NGGGGGCGGGGYN; match class: 1	TF:M00196_1	0.000781951	3.10682	5887	110	58	19887	ANLN,CDC42EP1,KIAA1522,MAP4,PADI2,PKP3,PRRC2A,TJAP1,AHNAK,DPYSL2,LIMA1,MARCKS,PHLDA2,PKP2,SCRIB,SMARCC1,ADAM17,ADD3,ARHGAP29,BCL2L12,BICC1,CAMSAP2,CARMIL1,CASKIN2,CAV1,CAV2,CEP170,CFL1,CGN,CLIP2,EIF4EBP1,ETV6,FIP1L1,FLNC,FNBP1L,FYTTD1,GLCCI1,GPRIN1,IRS2,LRBA,LUZP1,MAP3K21,RAB11FIP1,RBKS,RHBDF2,SAPCD2,SPAG9,SQSTM1,SRRM1,TCOF1,TFEB,TJP1,TNFAIP2,TNKS1BP1,TP53BP1,TP53BP2,TPRN,UCHL1
TRANSFAC	Factor: MAZ; motif: GGGMGGGGSSGGGGGGGGGGGG; match class: 1	TF:M09636_1	0.00107194	2.96983	14171	110	100	19887	KCTD12,ANLN,CDC42EP1,KIAA1522,MAP4,PADI2,PKP3,PRRC2A,TJAP1,TRAFD1,AHNAK,DPYSL2,LIMA1,MARCKS,MYO18A,PHLDA2,PKP2,SCRIB,SLC26A2,SMARCC1,ADAM17,ADD3,AKAP2,ARHGAP29,BCL2L12,BICC1,CAMSAP2,CARMIL1,CASKIN2,CAV1,CAV2,CDCA3,CEP170,CFL1,CGN,CLIC1,CLIP2,DCP1A,DIAPH3,EEF1G,EIF4EBP1,ETV6,FIP1L1,FLNC,FNBP1L,FYTTD1,GLCCI1,GPRIN1,HNF1B,HTATSF1,IRS2,KBTBD11,KIF1B,LAMTOR1,LRBA,LUZP1,MISP,MAP3K21,NCOR2,NDRG1,NEDD4L,…
TRANSFAC	Factor: Sp3; motif: GGGGCGGGGSNN; match class: 0	TF:M07615_0	0.00142958	2.84479	6799	110	63	19887	KCTD12,CDC42EP1,MAP4,PKP3,PRRC2A,TJAP1,AHNAK,DPYSL2,LIMA1,MARCKS,PHLDA2,PKP2,SCRIB,SMARCC1,ADAM17,ADD3,ARHGAP29,BCL2L12,CAMSAP2,CARMIL1,CASKIN2,CAV1,CAV2,CEP170,CFL1,CGN,EIF4EBP1,ETV6,FIP1L1,FLNC,FNBP1L,FYTTD1,GLCCI1,GPRIN1,HTATSF1,IRS2,KBTBD11,LRBA,LUZP1,MAP3K21,NDRG1,NEXN,PDHA1,PTPN14,RAB11FIP1,RBKS,REPS1,RHBDF2,SAPCD2,SPAG9,SQSTM1,SRRM1,SRRM2,TAGLN,TCOF1,TFEB,TGM2,TJP1,TNFAIP2,TNKS1BP1,TP53BP1…
TRANSFAC	Factor: Sp3; motif: GGGGCGGGGSNN	TF:M07615	0.00142958	2.84479	6799	110	63	19887	KCTD12,CDC42EP1,MAP4,PKP3,PRRC2A,TJAP1,AHNAK,DPYSL2,LIMA1,MARCKS,PHLDA2,PKP2,SCRIB,SMARCC1,ADAM17,ADD3,ARHGAP29,BCL2L12,CAMSAP2,CARMIL1,CASKIN2,CAV1,CAV2,CEP170,CFL1,CGN,EIF4EBP1,ETV6,FIP1L1,FLNC,FNBP1L,FYTTD1,GLCCI1,GPRIN1,HTATSF1,IRS2,KBTBD11,LRBA,LUZP1,MAP3K21,NDRG1,NEXN,PDHA1,PTPN14,RAB11FIP1,RBKS,REPS1,RHBDF2,SAPCD2,SPAG9,SQSTM1,SRRM1,SRRM2,TAGLN,TCOF1,TFEB,TGM2,TJP1,TNFAIP2,TNKS1BP1,TP53BP1…
TRANSFAC	Factor: Sp1; motif: NGGGGCGGGGN; match class: 1	TF:M07395_1	0.00160328	2.79499	6325	110	60	19887	CDC42EP1,KIAA1522,MAP4,PADI2,PKP3,PRRC2A,TJAP1,AHNAK,DPYSL2,LIMA1,MARCKS,PHLDA2,PKP2,SCRIB,SMARCC1,ADAM17,ADD3,ARHGAP29,BCL2L12,CAMSAP2,CARMIL1,CASKIN2,CAV1,CAV2,CEP170,CFL1,CGN,CLIC1,CLIP2,EEF1G,EIF4EBP1,ETV6,FIP1L1,FLNC,FNBP1L,FYTTD1,GLCCI1,GPRIN1,IRS2,KBTBD11,LRBA,LUZP1,MAP3K21,PDHA1,RAB11FIP1,RBKS,RHBDF2,SAPCD2,SPAG9,SQSTM1,SRRM1,TCOF1,TFEB,TGM2,TJP1,TNFAIP2,TNKS1BP1,TP53BP1,TPRN,UCHL1
TRANSFAC	Factor: SP2; motif: GNNGGGGGCGGGGSN; match class: 1	TF:M03807_1	0.00172252	2.76384	4194	110	46	19887	CDC42EP1,KIAA1522,MAP4,PKP3,PRRC2A,TJAP1,AHNAK,LIMA1,MARCKS,PHLDA2,PKP2,SMARCC1,ADAM17,ADD3,ARHGAP29,BCL2L12,CAMSAP2,CARMIL1,CASKIN2,CAV1,CAV2,CEP170,CGN,CLIP2,EIF4EBP1,ETV6,FIP1L1,FLNC,FYTTD1,GLCCI1,GPRIN1,IRS2,LUZP1,MAP3K21,RAB11FIP1,RALGPS2,RHBDF2,SAPCD2,SPAG9,SQSTM1,TFEB,TJP1,TNFAIP2,TNKS1BP1,TP53BP2,TPRN
TRANSFAC	Factor: Sp1; motif: GGGGCGGGGC; match class: 1	TF:M00931_1	0.00187269	2.72753	5869	110	57	19887	ANLN,CDC42EP1,MAP4,PKP3,PRRC2A,TJAP1,AHNAK,DPYSL2,LIMA1,MARCKS,PHLDA2,PKP2,SMARCC1,ADAM17,ADD3,ARHGAP29,BCL2L12,CAMSAP2,CARMIL1,CASKIN2,CAV1,CAV2,CEP170,CFL1,CGN,CLIP2,EIF4EBP1,ETV6,FIP1L1,FLNC,FNBP1L,FYTTD1,GLCCI1,GPRIN1,IRS2,KBTBD11,LRBA,LUZP1,MISP,MAP3K21,RAB11FIP1,RBKS,RHBDF2,SAPCD2,SPAG9,SQSTM1,SRRM1,TCOF1,TFEB,TGM2,TJP1,TNFAIP2,TNKS1BP1,TP53BP1,TP53BP2,TPRN,UCHL1
TRANSFAC	Factor: Churchill; motif: CGGGNN; match class: 1	TF:M00986_1	0.00239622	2.62047	10337	110	82	19887	KCTD12,ANLN,CDC42EP1,KIAA1522,MAP4,PADI2,PKP3,PRRC2A,TRAFD1,AHNAK,ANKRD2,DPYSL2,LIMA1,MARCKS,MYO18A,PHLDA2,PKP2,SMARCC1,ADAM17,ADD3,AKAP2,BCL2L12,BICC1,CAMSAP2,CARMIL1,CASKIN2,CAV1,CAV2,CEP170,CFL1,CGN,CLIC1,CLIP2,EEF1G,EIF4EBP1,ETV6,FLNC,FNBP1L,FYTTD1,GLCCI1,GPRIN1,HNF1B,HTATSF1,IRS2,KBTBD11,KIF1B,LAMTOR1,LRBA,LUZP1,MISP,MAP3K21,NCOR2,NEDD4L,NEXN,NUP153,PDHA1,PPP2R5D,PROSER2,PTPN14,RAB11FIP1,RAL…
TRANSFAC	Factor: BTEB1; motif: GGGGGCGGGGCNGSGGGNGS	TF:M09723	0.00326378	2.48628	10006	110	80	19887	KCTD12,ANLN,CDC42EP1,CTNNB1,KIAA1522,MAP4,PADI2,PKP3,PRRC2A,TJAP1,AHNAK,DPYSL2,LIMA1,MARCKS,MYO18A,PHLDA2,PKP2,SCRIB,SMARCC1,ADAM17,ADD3,ARHGAP29,BCL2L12,BICC1,CAMSAP2,CARMIL1,CASKIN2,CAV1,CAV2,CDCA3,CEP170,CFL1,CGN,CLIC1,CLIP2,EIF4EBP1,ETV6,FIP1L1,FLNC,FNBP1L,FYTTD1,GLCCI1,GPRIN1,HTATSF1,IRS2,KBTBD11,KIF1B,LAMTOR1,LRBA,LUZP1,MAP3K21,NDRG1,NEDD4L,NEXN,PDHA1,PTPN14,RAB11FIP1,RALGPS2,RBKS,REPS1,RHB…
TRANSFAC	Factor: BTEB1; motif: GGGGGCGGGGCNGSGGGNGS; match class: 0	TF:M09723_0	0.00326378	2.48628	10006	110	80	19887	KCTD12,ANLN,CDC42EP1,CTNNB1,KIAA1522,MAP4,PADI2,PKP3,PRRC2A,TJAP1,AHNAK,DPYSL2,LIMA1,MARCKS,MYO18A,PHLDA2,PKP2,SCRIB,SMARCC1,ADAM17,ADD3,ARHGAP29,BCL2L12,BICC1,CAMSAP2,CARMIL1,CASKIN2,CAV1,CAV2,CDCA3,CEP170,CFL1,CGN,CLIC1,CLIP2,EIF4EBP1,ETV6,FIP1L1,FLNC,FNBP1L,FYTTD1,GLCCI1,GPRIN1,HTATSF1,IRS2,KBTBD11,KIF1B,LAMTOR1,LRBA,LUZP1,MAP3K21,NDRG1,NEDD4L,NEXN,PDHA1,PTPN14,RAB11FIP1,RALGPS2,RBKS,REPS1,RHB…
TRANSFAC	Factor: SP1; motif: RCCMCRCCCMC; match class: 0	TF:M03920_0	0.00344188	2.4632	7291	110	65	19887	KCTD12,CDC42EP1,GBF1,MAP4,PADI2,PKP3,PRRC2A,TJAP1,AHNAK,DPYSL2,LIMA1,MARCKS,PHLDA2,PKP2,SCRIB,SMARCC1,ADAM17,ADD3,ARHGAP29,BCL2L12,CASKIN2,CAV1,CAV2,CDCA3,CFL1,CGN,CLIC1,CLIP2,EEF1G,EIF4EBP1,ETV6,FIP1L1,FLNC,FNBP1L,FYTTD1,GLCCI1,GPRIN1,HTATSF1,IRS2,LRBA,LUZP1,MISP,MAP3K21,NDRG1,PDHA1,RAB11FIP1,RALGPS2,RBKS,REPS1,RHBDF2,SAPCD2,SPAG9,SQSTM1,SRRM2,TAGLN,TCOF1,TFEB,TGM2,TJP1,TNFAIP2,TNKS1BP1,TP53BP1,…
TRANSFAC	Factor: SP1; motif: RCCMCRCCCMC	TF:M03920	0.00344188	2.4632	7291	110	65	19887	KCTD12,CDC42EP1,GBF1,MAP4,PADI2,PKP3,PRRC2A,TJAP1,AHNAK,DPYSL2,LIMA1,MARCKS,PHLDA2,PKP2,SCRIB,SMARCC1,ADAM17,ADD3,ARHGAP29,BCL2L12,CASKIN2,CAV1,CAV2,CDCA3,CFL1,CGN,CLIC1,CLIP2,EEF1G,EIF4EBP1,ETV6,FIP1L1,FLNC,FNBP1L,FYTTD1,GLCCI1,GPRIN1,HTATSF1,IRS2,LRBA,LUZP1,MISP,MAP3K21,NDRG1,PDHA1,RAB11FIP1,RALGPS2,RBKS,REPS1,RHBDF2,SAPCD2,SPAG9,SQSTM1,SRRM2,TAGLN,TCOF1,TFEB,TGM2,TJP1,TNFAIP2,TNKS1BP1,TP53BP1,…
TRANSFAC	Factor: Sp1; motif: NNGGGGCGGGGNN; match class: 0	TF:M00932_0	0.00384555	2.41504	10430	110	82	19887	KCTD12,ANLN,CDC42EP1,CTNNB1,GBF1,KIAA1522,MAP4,PADI2,PKP3,PRRC2A,TJAP1,AHNAK,DPYSL2,LIMA1,MARCKS,PHLDA2,PKP2,SCRIB,SLC26A2,SMARCC1,ADAM17,ADD3,AKAP2,ARHGAP29,BCL2L12,BICC1,CAMSAP2,CARMIL1,CASKIN2,CAV1,CAV2,CEP170,CFL1,CGN,CLIC1,CLIP2,EEF1G,EIF4EBP1,ETV6,FIP1L1,FLNC,FNBP1L,FYTTD1,GLCCI1,GPRIN1,HTATSF1,IRS2,KBTBD11,LAMTOR1,LRBA,LUZP1,MISP,MAP3K21,NCOR2,NDRG1,NEXN,PDHA1,PPP2R5D,PTPN14,RAB11FIP1,RALG…
TRANSFAC	Factor: Sp1; motif: NNGGGGCGGGGNN	TF:M00932	0.00384555	2.41504	10430	110	82	19887	KCTD12,ANLN,CDC42EP1,CTNNB1,GBF1,KIAA1522,MAP4,PADI2,PKP3,PRRC2A,TJAP1,AHNAK,DPYSL2,LIMA1,MARCKS,PHLDA2,PKP2,SCRIB,SLC26A2,SMARCC1,ADAM17,ADD3,AKAP2,ARHGAP29,BCL2L12,BICC1,CAMSAP2,CARMIL1,CASKIN2,CAV1,CAV2,CEP170,CFL1,CGN,CLIC1,CLIP2,EEF1G,EIF4EBP1,ETV6,FIP1L1,FLNC,FNBP1L,FYTTD1,GLCCI1,GPRIN1,HTATSF1,IRS2,KBTBD11,LAMTOR1,LRBA,LUZP1,MISP,MAP3K21,NCOR2,NDRG1,NEXN,PDHA1,PPP2R5D,PTPN14,RAB11FIP1,RALG…
TRANSFAC	Factor: CKROX; motif: SCCCTCCCC	TF:M01175	0.00396974	2.40124	7317	110	65	19887	KCTD12,CDC42EP1,KIAA1522,MAP4,PADI2,PKP3,PRRC2A,TJAP1,AHNAK,ANKRD2,DPYSL2,MARCKS,MYO18A,PHLDA2,SCRIB,SMARCC1,ADD3,BICC1,CAMSAP2,CASKIN2,CAV1,CAV2,CDCA3,CEP170,CGN,CLIP2,EIF4EBP1,ETV6,FLNC,FNBP1L,FYTTD1,GLCCI1,GPRIN1,HNF1B,HTATSF1,IRS2,KBTBD11,KIF1B,LRBA,LUZP1,MISP,MAP3K21,NEDD4L,NEXN,NHS,NUP153,PROSER2,RAB11FIP1,RALGPS2,RB1,REPS1,RHBDF2,S100A2,SPAG9,SQSTM1,SRRM1,SRRM2,TFEB,TJP1,TNFAIP2,TNKS1BP1,T…
TRANSFAC	Factor: CKROX; motif: SCCCTCCCC; match class: 0	TF:M01175_0	0.00396974	2.40124	7317	110	65	19887	KCTD12,CDC42EP1,KIAA1522,MAP4,PADI2,PKP3,PRRC2A,TJAP1,AHNAK,ANKRD2,DPYSL2,MARCKS,MYO18A,PHLDA2,SCRIB,SMARCC1,ADD3,BICC1,CAMSAP2,CASKIN2,CAV1,CAV2,CDCA3,CEP170,CGN,CLIP2,EIF4EBP1,ETV6,FLNC,FNBP1L,FYTTD1,GLCCI1,GPRIN1,HNF1B,HTATSF1,IRS2,KBTBD11,KIF1B,LRBA,LUZP1,MISP,MAP3K21,NEDD4L,NEXN,NHS,NUP153,PROSER2,RAB11FIP1,RALGPS2,RB1,REPS1,RHBDF2,S100A2,SPAG9,SQSTM1,SRRM1,SRRM2,TFEB,TJP1,TNFAIP2,TNKS1BP1,T…
TRANSFAC	Factor: CTCF; motif: NCCRSTAGGGGGCGC	TF:M08911	0.0043264	2.36387	9113	110	75	19887	KCTD12,CDC42EP1,GBF1,KIAA1522,PKP3,PRRC2A,TRAFD1,AHNAK,ANKRD2,DPYSL2,MYO18A,PHLDA2,PKP2,SCRIB,SLC26A2,SMARCC1,ADAM17,ADD3,ARHGAP29,CASKIN2,CAV1,CAV2,CEP170,CFL1,CGN,CLIC1,CLIP2,DCP1A,DIAPH3,EEF1G,EIF4EBP1,ETV6,FNBP1L,FYTTD1,GPRIN1,HNF1B,HTATSF1,IFI35,IRS2,KBTBD11,KIF1B,LAMTOR1,LUZP1,MISP,MAP3K21,NCOR2,NDRG1,NEDD4L,NEXN,NHS,PPP1R12A,PPP2R5D,PROSER2,PTPN14,RALGPS2,RASAL2,RB1,RBKS,REPS1,RHBDF2,ROBO1…
TRANSFAC	Factor: CTCF; motif: NCCRSTAGGGGGCGC; match class: 0	TF:M08911_0	0.0043264	2.36387	9113	110	75	19887	KCTD12,CDC42EP1,GBF1,KIAA1522,PKP3,PRRC2A,TRAFD1,AHNAK,ANKRD2,DPYSL2,MYO18A,PHLDA2,PKP2,SCRIB,SLC26A2,SMARCC1,ADAM17,ADD3,ARHGAP29,CASKIN2,CAV1,CAV2,CEP170,CFL1,CGN,CLIC1,CLIP2,DCP1A,DIAPH3,EEF1G,EIF4EBP1,ETV6,FNBP1L,FYTTD1,GPRIN1,HNF1B,HTATSF1,IFI35,IRS2,KBTBD11,KIF1B,LAMTOR1,LUZP1,MISP,MAP3K21,NCOR2,NDRG1,NEDD4L,NEXN,NHS,PPP1R12A,PPP2R5D,PROSER2,PTPN14,RALGPS2,RASAL2,RB1,RBKS,REPS1,RHBDF2,ROBO1…
TRANSFAC	Factor: Sp1; motif: NNGGGGCGGGGNN; match class: 1	TF:M00932_1	0.00437633	2.35889	6011	110	57	19887	ANLN,CDC42EP1,MAP4,PKP3,PRRC2A,TJAP1,AHNAK,DPYSL2,LIMA1,MARCKS,PHLDA2,PKP2,SMARCC1,ADAM17,ADD3,ARHGAP29,BCL2L12,CAMSAP2,CARMIL1,CASKIN2,CAV1,CAV2,CEP170,CGN,CLIP2,EIF4EBP1,ETV6,FIP1L1,FLNC,FNBP1L,FYTTD1,GLCCI1,GPRIN1,HTATSF1,IRS2,KBTBD11,LRBA,LUZP1,MISP,MAP3K21,RAB11FIP1,RBKS,RHBDF2,SAPCD2,SPAG9,SQSTM1,SRRM1,SRRM2,TCOF1,TFEB,TJP1,TNFAIP2,TNKS1BP1,TP53BP1,TP53BP2,TPRN,UCHL1
TRANSFAC	Factor: Sp1; motif: GGGGCGGGGC; match class: 0	TF:M07063_0	0.00448589	2.34815	7684	110	67	19887	KCTD12,ANLN,CDC42EP1,CTNNB1,GBF1,MAP4,PKP3,PRRC2A,TJAP1,AHNAK,DPYSL2,LIMA1,MARCKS,PHLDA2,PKP2,SCRIB,SMARCC1,ADAM17,ADD3,ARHGAP29,BCL2L12,CAMSAP2,CARMIL1,CASKIN2,CAV1,CAV2,CEP170,CFL1,CGN,EIF4EBP1,ETV6,FIP1L1,FLNC,FNBP1L,FYTTD1,GLCCI1,GPRIN1,HTATSF1,IRS2,KBTBD11,LRBA,LUZP1,MAP3K21,NDRG1,NEXN,PDHA1,PTPN14,RAB11FIP1,RBKS,REPS1,RHBDF2,SAPCD2,SPAG9,SQSTM1,SRRM1,SRRM2,TAGLN,TCOF1,TFEB,TGM2,TJP1,TNFAIP2…
TRANSFAC	Factor: Sp1; motif: GGGGCGGGGC	TF:M07063	0.00448589	2.34815	7684	110	67	19887	KCTD12,ANLN,CDC42EP1,CTNNB1,GBF1,MAP4,PKP3,PRRC2A,TJAP1,AHNAK,DPYSL2,LIMA1,MARCKS,PHLDA2,PKP2,SCRIB,SMARCC1,ADAM17,ADD3,ARHGAP29,BCL2L12,CAMSAP2,CARMIL1,CASKIN2,CAV1,CAV2,CEP170,CFL1,CGN,EIF4EBP1,ETV6,FIP1L1,FLNC,FNBP1L,FYTTD1,GLCCI1,GPRIN1,HTATSF1,IRS2,KBTBD11,LRBA,LUZP1,MAP3K21,NDRG1,NEXN,PDHA1,PTPN14,RAB11FIP1,RBKS,REPS1,RHBDF2,SAPCD2,SPAG9,SQSTM1,SRRM1,SRRM2,TAGLN,TCOF1,TFEB,TGM2,TJP1,TNFAIP2…
TRANSFAC	Factor: SP1; motif: NCCCCKCCCCC; match class: 1	TF:M07226_1	0.00449147	2.34761	3902	110	43	19887	CDC42EP1,MAP4,PKP3,PRRC2A,TJAP1,DPYSL2,MARCKS,PHLDA2,PKP2,SMARCC1,ADAM17,ADD3,ARHGAP29,BCL2L12,CAMSAP2,CASKIN2,CAV2,CGN,ETV6,FIP1L1,FLNC,FNBP1L,GLCCI1,GPRIN1,HTATSF1,IRS2,LUZP1,MAP3K21,RAB11FIP1,REPS1,RHBDF2,SAPCD2,SPAG9,SQSTM1,SRRM2,TFEB,TJP1,TNFAIP2,TNKS1BP1,TP53BP1,TP53BP2,UCHL1,ZC3H11A
TRANSFAC	Factor: Osx; motif: CCNCCCCCNNN; match class: 0	TF:M07329_0	0.00451536	2.34531	6834	110	62	19887	KCTD12,CDC42EP1,KIAA1522,MAP4,PRRC2A,AHNAK,DPYSL2,LIMA1,PHLDA2,PKP2,SCRIB,SMARCC1,ARHGAP29,CAMSAP2,CASKIN2,CEP170,CFL1,CGN,CLIP2,EEF1G,ETV6,FLNC,FNBP1L,GPRIN1,HNF1B,HTATSF1,IRS2,KBTBD11,KIF1B,LUZP1,MISP,MAP3K21,NDRG1,NEDD4L,NEXN,NUP153,PDHA1,PPP2R5D,PROSER2,RALGPS2,RB1,RBKS,REPS1,RHBDF2,ROBO1,S100A2,SAPCD2,SPEN,SQSTM1,SRRM1,SRRM2,TCOF1,TFEB,TGM2,TJP1,TNKS1BP1,TP53BP1,TP53BP2,TPRN,UCHL1,YTHDC2,ZC3…
TRANSFAC	Factor: Osx; motif: CCNCCCCCNNN	TF:M07329	0.00451536	2.34531	6834	110	62	19887	KCTD12,CDC42EP1,KIAA1522,MAP4,PRRC2A,AHNAK,DPYSL2,LIMA1,PHLDA2,PKP2,SCRIB,SMARCC1,ARHGAP29,CAMSAP2,CASKIN2,CEP170,CFL1,CGN,CLIP2,EEF1G,ETV6,FLNC,FNBP1L,GPRIN1,HNF1B,HTATSF1,IRS2,KBTBD11,KIF1B,LUZP1,MISP,MAP3K21,NDRG1,NEDD4L,NEXN,NUP153,PDHA1,PPP2R5D,PROSER2,RALGPS2,RB1,RBKS,REPS1,RHBDF2,ROBO1,S100A2,SAPCD2,SPEN,SQSTM1,SRRM1,SRRM2,TCOF1,TFEB,TGM2,TJP1,TNKS1BP1,TP53BP1,TP53BP2,TPRN,UCHL1,YTHDC2,ZC3…
TRANSFAC	Factor: ETF; motif: GVGGMGG; match class: 1	TF:M00695_1	0.0045273	2.34416	7002	110	63	19887	KCTD12,CDC42EP1,KIAA1522,MAP4,PKP3,PRRC2A,TRAFD1,DPYSL2,MARCKS,PHLDA2,PKP2,SCRIB,SMARCC1,ADD3,AKAP2,ARHGAP29,BICC1,CAMSAP2,CARMIL1,CASKIN2,CAV1,CAV2,CEP170,CLIP2,ETV6,FIP1L1,FLNC,FNBP1L,FYTTD1,GLCCI1,GPRIN1,HTATSF1,IRS2,KBTBD11,KIF1B,LRBA,LUZP1,MAP3K21,NDRG1,NEDD4L,NEXN,NUP153,PPP1R12A,PTPN14,RALGPS2,RASAL2,RB1,REPS1,ROBO1,SAPCD2,SPEN,SQSTM1,SRRM1,SRRM2,SSB,TJP1,TLE3,TNFAIP2,TNKS1BP1,TP53BP1,TP53…
TRANSFAC	Factor: Sp1; motif: CCCCGCCCCN; match class: 0	TF:M00933_0	0.00498271	2.30253	9705	110	78	19887	KCTD12,ANLN,CDC42EP1,CTNNB1,GBF1,KIAA1522,MAP4,PADI2,PKP3,PRRC2A,TJAP1,AHNAK,DPYSL2,LIMA1,MARCKS,PHLDA2,PKP2,SCRIB,SMARCC1,ADAM17,ADD3,AKAP2,ARHGAP29,BCL2L12,CAMSAP2,CARMIL1,CASKIN2,CAV1,CAV2,CEP170,CFL1,CGN,CLIC1,CLIP2,EEF1G,EIF4EBP1,ETV6,FIP1L1,FLNC,FNBP1L,FYTTD1,GLCCI1,GPRIN1,HTATSF1,IRS2,KBTBD11,KIF1B,LRBA,LUZP1,MISP,MAP3K21,NDRG1,NEDD4L,NEXN,PDHA1,PTPN14,RAB11FIP1,RBKS,REPS1,RHBDF2,S100A2,SA…
TRANSFAC	Factor: Sp1; motif: CCCCGCCCCN	TF:M00933	0.00498271	2.30253	9705	110	78	19887	KCTD12,ANLN,CDC42EP1,CTNNB1,GBF1,KIAA1522,MAP4,PADI2,PKP3,PRRC2A,TJAP1,AHNAK,DPYSL2,LIMA1,MARCKS,PHLDA2,PKP2,SCRIB,SMARCC1,ADAM17,ADD3,AKAP2,ARHGAP29,BCL2L12,CAMSAP2,CARMIL1,CASKIN2,CAV1,CAV2,CEP170,CFL1,CGN,CLIC1,CLIP2,EEF1G,EIF4EBP1,ETV6,FIP1L1,FLNC,FNBP1L,FYTTD1,GLCCI1,GPRIN1,HTATSF1,IRS2,KBTBD11,KIF1B,LRBA,LUZP1,MISP,MAP3K21,NDRG1,NEDD4L,NEXN,PDHA1,PTPN14,RAB11FIP1,RBKS,REPS1,RHBDF2,S100A2,SA…
TRANSFAC	Factor: E2F-1; motif: NGGGCGGGARV; match class: 1	TF:M07206_1	0.00499868	2.30114	10882	110	84	19887	KCTD12,ANLN,CDC42EP1,KIAA1522,MAP4,PADI2,PKP3,PRRC2A,TJAP1,AHNAK,DPYSL2,LIMA1,MYO18A,PHLDA2,PKP2,SCRIB,SMARCC1,ADAM17,ADD3,ARHGAP29,BCL2L12,BICC1,CAMSAP2,CARMIL1,CASKIN2,CAV1,CDCA3,CEP170,CFL1,CLIC1,CLIP2,DIAPH3,EIF4EBP1,EPB41L2,ETV6,FIP1L1,FLNC,FNBP1L,FYTTD1,GLCCI1,GPRIN1,HNF1B,HTATSF1,IRS2,KBTBD11,KIF1B,LAMTOR1,LRBA,LUZP1,MAP3K21,NDRG1,NEDD4L,NEXN,NHS,NUP153,PDHA1,PPP1R12A,PROSER2,PRRC2C,PTPN14…
TRANSFAC	Factor: GKLF; motif: NNNRGGNGNGGSN; match class: 0	TF:M07289_0	0.0056311	2.24941	14743	110	101	19887	KCTD12,ANLN,CDC42EP1,GBF1,KIAA1522,MAP4,PADI2,PKP3,PRRC2A,TJAP1,TRAFD1,AHNAK,ANKRD2,DPYSL2,LIMA1,MARCKS,MYO18A,PHLDA2,PKP2,SCRIB,SLC26A2,SMARCC1,ADAM17,ADD3,AKAP2,ARHGAP29,BCL2L12,BICC1,CAMSAP2,CARMIL1,CASKIN2,CAV1,CAV2,CDCA3,CEP170,CFL1,CGN,CLIC1,CLIP2,DCP1A,EEF1G,EIF4EBP1,ETV6,FIP1L1,FLNC,FNBP1L,FYTTD1,GLCCI1,GPRIN1,HNF1B,HTATSF1,IFI35,IRS2,KBTBD11,KIF1B,LAMTOR1,LRBA,LUZP1,MISP,MAP3K21,NCEH1,NC…
TRANSFAC	Factor: GKLF; motif: NNNRGGNGNGGSN	TF:M07289	0.0056311	2.24941	14743	110	101	19887	KCTD12,ANLN,CDC42EP1,GBF1,KIAA1522,MAP4,PADI2,PKP3,PRRC2A,TJAP1,TRAFD1,AHNAK,ANKRD2,DPYSL2,LIMA1,MARCKS,MYO18A,PHLDA2,PKP2,SCRIB,SLC26A2,SMARCC1,ADAM17,ADD3,AKAP2,ARHGAP29,BCL2L12,BICC1,CAMSAP2,CARMIL1,CASKIN2,CAV1,CAV2,CDCA3,CEP170,CFL1,CGN,CLIC1,CLIP2,DCP1A,EEF1G,EIF4EBP1,ETV6,FIP1L1,FLNC,FNBP1L,FYTTD1,GLCCI1,GPRIN1,HNF1B,HTATSF1,IFI35,IRS2,KBTBD11,KIF1B,LAMTOR1,LRBA,LUZP1,MISP,MAP3K21,NCEH1,NC…
TRANSFAC	Factor: MAZ; motif: GGGGAGGG; match class: 0	TF:M00649_0	0.00606486	2.21718	9366	110	76	19887	KCTD12,CDC42EP1,KIAA1522,MAP4,PADI2,PKP3,PRRC2A,TJAP1,AHNAK,ANKRD2,DPYSL2,LIMA1,MARCKS,MYO18A,PHLDA2,SCRIB,SLC26A2,SMARCC1,ADAM17,ADD3,BCL2L12,BICC1,CAMSAP2,CASKIN2,CAV1,CAV2,CDCA3,CEP170,CGN,CLIP2,DCP1A,EIF4EBP1,ETV6,FLNC,FNBP1L,FYTTD1,GLCCI1,GPRIN1,HNF1B,HTATSF1,IRS2,KBTBD11,KIF1B,LRBA,LUZP1,MISP,MAP3K21,NEDD4L,NEXN,NHS,NUP153,PROSER2,PRRC2C,PTPN14,RAB11FIP1,RALGPS2,RASAL2,RB1,REPS1,RHBDF2,S100…
TRANSFAC	Factor: MAZ; motif: GGGGAGGG	TF:M00649	0.00606486	2.21718	9366	110	76	19887	KCTD12,CDC42EP1,KIAA1522,MAP4,PADI2,PKP3,PRRC2A,TJAP1,AHNAK,ANKRD2,DPYSL2,LIMA1,MARCKS,MYO18A,PHLDA2,SCRIB,SLC26A2,SMARCC1,ADAM17,ADD3,BCL2L12,BICC1,CAMSAP2,CASKIN2,CAV1,CAV2,CDCA3,CEP170,CGN,CLIP2,DCP1A,EIF4EBP1,ETV6,FLNC,FNBP1L,FYTTD1,GLCCI1,GPRIN1,HNF1B,HTATSF1,IRS2,KBTBD11,KIF1B,LRBA,LUZP1,MISP,MAP3K21,NEDD4L,NEXN,NHS,NUP153,PROSER2,PRRC2C,PTPN14,RAB11FIP1,RALGPS2,RASAL2,RB1,REPS1,RHBDF2,S100…
TRANSFAC	Factor: Egr-1; motif: GCGGGGGCGG	TF:M01873	0.00656066	2.18305	6735	110	61	19887	KCTD12,CDC42EP1,KIAA1522,MAP4,PRRC2A,AHNAK,DPYSL2,LIMA1,PHLDA2,PKP2,SMARCC1,ADAM17,ADD3,BICC1,CAMSAP2,CARMIL1,CASKIN2,CAV1,CAV2,CFL1,CLIP2,DCP1A,ETV6,FIP1L1,FLNC,FNBP1L,GPRIN1,IRS2,KBTBD11,KIF1B,LAMTOR1,LRBA,LUZP1,MAP3K21,NDRG1,NEDD4L,NEXN,NUP153,PDHA1,PPP1R12A,PPP2R5D,RALGPS2,RASAL2,RB1,RBKS,REPS1,RHBDF2,ROBO1,SP100,SQSTM1,SRRM1,SSB,TANC2,TFEB,TGM2,TJP1,TNKS1BP1,TP53BP1,TP53BP2,TPRN,UCHL1
TRANSFAC	Factor: Egr-1; motif: GCGGGGGCGG; match class: 0	TF:M01873_0	0.00656066	2.18305	6735	110	61	19887	KCTD12,CDC42EP1,KIAA1522,MAP4,PRRC2A,AHNAK,DPYSL2,LIMA1,PHLDA2,PKP2,SMARCC1,ADAM17,ADD3,BICC1,CAMSAP2,CARMIL1,CASKIN2,CAV1,CAV2,CFL1,CLIP2,DCP1A,ETV6,FIP1L1,FLNC,FNBP1L,GPRIN1,IRS2,KBTBD11,KIF1B,LAMTOR1,LRBA,LUZP1,MAP3K21,NDRG1,NEDD4L,NEXN,NUP153,PDHA1,PPP1R12A,PPP2R5D,RALGPS2,RASAL2,RB1,RBKS,REPS1,RHBDF2,ROBO1,SP100,SQSTM1,SRRM1,SSB,TANC2,TFEB,TGM2,TJP1,TNKS1BP1,TP53BP1,TP53BP2,TPRN,UCHL1
TRANSFAC	Factor: BTEB2; motif: RGGGNGKGGN	TF:M07277	0.00766532	2.11547	8494	110	71	19887	KCTD12,ANLN,CDC42EP1,CTNNB1,KIAA1522,MAP4,PADI2,PKP3,PRRC2A,TJAP1,AHNAK,DPYSL2,LIMA1,MARCKS,PHLDA2,PKP2,SCRIB,SMARCC1,ADAM17,ADD3,ARHGAP29,BCL2L12,CAMSAP2,CARMIL1,CASKIN2,CAV2,CEP170,CFL1,CGN,CLIC1,CLIP2,EIF4EBP1,ETV6,FIP1L1,FLNC,FNBP1L,FYTTD1,GLCCI1,GPRIN1,HTATSF1,IRS2,KBTBD11,LAMTOR1,LRBA,LUZP1,MAP3K21,NDRG1,NEXN,PDHA1,PPP2R5D,PTPN14,RAB11FIP1,RBKS,REPS1,RHBDF2,SAPCD2,SPAG9,SQSTM1,SRRM1,SRRM2,T…
TRANSFAC	Factor: BTEB2; motif: RGGGNGKGGN; match class: 0	TF:M07277_0	0.00766532	2.11547	8494	110	71	19887	KCTD12,ANLN,CDC42EP1,CTNNB1,KIAA1522,MAP4,PADI2,PKP3,PRRC2A,TJAP1,AHNAK,DPYSL2,LIMA1,MARCKS,PHLDA2,PKP2,SCRIB,SMARCC1,ADAM17,ADD3,ARHGAP29,BCL2L12,CAMSAP2,CARMIL1,CASKIN2,CAV2,CEP170,CFL1,CGN,CLIC1,CLIP2,EIF4EBP1,ETV6,FIP1L1,FLNC,FNBP1L,FYTTD1,GLCCI1,GPRIN1,HTATSF1,IRS2,KBTBD11,LAMTOR1,LRBA,LUZP1,MAP3K21,NDRG1,NEXN,PDHA1,PPP2R5D,PTPN14,RAB11FIP1,RBKS,REPS1,RHBDF2,SAPCD2,SPAG9,SQSTM1,SRRM1,SRRM2,T…
TRANSFAC	Factor: KROX; motif: CCCGCCCCCRCCCC	TF:M00982	0.00941745	2.02607	7825	110	67	19887	KCTD12,CDC42EP1,KIAA1522,MAP4,PRRC2A,TJAP1,TRAFD1,AHNAK,DPYSL2,LIMA1,PHLDA2,PKP2,SCRIB,SMARCC1,ADAM17,ADD3,BCL2L12,BICC1,CAMSAP2,CARMIL1,CASKIN2,CAV1,CAV2,CFL1,CLIP2,DCP1A,EIF4EBP1,ETV6,FIP1L1,FLNC,FNBP1L,GLCCI1,GPRIN1,IRS2,KBTBD11,KIF1B,LAMTOR1,LRBA,LUZP1,MAP3K21,NDRG1,NEDD4L,NEXN,NUP153,PDHA1,PPP1R12A,PPP2R5D,PROSER2,RALGPS2,RASAL2,RBKS,REPS1,SP100,SQSTM1,SRRM1,SSB,TAGLN,TANC2,TCOF1,TFEB,TGM2,T…
TRANSFAC	Factor: KROX; motif: CCCGCCCCCRCCCC; match class: 0	TF:M00982_0	0.00941745	2.02607	7825	110	67	19887	KCTD12,CDC42EP1,KIAA1522,MAP4,PRRC2A,TJAP1,TRAFD1,AHNAK,DPYSL2,LIMA1,PHLDA2,PKP2,SCRIB,SMARCC1,ADAM17,ADD3,BCL2L12,BICC1,CAMSAP2,CARMIL1,CASKIN2,CAV1,CAV2,CFL1,CLIP2,DCP1A,EIF4EBP1,ETV6,FIP1L1,FLNC,FNBP1L,GLCCI1,GPRIN1,IRS2,KBTBD11,KIF1B,LAMTOR1,LRBA,LUZP1,MAP3K21,NDRG1,NEDD4L,NEXN,NUP153,PDHA1,PPP1R12A,PPP2R5D,PROSER2,RALGPS2,RASAL2,RBKS,REPS1,SP100,SQSTM1,SRRM1,SSB,TAGLN,TANC2,TCOF1,TFEB,TGM2,T…
TRANSFAC	Factor: Sp1; motif: NGGGGGCGGGGYN; match class: 0	TF:M00196_0	0.0109666	1.95993	10250	110	80	19887	KCTD12,ANLN,CDC42EP1,CTNNB1,GBF1,KIAA1522,MAP4,PADI2,PKP3,PRRC2A,TJAP1,AHNAK,DPYSL2,LIMA1,MARCKS,PHLDA2,PKP2,SCRIB,SMARCC1,ADAM17,ADD3,AKAP2,ARHGAP29,BCL2L12,BICC1,CAMSAP2,CARMIL1,CASKIN2,CAV1,CAV2,CEP170,CFL1,CGN,CLIC1,CLIP2,EEF1G,EIF4EBP1,ETV6,FIP1L1,FLNC,FNBP1L,FYTTD1,GLCCI1,GPRIN1,HTATSF1,IRS2,KBTBD11,KIF1B,LAMTOR1,LRBA,LUZP1,MISP,MAP3K21,NDRG1,NEXN,PDHA1,PPP2R5D,PTPN14,RAB11FIP1,RALGPS2,RBKS…
TRANSFAC	Factor: Sp1; motif: NGGGGGCGGGGYN	TF:M00196	0.0109666	1.95993	10250	110	80	19887	KCTD12,ANLN,CDC42EP1,CTNNB1,GBF1,KIAA1522,MAP4,PADI2,PKP3,PRRC2A,TJAP1,AHNAK,DPYSL2,LIMA1,MARCKS,PHLDA2,PKP2,SCRIB,SMARCC1,ADAM17,ADD3,AKAP2,ARHGAP29,BCL2L12,BICC1,CAMSAP2,CARMIL1,CASKIN2,CAV1,CAV2,CEP170,CFL1,CGN,CLIC1,CLIP2,EEF1G,EIF4EBP1,ETV6,FIP1L1,FLNC,FNBP1L,FYTTD1,GLCCI1,GPRIN1,HTATSF1,IRS2,KBTBD11,KIF1B,LAMTOR1,LRBA,LUZP1,MISP,MAP3K21,NDRG1,NEXN,PDHA1,PPP2R5D,PTPN14,RAB11FIP1,RALGPS2,RBKS…
TRANSFAC	Factor: Sp1; motif: GGGGCGGGGT; match class: 1	TF:M00008_1	0.0110823	1.95537	4920	110	49	19887	ANLN,CDC42EP1,KIAA1522,MAP4,PKP3,TJAP1,DPYSL2,LIMA1,PHLDA2,PKP2,SCRIB,ADAM17,ADD3,ARHGAP29,BCL2L12,CARMIL1,CASKIN2,CAV1,CAV2,CFL1,CGN,ETV6,FIP1L1,FLNC,FNBP1L,GLCCI1,GPRIN1,IRS2,KBTBD11,LRBA,LUZP1,MISP,MAP3K21,RAB11FIP1,RBKS,RHBDF2,SAPCD2,SPAG9,SPEN,SQSTM1,SRRM1,SRRM2,TAGLN,TCOF1,TJP1,TNFAIP2,TNKS1BP1,TP53BP1,TPRN
TRANSFAC	Factor: CNOT3; motif: GGCCGCGSSS; match class: 0	TF:M01253_0	0.011261	1.94842	3611	110	40	19887	ANLN,CDC42EP1,PRRC2A,PHLDA2,PKP2,SCRIB,ARHGAP29,CASKIN2,CAV2,CDCA3,CLIP2,DCP1A,EEF1G,ETV6,FLNC,GLCCI1,GPRIN1,HTATSF1,IRS2,KBTBD11,LAMTOR1,LUZP1,MAP3K21,NDRG1,NUP153,PROSER2,PTPN14,RAB11FIP1,RB1,REPS1,RHBDF2,SAPCD2,SPAG9,SPEN,SRRM2,TCOF1,TNFAIP2,TP53BP2,TPRN,YTHDC2
TRANSFAC	Factor: CNOT3; motif: GGCCGCGSSS	TF:M01253	0.011261	1.94842	3611	110	40	19887	ANLN,CDC42EP1,PRRC2A,PHLDA2,PKP2,SCRIB,ARHGAP29,CASKIN2,CAV2,CDCA3,CLIP2,DCP1A,EEF1G,ETV6,FLNC,GLCCI1,GPRIN1,HTATSF1,IRS2,KBTBD11,LAMTOR1,LUZP1,MAP3K21,NDRG1,NUP153,PROSER2,PTPN14,RAB11FIP1,RB1,REPS1,RHBDF2,SAPCD2,SPAG9,SPEN,SRRM2,TCOF1,TNFAIP2,TP53BP2,TPRN,YTHDC2
TRANSFAC	Factor: Egr-1; motif: GCGCATGCG; match class: 0	TF:M04869_0	0.011739	1.93037	11260	110	85	19887	KCTD12,ANLN,CDC42EP1,KIAA1522,MAP4,PADI2,PKP3,PRRC2A,AHNAK,DPYSL2,LIMA1,MARCKS,MYO18A,PHLDA2,PKP2,SCRIB,SLC26A2,SMARCC1,ADD3,AKAP2,ARHGAP29,BCL2L12,BICC1,CAMSAP2,CARMIL1,CASKIN2,CAV1,CAV2,CDCA3,CEP170,CFL1,CLIC1,CLIP2,DCP1A,EIF4EBP1,ETV6,FIP1L1,FLNC,FNBP1L,FYTTD1,GLCCI1,GPRIN1,HTATSF1,IRS2,KBTBD11,LAMTOR1,LRBA,LUZP1,MAP3K21,NCEH1,NDRG1,NEDD4L,NUP153,PDHA1,PPP1R12A,PPP2R5D,PROSER2,PTPN14,RAB11FIP1…
TRANSFAC	Factor: Egr-1; motif: GCGCATGCG	TF:M04869	0.011739	1.93037	11260	110	85	19887	KCTD12,ANLN,CDC42EP1,KIAA1522,MAP4,PADI2,PKP3,PRRC2A,AHNAK,DPYSL2,LIMA1,MARCKS,MYO18A,PHLDA2,PKP2,SCRIB,SLC26A2,SMARCC1,ADD3,AKAP2,ARHGAP29,BCL2L12,BICC1,CAMSAP2,CARMIL1,CASKIN2,CAV1,CAV2,CDCA3,CEP170,CFL1,CLIC1,CLIP2,DCP1A,EIF4EBP1,ETV6,FIP1L1,FLNC,FNBP1L,FYTTD1,GLCCI1,GPRIN1,HTATSF1,IRS2,KBTBD11,LAMTOR1,LRBA,LUZP1,MAP3K21,NCEH1,NDRG1,NEDD4L,NUP153,PDHA1,PPP1R12A,PPP2R5D,PROSER2,PTPN14,RAB11FIP1…
TRANSFAC	Factor: SP1; motif: GGGGYGGGGNS; match class: 0	TF:M01303_0	0.013269	1.87716	7892	110	67	19887	ANLN,CDC42EP1,GBF1,MAP4,PKP3,PRRC2A,TJAP1,AHNAK,DPYSL2,LIMA1,MARCKS,MYO18A,PHLDA2,PKP2,SMARCC1,ADAM17,ADD3,AKAP2,ARHGAP29,BCL2L12,BICC1,CAMSAP2,CARMIL1,CASKIN2,CAV1,CAV2,CFL1,CGN,DCP1A,EIF4EBP1,ETV6,FIP1L1,FLNC,FNBP1L,FYTTD1,GLCCI1,GPRIN1,HTATSF1,IRS2,KBTBD11,LAMTOR1,LRBA,LUZP1,MAP3K21,NDRG1,NEXN,PTPN14,RAB11FIP1,RBKS,REPS1,RHBDF2,SAPCD2,SPAG9,SQSTM1,SRRM1,SRRM2,TAGLN,TANC2,TCOF1,TGM2,TJP1,TNFAIP…
TRANSFAC	Factor: SP1; motif: GGGGYGGGGNS	TF:M01303	0.013269	1.87716	7892	110	67	19887	ANLN,CDC42EP1,GBF1,MAP4,PKP3,PRRC2A,TJAP1,AHNAK,DPYSL2,LIMA1,MARCKS,MYO18A,PHLDA2,PKP2,SMARCC1,ADAM17,ADD3,AKAP2,ARHGAP29,BCL2L12,BICC1,CAMSAP2,CARMIL1,CASKIN2,CAV1,CAV2,CFL1,CGN,DCP1A,EIF4EBP1,ETV6,FIP1L1,FLNC,FNBP1L,FYTTD1,GLCCI1,GPRIN1,HTATSF1,IRS2,KBTBD11,LAMTOR1,LRBA,LUZP1,MAP3K21,NDRG1,NEXN,PTPN14,RAB11FIP1,RBKS,REPS1,RHBDF2,SAPCD2,SPAG9,SQSTM1,SRRM1,SRRM2,TAGLN,TANC2,TCOF1,TGM2,TJP1,TNFAIP…
TRANSFAC	Factor: MOVO-B; motif: GNGGGGG	TF:M01104	0.0133605	1.87418	10291	110	80	19887	KCTD12,ANLN,CDC42EP1,KIAA1522,MAP4,PADI2,PKP3,PRRC2A,TJAP1,AHNAK,DPYSL2,LIMA1,MARCKS,PHLDA2,PKP2,SMARCC1,ADAM17,ADD3,AKAP2,BICC1,CAMSAP2,CARMIL1,CASKIN2,CAV1,CAV2,CEP170,CFL1,CGN,CLIC1,CLIP2,EEF1G,EIF4EBP1,ETV6,FLNC,FNBP1L,FYTTD1,GLCCI1,GPRIN1,HTATSF1,IRS2,KBTBD11,KIF1B,LAMTOR1,LRBA,LUZP1,MISP,MAP3K21,NDRG1,NEDD4L,NEXN,NHS,NUP153,PDHA1,PPP1R12A,PPP2R5D,PROSER2,RAB11FIP1,RALGPS2,RB1,RBKS,REPS1,RHB…
TRANSFAC	Factor: MOVO-B; motif: GNGGGGG; match class: 0	TF:M01104_0	0.0133605	1.87418	10291	110	80	19887	KCTD12,ANLN,CDC42EP1,KIAA1522,MAP4,PADI2,PKP3,PRRC2A,TJAP1,AHNAK,DPYSL2,LIMA1,MARCKS,PHLDA2,PKP2,SMARCC1,ADAM17,ADD3,AKAP2,BICC1,CAMSAP2,CARMIL1,CASKIN2,CAV1,CAV2,CEP170,CFL1,CGN,CLIC1,CLIP2,EEF1G,EIF4EBP1,ETV6,FLNC,FNBP1L,FYTTD1,GLCCI1,GPRIN1,HTATSF1,IRS2,KBTBD11,KIF1B,LAMTOR1,LRBA,LUZP1,MISP,MAP3K21,NDRG1,NEDD4L,NEXN,NHS,NUP153,PDHA1,PPP1R12A,PPP2R5D,PROSER2,RAB11FIP1,RALGPS2,RB1,RBKS,REPS1,RHB…
TRANSFAC	Factor: Sp1; motif: GGGGCGGGGT	TF:M00008	0.0134747	1.87048	10099	110	79	19887	KCTD12,ANLN,CDC42EP1,CTNNB1,GBF1,KIAA1522,MAP4,PADI2,PKP3,PRRC2A,TJAP1,DPYSL2,LIMA1,MARCKS,PHLDA2,PKP2,SCRIB,SLC26A2,SMARCC1,ADAM17,ADD3,ARHGAP29,BCL2L12,BICC1,CARMIL1,CASKIN2,CAV1,CAV2,CFL1,CGN,EEF1G,EIF4EBP1,ETV6,FIP1L1,FLNC,FNBP1L,FYTTD1,GLCCI1,GPRIN1,HTATSF1,IFI35,IRS2,KBTBD11,KIF1B,LAMTOR1,LRBA,LUZP1,MISP,MAP3K21,NCOR2,NDRG1,NEDD4L,NEXN,PDHA1,PPP2R5D,PTPN14,RAB11FIP1,RASAL2,RBKS,REPS1,RHBDF2…
TRANSFAC	Factor: Sp1; motif: GGGGCGGGGT; match class: 0	TF:M00008_0	0.0134747	1.87048	10099	110	79	19887	KCTD12,ANLN,CDC42EP1,CTNNB1,GBF1,KIAA1522,MAP4,PADI2,PKP3,PRRC2A,TJAP1,DPYSL2,LIMA1,MARCKS,PHLDA2,PKP2,SCRIB,SLC26A2,SMARCC1,ADAM17,ADD3,ARHGAP29,BCL2L12,BICC1,CARMIL1,CASKIN2,CAV1,CAV2,CFL1,CGN,EEF1G,EIF4EBP1,ETV6,FIP1L1,FLNC,FNBP1L,FYTTD1,GLCCI1,GPRIN1,HTATSF1,IFI35,IRS2,KBTBD11,KIF1B,LAMTOR1,LRBA,LUZP1,MISP,MAP3K21,NCOR2,NDRG1,NEDD4L,NEXN,PDHA1,PPP2R5D,PTPN14,RAB11FIP1,RASAL2,RBKS,REPS1,RHBDF2…
TRANSFAC	Factor: EGR1; motif: NCNCCGCCCCCGCN	TF:M07208	0.0135176	1.8691	6210	110	57	19887	KCTD12,CDC42EP1,KIAA1522,MAP4,PRRC2A,AHNAK,DPYSL2,MARCKS,PHLDA2,PKP2,ADAM17,ADD3,BICC1,CAMSAP2,CAV1,CAV2,CFL1,CGN,CLIC1,CLIP2,DCP1A,EIF4EBP1,ETV6,FIP1L1,FLNC,FNBP1L,FYTTD1,GPRIN1,HTATSF1,IRS2,KBTBD11,LAMTOR1,LUZP1,MAP3K21,NDRG1,NEDD4L,NEXN,NUP153,PDHA1,PPP2R5D,RALGPS2,RB1,RBKS,REPS1,RHBDF2,ROBO1,SP100,SQSTM1,SRRM1,SRRM2,TGM2,TJP1,TNKS1BP1,TP53BP1,TP53BP2,UCHL1,ZC3H11A
TRANSFAC	Factor: EGR1; motif: NCNCCGCCCCCGCN; match class: 0	TF:M07208_0	0.0135176	1.8691	6210	110	57	19887	KCTD12,CDC42EP1,KIAA1522,MAP4,PRRC2A,AHNAK,DPYSL2,MARCKS,PHLDA2,PKP2,ADAM17,ADD3,BICC1,CAMSAP2,CAV1,CAV2,CFL1,CGN,CLIC1,CLIP2,DCP1A,EIF4EBP1,ETV6,FIP1L1,FLNC,FNBP1L,FYTTD1,GPRIN1,HTATSF1,IRS2,KBTBD11,LAMTOR1,LUZP1,MAP3K21,NDRG1,NEDD4L,NEXN,NUP153,PDHA1,PPP2R5D,RALGPS2,RB1,RBKS,REPS1,RHBDF2,ROBO1,SP100,SQSTM1,SRRM1,SRRM2,TGM2,TJP1,TNKS1BP1,TP53BP1,TP53BP2,UCHL1,ZC3H11A
TRANSFAC	Factor: WT1; motif: CGCCCCCNCN; match class: 1	TF:M02036_1	0.0153256	1.81458	5281	110	51	19887	KCTD12,CDC42EP1,KIAA1522,PRRC2A,TRAFD1,AHNAK,DPYSL2,MARCKS,PHLDA2,PKP2,SCRIB,ADAM17,ADD3,ARHGAP29,BICC1,CAMSAP2,CARMIL1,CASKIN2,CFL1,CLIP2,EIF4EBP1,ETV6,FLNC,GPRIN1,IRS2,KBTBD11,KIF1B,LUZP1,MAP3K21,NEDD4L,NEXN,PDHA1,PPP1R12A,PROSER2,PTPN14,RALGPS2,RASAL2,RBKS,REPS1,RHBDF2,ROBO1,SPAG9,SQSTM1,SRRM1,TFEB,TGM2,TJP1,TNKS1BP1,TP53BP2,TPRN,UCHL1
TRANSFAC	Factor: Sp1; motif: CCCCGCCCCN; match class: 1	TF:M00933_1	0.0179834	1.74513	5154	110	50	19887	CDC42EP1,MAP4,PKP3,PRRC2A,TJAP1,AHNAK,DPYSL2,LIMA1,MARCKS,PHLDA2,PKP2,SMARCC1,ADAM17,ADD3,ARHGAP29,BCL2L12,CAMSAP2,CARMIL1,CASKIN2,CAV2,CGN,CLIP2,EIF4EBP1,ETV6,FIP1L1,FLNC,FNBP1L,GLCCI1,GPRIN1,HTATSF1,IRS2,LUZP1,MISP,MAP3K21,RAB11FIP1,RBKS,REPS1,RHBDF2,SAPCD2,SPAG9,SQSTM1,SRRM2,TFEB,TJP1,TNFAIP2,TNKS1BP1,TP53BP1,TP53BP2,UCHL1,ZC3H11A
TRANSFAC	Factor: BTEB1; motif: GGGGGCGGGGCNGSGGGNGS; match class: 1	TF:M09723_1	0.0197984	1.70337	5957	110	55	19887	KCTD12,CDC42EP1,KIAA1522,MAP4,PKP3,PRRC2A,TJAP1,AHNAK,DPYSL2,LIMA1,MARCKS,PHLDA2,PKP2,SCRIB,SMARCC1,ADAM17,ADD3,ARHGAP29,BCL2L12,CAMSAP2,CARMIL1,CASKIN2,CAV1,CAV2,CGN,CLIC1,CLIP2,EIF4EBP1,ETV6,FIP1L1,FLNC,FNBP1L,GLCCI1,GPRIN1,HTATSF1,IRS2,KIF1B,LUZP1,MAP3K21,NDRG1,NEDD4L,RAB11FIP1,RHBDF2,SPAG9,SRRM1,SRRM2,TAGLN,TFEB,TJP1,TNFAIP2,TNKS1BP1,TP53BP1,TP53BP2,TPRN,UCHL1
TRANSFAC	Factor: SP1; motif: NRGKGGGCGGGGCN; match class: 1	TF:M09765_1	0.0226813	1.64433	3295	110	37	19887	CDC42EP1,MAP4,PKP3,PRRC2A,TJAP1,DPYSL2,LIMA1,MARCKS,PHLDA2,PKP2,SMARCC1,ADAM17,ADD3,ARHGAP29,CAMSAP2,CASKIN2,CAV2,CGN,CLIP2,ETV6,FIP1L1,FLNC,FYTTD1,GLCCI1,GPRIN1,IRS2,LUZP1,MAP3K21,RAB11FIP1,RHBDF2,SAPCD2,SPAG9,SQSTM1,TJP1,TNFAIP2,TNKS1BP1,TP53BP1
TRANSFAC	Factor: Sp2; motif: NYSGCCCCGCCCCCY; match class: 1	TF:M03567_1	0.027534	1.56013	3601	110	39	19887	CDC42EP1,MAP4,PKP3,PRRC2A,TJAP1,AHNAK,LIMA1,MARCKS,PHLDA2,PKP2,SMARCC1,ADAM17,ADD3,ARHGAP29,CAMSAP2,CARMIL1,CASKIN2,CAV2,CEP170,CGN,CLIP2,EIF4EBP1,ETV6,FLNC,FYTTD1,GPRIN1,IRS2,LUZP1,MAP3K21,RAB11FIP1,RHBDF2,SAPCD2,SPAG9,SQSTM1,SRRM1,TJP1,TNFAIP2,TNKS1BP1,TP53BP1
TRANSFAC	Factor: E2F-4; motif: NNTTCCCGCCNN; match class: 1	TF:M04823_1	0.0295706	1.52914	7878	110	66	19887	KCTD12,ANLN,CDC42EP1,KIAA1522,MAP4,PADI2,PRRC2A,TJAP1,AHNAK,LIMA1,MYO18A,PHLDA2,SCRIB,SMARCC1,ADAM17,ADD3,BCL2L12,BICC1,CAMSAP2,CARMIL1,CASKIN2,CDCA3,CEP170,CFL1,CLIC1,CLIP2,DIAPH3,EIF4EBP1,ETV6,FIP1L1,FLNC,FNBP1L,GLCCI1,GPRIN1,IRS2,KBTBD11,KIF1B,LAMTOR1,LUZP1,MAP3K21,NEDD4L,NEXN,NUP153,PDHA1,PPP1R12A,PTPN14,RAB11FIP1,RASAL2,RB1,REPS1,SP100,SPAG9,SPEN,SRRM1,SRRM2,TCOF1,TFEB,TGM2,TJP1,TLE3,TNFAIP2…
TRANSFAC	Factor: p300; motif: ACNTCCG; match class: 1	TF:M04826_1	0.0312783	1.50476	15342	110	102	19887	KCTD12,ANLN,CDC42EP1,CTNNB1,KIAA1522,MAP4,PADI2,PKP3,PRRC2A,TRAFD1,AHNAK,DPYSL2,LIMA1,MARCKS,MYO18A,PHLDA2,PKP2,SCRIB,SLC26A2,SMARCC1,ADAM17,ADD3,AFAP1,AKAP2,ARHGAP29,BCL2L12,BICC1,CAMSAP2,CARMIL1,CASKIN2,CAV1,CAV2,CDCA3,CEP170,CFL1,CGN,CLIC1,CLIP2,DCP1A,DIAPH3,EEF1G,EIF4EBP1,ETV6,FIP1L1,FLNC,FNBP1L,FYTTD1,GLCCI1,GPRIN1,HNF1B,HTATSF1,IFI35,IRS2,KBTBD11,KIF1B,LAMTOR1,LRBA,LUZP1,MISP,MAP3K21,NCEH1,…
TRANSFAC	Factor: Sp1; motif: GGGGCGGGGC; match class: 1	TF:M07063_1	0.0330757	1.48049	3488	110	38	19887	CDC42EP1,MAP4,PKP3,PRRC2A,TJAP1,DPYSL2,LIMA1,MARCKS,PHLDA2,PKP2,ADAM17,ADD3,ARHGAP29,BCL2L12,CAMSAP2,CARMIL1,CASKIN2,CAV2,CGN,EIF4EBP1,ETV6,FIP1L1,FLNC,GLCCI1,GPRIN1,IRS2,LUZP1,MAP3K21,RAB11FIP1,RHBDF2,SAPCD2,SPAG9,SQSTM1,TJP1,TNFAIP2,TNKS1BP1,TP53BP1,UCHL1
TRANSFAC	Factor: ETF; motif: CCCCGCCCCYN; match class: 0	TF:M07039_0	0.0332973	1.47759	16486	110	106	19887	KCTD12,ANLN,CDC42EP1,CTNNB1,GBF1,KIAA1522,MAP4,PADI2,PKP3,PRRC2A,TJAP1,TRAFD1,AHNAK,ANKRD2,DPYSL2,LIMA1,MARCKS,MYO18A,PHLDA2,PKP2,SCRIB,SLC26A2,SMARCC1,ADAM17,ADD3,AKAP2,ARHGAP29,BCL2L12,BICC1,CAMSAP2,CARMIL1,CASKIN2,CAV1,CAV2,CDCA3,CEP170,CFL1,CGN,CLIC1,CLIP2,DCP1A,DIAPH3,EEF1G,EIF4EBP1,EPB41L2,ETV6,FIP1L1,FLNC,FNBP1L,FYTTD1,GLCCI1,GPRIN1,HNF1B,HTATSF1,IFI35,IRS2,KBTBD11,KIF1B,LAMTOR1,LRBA,LUZP1…
TRANSFAC	Factor: ETF; motif: CCCCGCCCCYN	TF:M07039	0.0332973	1.47759	16486	110	106	19887	KCTD12,ANLN,CDC42EP1,CTNNB1,GBF1,KIAA1522,MAP4,PADI2,PKP3,PRRC2A,TJAP1,TRAFD1,AHNAK,ANKRD2,DPYSL2,LIMA1,MARCKS,MYO18A,PHLDA2,PKP2,SCRIB,SLC26A2,SMARCC1,ADAM17,ADD3,AKAP2,ARHGAP29,BCL2L12,BICC1,CAMSAP2,CARMIL1,CASKIN2,CAV1,CAV2,CDCA3,CEP170,CFL1,CGN,CLIC1,CLIP2,DCP1A,DIAPH3,EEF1G,EIF4EBP1,EPB41L2,ETV6,FIP1L1,FLNC,FNBP1L,FYTTD1,GLCCI1,GPRIN1,HNF1B,HTATSF1,IFI35,IRS2,KBTBD11,KIF1B,LAMTOR1,LRBA,LUZP1…
TRANSFAC	Factor: MOVO-B; motif: GNGGGGG; match class: 1	TF:M01104_1	0.0340922	1.46735	5579	110	52	19887	CDC42EP1,KIAA1522,MAP4,AHNAK,DPYSL2,LIMA1,MARCKS,PHLDA2,PKP2,SMARCC1,ADAM17,ADD3,BICC1,CAMSAP2,CARMIL1,CASKIN2,CAV1,CAV2,CFL1,CLIC1,CLIP2,EIF4EBP1,ETV6,FLNC,FYTTD1,GLCCI1,HTATSF1,IRS2,KBTBD11,KIF1B,LRBA,LUZP1,MAP3K21,NEDD4L,NEXN,NUP153,PDHA1,PPP2R5D,RALGPS2,RB1,RBKS,REPS1,SQSTM1,SRRM2,TFEB,TJP1,TLE3,TNFAIP2,TNKS1BP1,TP53BP2,TPRN,UCHL1
TRANSFAC	Factor: SP1; motif: NCCCCKCCCCC; match class: 0	TF:M07226_0	0.0354735	1.4501	8268	110	68	19887	KCTD12,ANLN,CDC42EP1,CTNNB1,GBF1,KIAA1522,MAP4,PKP3,PRRC2A,TJAP1,DPYSL2,LIMA1,MARCKS,PHLDA2,PKP2,SCRIB,SMARCC1,ADAM17,ADD3,ARHGAP29,BCL2L12,CAMSAP2,CASKIN2,CAV1,CAV2,CFL1,CGN,EIF4EBP1,ETV6,FIP1L1,FLNC,FNBP1L,FYTTD1,GLCCI1,GPRIN1,HTATSF1,IRS2,KIF1B,LRBA,LUZP1,MISP,MAP3K21,NDRG1,NEDD4L,NEXN,PDHA1,PTPN14,RAB11FIP1,RBKS,REPS1,RHBDF2,S100A2,SAPCD2,SPAG9,SQSTM1,SRRM1,SRRM2,TAGLN,TCOF1,TFEB,TGM2,TJP1,TN…
TRANSFAC	Factor: SP1; motif: NCCCCKCCCCC	TF:M07226	0.0354735	1.4501	8268	110	68	19887	KCTD12,ANLN,CDC42EP1,CTNNB1,GBF1,KIAA1522,MAP4,PKP3,PRRC2A,TJAP1,DPYSL2,LIMA1,MARCKS,PHLDA2,PKP2,SCRIB,SMARCC1,ADAM17,ADD3,ARHGAP29,BCL2L12,CAMSAP2,CASKIN2,CAV1,CAV2,CFL1,CGN,EIF4EBP1,ETV6,FIP1L1,FLNC,FNBP1L,FYTTD1,GLCCI1,GPRIN1,HTATSF1,IRS2,KIF1B,LRBA,LUZP1,MISP,MAP3K21,NDRG1,NEDD4L,NEXN,PDHA1,PTPN14,RAB11FIP1,RBKS,REPS1,RHBDF2,S100A2,SAPCD2,SPAG9,SQSTM1,SRRM1,SRRM2,TAGLN,TCOF1,TFEB,TGM2,TJP1,TN…
TRANSFAC	Factor: GKLF; motif: NNRRGRRNGNSNNN	TF:M07040	0.0364667	1.4381	12766	110	91	19887	KCTD12,ANLN,CDC42EP1,KIAA1522,MAP4,PADI2,PKP3,PRRC2A,TJAP1,TRAFD1,AHNAK,ANKRD2,DPYSL2,MARCKS,MYO18A,PHLDA2,PKP2,SCRIB,SLC26A2,SMARCC1,ADAM17,ADD3,ARHGAP29,BCL2L12,BICC1,CAMSAP2,CARMIL1,CASKIN2,CAV1,CAV2,CDCA3,CEP170,CLIC1,CLIP2,DCP1A,EEF1G,ETV6,FLNC,FNBP1L,FYTTD1,GLCCI1,GPRIN1,HNF1B,HTATSF1,IRS2,KBTBD11,KIF1B,LRBA,LUZP1,MISP,MAP3K21,NCEH1,NDRG1,NEDD4L,NEXN,NHS,NUP153,PDHA1,PPP1R12A,PPP2R5D,PROSER…
TRANSFAC	Factor: GKLF; motif: NNRRGRRNGNSNNN; match class: 0	TF:M07040_0	0.0364667	1.4381	12766	110	91	19887	KCTD12,ANLN,CDC42EP1,KIAA1522,MAP4,PADI2,PKP3,PRRC2A,TJAP1,TRAFD1,AHNAK,ANKRD2,DPYSL2,MARCKS,MYO18A,PHLDA2,PKP2,SCRIB,SLC26A2,SMARCC1,ADAM17,ADD3,ARHGAP29,BCL2L12,BICC1,CAMSAP2,CARMIL1,CASKIN2,CAV1,CAV2,CDCA3,CEP170,CLIC1,CLIP2,DCP1A,EEF1G,ETV6,FLNC,FNBP1L,FYTTD1,GLCCI1,GPRIN1,HNF1B,HTATSF1,IRS2,KBTBD11,KIF1B,LRBA,LUZP1,MISP,MAP3K21,NCEH1,NDRG1,NEDD4L,NEXN,NHS,NUP153,PDHA1,PPP1R12A,PPP2R5D,PROSER…
TRANSFAC	Factor: E2F-3; motif: GGCGGGN	TF:M02089	0.0366579	1.43583	13208	110	93	19887	KCTD12,ANLN,CDC42EP1,CTNNB1,GBF1,KIAA1522,MAP4,PADI2,PKP3,PRRC2A,TJAP1,TRAFD1,AHNAK,DPYSL2,LIMA1,MARCKS,PHLDA2,PKP2,SCRIB,SLC26A2,SMARCC1,ADAM17,ADD3,AKAP2,ARHGAP29,BCL2L12,BICC1,CAMSAP2,CARMIL1,CASKIN2,CAV1,CAV2,CEP170,CFL1,CGN,CLIC1,CLIP2,DIAPH3,EEF1G,EIF4EBP1,ETV6,FIP1L1,FLNC,FNBP1L,FYTTD1,GLCCI1,GPRIN1,HTATSF1,IRS2,KBTBD11,KIF1B,LAMTOR1,LRBA,LUZP1,MISP,MAP3K21,NCOR2,NDRG1,NEDD4L,NEXN,NHS,NUP1…
TRANSFAC	Factor: E2F-3; motif: GGCGGGN; match class: 0	TF:M02089_0	0.0366579	1.43583	13208	110	93	19887	KCTD12,ANLN,CDC42EP1,CTNNB1,GBF1,KIAA1522,MAP4,PADI2,PKP3,PRRC2A,TJAP1,TRAFD1,AHNAK,DPYSL2,LIMA1,MARCKS,PHLDA2,PKP2,SCRIB,SLC26A2,SMARCC1,ADAM17,ADD3,AKAP2,ARHGAP29,BCL2L12,BICC1,CAMSAP2,CARMIL1,CASKIN2,CAV1,CAV2,CEP170,CFL1,CGN,CLIC1,CLIP2,DIAPH3,EEF1G,EIF4EBP1,ETV6,FIP1L1,FLNC,FNBP1L,FYTTD1,GLCCI1,GPRIN1,HTATSF1,IRS2,KBTBD11,KIF1B,LAMTOR1,LRBA,LUZP1,MISP,MAP3K21,NCOR2,NDRG1,NEDD4L,NEXN,NHS,NUP1…
TRANSFAC	Factor: E2F-1:HES-7; motif: GGCRCGTGSYNNWNGGCGCSM; match class: 1	TF:M08525_1	0.0417444	1.3794	15400	110	102	19887	KCTD12,ANLN,CDC42EP1,GBF1,KIAA1522,MAP4,PADI2,PKP3,PRRC2A,TJAP1,TRAFD1,AHNAK,DPYSL2,LIMA1,MARCKS,MYO18A,PHLDA2,PKP2,SCRIB,SLC26A2,SMARCC1,ADAM17,ADD3,AFAP1,AKAP2,ARHGAP29,BCL2L12,BICC1,CAMSAP2,CARMIL1,CASKIN2,CAV1,CAV2,CDCA3,CEP170,CFL1,CGN,CLIC1,CLIP2,DCP1A,EEF1G,EIF4EBP1,ETV6,FIP1L1,FLNC,FNBP1L,FYTTD1,GLCCI1,GPRIN1,HNF1B,HTATSF1,IFI35,IRS2,KBTBD11,KIF1B,LAMTOR1,LRBA,LUZP1,MISP,MAP3K21,NCEH1,NCO…
TRANSFAC	Factor: Sp2; motif: GYCCCGCCYCYNNNN; match class: 0	TF:M07129_0	0.0456475	1.34058	6276	110	56	19887	CDC42EP1,CTNNB1,MAP4,PADI2,PKP3,PRRC2A,TJAP1,LIMA1,MARCKS,PHLDA2,PKP2,SCRIB,ADAM17,ADD3,ARHGAP29,BCL2L12,BICC1,CAMSAP2,CARMIL1,CASKIN2,CAV1,CAV2,CFL1,CGN,CLIP2,EEF1G,ETV6,FIP1L1,FLNC,FNBP1L,FYTTD1,GLCCI1,GPRIN1,IRS2,LRBA,LUZP1,MAP3K21,NDRG1,NEXN,PDHA1,PTPN14,RAB11FIP1,RBKS,RHBDF2,SAPCD2,SPAG9,SQSTM1,SRRM1,TAGLN,TCOF1,TGM2,TJP1,TNFAIP2,TNKS1BP1,TP53BP1,UCHL1
TRANSFAC	Factor: Sp2; motif: GYCCCGCCYCYNNNN	TF:M07129	0.0456475	1.34058	6276	110	56	19887	CDC42EP1,CTNNB1,MAP4,PADI2,PKP3,PRRC2A,TJAP1,LIMA1,MARCKS,PHLDA2,PKP2,SCRIB,ADAM17,ADD3,ARHGAP29,BCL2L12,BICC1,CAMSAP2,CARMIL1,CASKIN2,CAV1,CAV2,CFL1,CGN,CLIP2,EEF1G,ETV6,FIP1L1,FLNC,FNBP1L,FYTTD1,GLCCI1,GPRIN1,IRS2,LRBA,LUZP1,MAP3K21,NDRG1,NEXN,PDHA1,PTPN14,RAB11FIP1,RBKS,RHBDF2,SAPCD2,SPAG9,SQSTM1,SRRM1,TAGLN,TCOF1,TGM2,TJP1,TNFAIP2,TNKS1BP1,TP53BP1,UCHL1
TRANSFAC	Factor: E2F-1:HES-7; motif: GGCRCGTGSYNNWNGGCGCSM	TF:M08525	0.049074	1.30915	17211	110	108	19887	KCTD12,ANLN,CDC42EP1,CTNNB1,GBF1,KIAA1522,MAP4,PADI2,PKP3,PRRC2A,TJAP1,TRAFD1,AHNAK,ANKRD2,DPYSL2,LIMA1,MARCKS,MYO18A,PHLDA2,PKP2,SCRIB,SLC26A2,SMARCC1,ADAM17,ADD3,AFAP1,AKAP2,ARHGAP29,BCL2L12,BICC1,CAMSAP2,CARMIL1,CASKIN2,CAV1,CAV2,CDCA3,CEP170,CFL1,CGN,CLIC1,CLIP2,DCP1A,DIAPH3,EEF1G,EIF4EBP1,EPB41L2,ETV6,FIP1L1,FLNC,FNBP1L,FYTTD1,GLCCI1,GPRIN1,HNF1B,HTATSF1,IFI35,IRS2,KBTBD11,KIF1B,LAMTOR1,LRBA…
TRANSFAC	Factor: E2F-1:HES-7; motif: GGCRCGTGSYNNWNGGCGCSM; match class: 0	TF:M08525_0	0.049074	1.30915	17211	110	108	19887	KCTD12,ANLN,CDC42EP1,CTNNB1,GBF1,KIAA1522,MAP4,PADI2,PKP3,PRRC2A,TJAP1,TRAFD1,AHNAK,ANKRD2,DPYSL2,LIMA1,MARCKS,MYO18A,PHLDA2,PKP2,SCRIB,SLC26A2,SMARCC1,ADAM17,ADD3,AFAP1,AKAP2,ARHGAP29,BCL2L12,BICC1,CAMSAP2,CARMIL1,CASKIN2,CAV1,CAV2,CDCA3,CEP170,CFL1,CGN,CLIC1,CLIP2,DCP1A,DIAPH3,EEF1G,EIF4EBP1,EPB41L2,ETV6,FIP1L1,FLNC,FNBP1L,FYTTD1,GLCCI1,GPRIN1,HNF1B,HTATSF1,IFI35,IRS2,KBTBD11,KIF1B,LAMTOR1,LRBA…
miRTarBase	hsa-miR-34a-5p	MIRNA:hsa-miR-34a-5p	0.0372753	1.42858	730	106	16	14751	CTNNB1,MAP4,AHNAK,PKP2,SMARCC1,CEP170,CFL1,EPB41L2,MYOF,NDRG1,S100A2,SRRM2,TCOF1,TGM2,TLE3,TP53BP2
Human Protein Atlas	tonsil; germinal center cells[Uncertain,Medium]	HPA:056010_02	0.0162352	1.78954	1529	54	21	9494	GBF1,DPYSL2,ADD3,EIF4EBP1,EPB41L2,HTATSF1,MAP3K21,NCEH1,PROSER2,RB1,RHBDF2,ROBO1,SPEN,SQSTM1,SRRM1,SRRM2,SSB,TANC2,TP53BP1,TP53BP2,TPRN
Human Protein Atlas	tonsil; germinal center cells[Supported,Medium]	HPA:056010_12	0.0175709	1.75521	745	54	14	9494	DPYSL2,ADD3,EIF4EBP1,EPB41L2,HTATSF1,NCEH1,RB1,SPEN,SQSTM1,SRRM1,SRRM2,SSB,TP53BP1,TP53BP2
Human Protein Atlas	ovary; ovarian stroma cells[Uncertain,Medium]	HPA:031020_02	0.0182918	1.73774	956	54	16	9494	AHNAK,DPYSL2,ADD3,EIF4EBP1,EPB41L2,HTATSF1,PTPN14,RB1,ROBO1,SPEN,SRRM1,SRRM2,SSB,TANC2,TP53BP1,TPRN
Human Protein Atlas	lung; pneumocytes[Supported,Low]	HPA:027020_11	0.0201576	1.69556	857	54	15	9494	TJAP1,DPYSL2,ADD3,EIF4EBP1,EPB41L2,HTATSF1,NCEH1,RB1,SPEN,SQSTM1,SRRM1,SRRM2,SSB,TP53BP1,TP53BP2
Human Protein Atlas	lymph node; non-germinal center cells[Uncertain,Medium]	HPA:028020_02	0.0242394	1.61548	1570	54	21	9494	AHNAK,DPYSL2,ADD3,EIF4EBP1,EPB41L2,HTATSF1,NCEH1,NHS,PROSER2,PTPN14,RB1,RHBDF2,ROBO1,SPEN,SQSTM1,SRRM1,SRRM2,SSB,TANC2,TP53BP1,TPRN
Human Protein Atlas	tonsil; germinal center cells[Supported,Low]	HPA:056010_11	0.0307304	1.51243	889	54	15	9494	TJAP1,DPYSL2,ADD3,EIF4EBP1,EPB41L2,HTATSF1,NCEH1,RB1,SPEN,SQSTM1,SRRM1,SRRM2,SSB,TP53BP1,TP53BP2
Human Protein Atlas	lymph node; non-germinal center cells[Supported,Low]	HPA:028020_11	0.0349123	1.45702	899	54	15	9494	TJAP1,DPYSL2,ADD3,EIF4EBP1,EPB41L2,HTATSF1,NCEH1,RB1,SPEN,SQSTM1,SRRM1,SRRM2,SSB,TP53BP1,TP53BP2
Human Protein Atlas	endometrium 2; glandular cells[Supported,Low]	HPA:014020_11	0.0470541	1.3274	923	54	15	9494	TJAP1,DPYSL2,ADD3,EIF4EBP1,EPB41L2,HTATSF1,NCEH1,RB1,SPEN,SQSTM1,SRRM1,SRRM2,SSB,TP53BP1,TP53BP2
Human Protein Atlas	lung; macrophages[Supported,Low]	HPA:027010_11	0.0488062	1.31153	926	54	15	9494	TJAP1,DPYSL2,ADD3,EIF4EBP1,EPB41L2,HTATSF1,NCEH1,RB1,SPEN,SQSTM1,SRRM1,SRRM2,SSB,TP53BP1,TP53BP2
CORUM	SRm160-SRm300 complex	CORUM:2833	0.0494557	1.30578	2	33	2	3631	SRRM1,SRRM2

[truncated: 3 more sheets: Supplemental Table 18, Supplemental Table 19, Supplemental Table 20]
